# Supplementary material for: Guanylate-binding protein-1 is a potential new therapeutic target for triple-negative breast cancer
Source: BMC Cancer. 2017 Nov 7;17:727. doi: 10.1186/s12885-017-3726-2 (PMC5688804; doi:10.1186/s12885-017-3726-2)
Supplement: Supplementary file 3 — DE genes between TNBC and non-TNBC tissues (XLS 279 kb) [file 12885_2017_3726_MOESM3_ESM.xls]

## Sheet: SupplTable_01
TCGA Patient Tag	ESR1 RSEM Normalized	ESR1 classification	PGR RSEM Normalized	PGR classification	ERBB2 RSEM Normalized	ERBB2 classification	TNBC Status	ER (IHC)	PR (IHC)	HER2 (IHC)	TNBC Status (IHC)
TCGA-A8-A08L-01A-11R-A00Z-07	5541.03	Positive	18.9395	Negative	28652.1	Negative	NonTriple	Positive	Negative	Negative	NonTriple
TCGA-E9-A5UP-01A-11R-A28M-07	45084.3	Positive	141.034	Negative	76690.8	Negative	NonTriple	Unknown	Unknown	Unknown	NA
TCGA-A2-A0EV-01A-11R-A034-07	35738.2	Positive	25817.4	Positive	34664.1	Negative	NonTriple	Positive	Positive	Negative	NonTriple
TCGA-A2-A0ET-01A-31R-A034-07	53654.3	Positive	6838.77	Positive	22911.3	Negative	NonTriple	Positive	Positive	Unknown	NA
TCGA-A7-A3J1-01A-11R-A213-07	28948.6	Positive	302.399	Negative	30846.1	Negative	NonTriple	Positive	Positive	Negative	NonTriple
TCGA-A1-A0SO-01A-22R-A084-07	40.2231	Negative	32.0295	Negative	26128.6	Negative	Triple	Negative	Negative	Unknown	NA
TCGA-5L-AAT0-01A-12R-A41B-07	17257.9	Positive	1923.66	Positive	24639.8	Negative	NonTriple	Positive	Positive	Negative	NonTriple
TCGA-D8-A1XM-01A-21R-A14M-07	19741.1	Positive	24026.3	Positive	32375.2	Negative	NonTriple	Positive	Positive	Negative	NonTriple
TCGA-E2-A1B1-01A-21R-A12P-07	2590.68	Positive	1887.92	Positive	65037.7	Negative	NonTriple	Positive	Positive	Unknown	NA
TCGA-AC-A8OP-01A-11R-A36F-07	51640.5	Positive	229.549	Negative	30356.2	Negative	NonTriple	Positive	Positive	Unknown	NA
TCGA-GM-A5PX-01A-12R-A28M-07	11580.3	Positive	3887.41	Positive	24549.7	Negative	NonTriple	Positive	Positive	Negative	NonTriple
TCGA-E2-A1AZ-01A-11R-A12P-07	361.17	Negative	320.589	Negative	12003.8	Negative	Triple	Negative	Negative	Unknown	NA
TCGA-A7-A3J0-01A-11R-A213-07	64445.9	Positive	89903	Positive	6459.85	Negative	NonTriple	Positive	Positive	Negative	NonTriple
TCGA-AN-A0XS-01A-22R-A109-07	32583.6	Positive	45510.6	Positive	19573.8	Negative	NonTriple	Negative	Positive	Negative	NonTriple
TCGA-E2-A150-01A-11R-A12D-07	142.156	Negative	68.8567	Negative	9648.82	Negative	Triple	Negative	Negative	Negative	Triple
TCGA-AC-A7VB-01A-11R-A352-07	59404.1	Positive	45.4555	Negative	73840.9	Negative	NonTriple	Positive	Negative	Unknown	NA
TCGA-AR-A2LE-01A-11R-A180-07	57259.3	Positive	12634.1	Positive	22811.8	Negative	NonTriple	Positive	Negative	Unknown	NA
TCGA-E2-A1LE-01A-12R-A19W-07	212.718	Negative	82.0978	Negative	481971	Positive	NonTriple	Negative	Negative	Positive	NonTriple
TCGA-AO-A0J2-01A-11R-A034-07	297.26	Negative	24.6433	Negative	23896.3	Negative	Triple	Negative	Negative	Unknown	NA
TCGA-BH-A0DE-01A-11R-A115-07	20197.7	Positive	4355.22	Positive	31169.4	Negative	NonTriple	Positive	Positive	Negative	NonTriple
TCGA-AO-A0JL-01A-11R-A056-07	585.923	Negative	78.123	Negative	45967.3	Negative	Triple	Negative	Negative	Negative	Triple
TCGA-AN-A03Y-01A-21R-A00Z-07	45947.8	Positive	24215.9	Positive	12994.9	Negative	NonTriple	Positive	Positive	Negative	NonTriple
TCGA-GM-A2DA-01A-11R-A18M-07	8283.63	Positive	3288.59	Positive	121150	Positive	NonTriple	Positive	Positive	Unknown	NA
TCGA-OL-A97C-01A-32R-A41B-07	12436.2	Positive	7396.83	Positive	14043.2	Negative	NonTriple	Negative	Negative	Unknown	NA
TCGA-D8-A1X5-01A-11R-A14D-07	77293.4	Positive	928.92	Positive	120734	Positive	NonTriple	Positive	Positive	Positive	NonTriple
TCGA-BH-A8FZ-01A-11R-A352-07	3850.55	Positive	1842.45	Positive	42240.3	Negative	NonTriple	Positive	Positive	Unknown	NA
TCGA-D8-A147-01A-11R-A115-07	69.6312	Negative	54.6473	Negative	11004.4	Negative	Triple	Negative	Negative	Negative	Triple
TCGA-E2-A1B4-01A-11R-A12P-07	68901.1	Positive	18118.8	Positive	29636.3	Negative	NonTriple	Positive	Positive	Negative	NonTriple
TCGA-AR-A24S-01A-11R-A169-07	32130.7	Positive	9550.27	Positive	8729.57	Negative	NonTriple	Positive	Positive	Negative	NonTriple
TCGA-B6-A0RQ-01A-11R-A115-07	16048.1	Positive	12658.3	Positive	23651.4	Negative	NonTriple	Positive	Positive	Unknown	NA
TCGA-E2-A1IJ-01A-11R-A144-07	22895	Positive	18932.5	Positive	29989.4	Negative	NonTriple	Positive	Positive	Unknown	NA
TCGA-E9-A245-01A-22R-A16F-07	16933.5	Positive	13376.4	Positive	15097.2	Negative	NonTriple	Unknown	Unknown	Unknown	NA
TCGA-D8-A1XB-01A-11R-A14D-07	42623.1	Positive	48382.6	Positive	16680.4	Negative	NonTriple	Positive	Positive	Negative	NonTriple
TCGA-AO-A124-01A-11R-A10J-07	19.0744	Negative	11.4447	Negative	20904.1	Negative	Triple	Negative	Negative	Negative	Triple
TCGA-A8-A092-01A-11R-A00Z-07	11981.4	Positive	13254.2	Positive	31805.9	Negative	NonTriple	Positive	Positive	Negative	NonTriple
TCGA-E2-A1LA-01A-11R-A144-07	30552.9	Positive	591.21	Negative	27978	Negative	NonTriple	Positive	Positive	Unknown	NA
TCGA-4H-AAAK-01A-12R-A41B-07	14635.5	Positive	11736.4	Positive	32453.5	Negative	NonTriple	Positive	Positive	Unknown	NA
TCGA-B6-A0RG-01A-11R-A056-07	44203.1	Positive	8470.81	Positive	26690.8	Negative	NonTriple	Negative	Negative	Unknown	NA
TCGA-GI-A2C8-01A-11R-A16F-07	19418.5	Positive	154.143	Negative	1568.58	Negative	NonTriple	Positive	Positive	Negative	NonTriple
TCGA-D8-A1JS-01A-11R-A13Q-07	38234	Positive	22607.2	Positive	27730.4	Negative	NonTriple	Positive	Positive	Negative	NonTriple
TCGA-E2-A1II-01A-11R-A144-07	78.4308	Negative	136.897	Negative	5156.47	Negative	Triple	Negative	Positive	Negative	NonTriple
TCGA-BH-A0DT-01A-21R-A12D-07	21190.2	Positive	23800.9	Positive	23711.1	Negative	NonTriple	Positive	Positive	Negative	NonTriple
TCGA-B6-A0IN-01A-11R-A034-07	29583.7	Positive	99.2571	Negative	49319.3	Negative	NonTriple	Positive	Negative	Unknown	NA
TCGA-E2-A15C-01A-31R-A12D-07	54756.5	Positive	29733	Positive	29838.4	Negative	NonTriple	Positive	Positive	Unknown	NA
TCGA-S3-AA14-01A-11R-A41B-07	4568.65	Positive	7508.58	Positive	189240	Positive	NonTriple	Positive	Positive	Positive	NonTriple
TCGA-AN-A0FD-01A-11R-A034-07	61732.7	Positive	934.235	Positive	11329.1	Negative	NonTriple	Positive	Positive	Positive	NonTriple
TCGA-E9-A1RH-01A-21R-A169-07	275.567	Negative	117.726	Negative	10079.1	Negative	Triple	Unknown	Unknown	Unknown	NA
TCGA-A2-A1FV-01A-11R-A13Q-07	42340.6	Positive	437.685	Negative	14890.2	Negative	NonTriple	Positive	Positive	Negative	NonTriple
TCGA-A2-A0D4-01A-11R-A00Z-07	26525.5	Positive	662.233	Negative	27284.1	Negative	NonTriple	Positive	Positive	Negative	NonTriple
TCGA-AR-A255-01A-11R-A169-07	33333.8	Positive	23066.8	Positive	19285.2	Negative	NonTriple	Positive	Positive	Positive	NonTriple
TCGA-AO-A03N-01B-11R-A10J-07	13813.6	Positive	151.622	Negative	10897.8	Negative	NonTriple	Positive	Positive	Negative	NonTriple
TCGA-AR-A0TV-01A-21R-A084-07	125727	Positive	12910	Positive	9835.11	Negative	NonTriple	Positive	Positive	Unknown	NA
TCGA-D8-A1JE-01A-11R-A13Q-07	81494.6	Positive	16770.1	Positive	8874.06	Negative	NonTriple	Positive	Positive	Negative	NonTriple
TCGA-E2-A15A-01A-11R-A12D-07	16250.1	Positive	2945.98	Positive	22600.6	Negative	NonTriple	Positive	Positive	Negative	NonTriple
TCGA-GM-A2DL-01A-11R-A18M-07	16557.1	Positive	16748.6	Positive	9602.47	Negative	NonTriple	Positive	Positive	Negative	NonTriple
TCGA-C8-A138-01A-11R-A115-07	2993	Positive	120.04	Negative	34102.1	Negative	NonTriple	Positive	Negative	Unknown	NA
TCGA-C8-A12X-01A-11R-A115-07	40067.9	Positive	2317.32	Positive	11984.4	Negative	NonTriple	Positive	Positive	Negative	NonTriple
TCGA-AR-A24U-01A-11R-A169-07	679.661	Negative	205.641	Negative	223006	Positive	NonTriple	Negative	Negative	Positive	NonTriple
TCGA-A8-A09I-01A-22R-A034-07	17129.4	Positive	48.7726	Negative	499902	Positive	NonTriple	Positive	Positive	Positive	NonTriple
TCGA-E2-A15O-01A-11R-A115-07	53017.1	Positive	10259.7	Positive	14450.1	Negative	NonTriple	Positive	Positive	Unknown	NA
TCGA-E2-A1LS-01A-12R-A157-07	168.723	Negative	153.127	Negative	4359.85	Negative	Triple	Negative	Negative	Negative	Triple
TCGA-B6-A401-01A-11R-A239-07	18190.9	Positive	18934.7	Positive	28046.1	Negative	NonTriple	Positive	Positive	Negative	NonTriple
TCGA-C8-A12N-01A-11R-A115-07	31886.4	Positive	13925.6	Positive	10373.5	Negative	NonTriple	Positive	Positive	Negative	NonTriple
TCGA-A8-A096-01A-11R-A00Z-07	40944	Positive	861.057	Positive	16003	Negative	NonTriple	Positive	Positive	Negative	NonTriple
TCGA-A8-A07F-01A-11R-A00Z-07	23957.1	Positive	243238	Positive	14669	Negative	NonTriple	Positive	Positive	Negative	NonTriple
TCGA-A2-A0EQ-01A-11R-A034-07	1556.13	Negative	34.1885	Negative	16592.5	Negative	Triple	Negative	Negative	Positive	NonTriple
TCGA-A2-A0D2-01A-21R-A034-07	108.604	Negative	168.489	Negative	9375.47	Negative	Triple	Negative	Negative	Negative	Triple
TCGA-C8-A1HG-01A-11R-A137-07	27560.7	Positive	12738.6	Positive	4388.16	Negative	NonTriple	Positive	Positive	Negative	NonTriple
TCGA-E9-A249-01A-11R-A169-07	32486.9	Positive	63275.3	Positive	24458.7	Negative	NonTriple	Unknown	Unknown	Unknown	NA
TCGA-A2-A25A-01A-12R-A16F-07	8414.84	Positive	18574.3	Positive	7667.91	Negative	NonTriple	Positive	Positive	Unknown	NA
TCGA-A7-A4SA-01A-11R-A266-07	17071.5	Positive	473.563	Negative	30746.7	Negative	NonTriple	Positive	Negative	Negative	NonTriple
TCGA-BH-A18R-01A-11R-A12D-07	3295.45	Positive	191.029	Negative	114861	Positive	NonTriple	Unknown	Negative	Positive	NA
TCGA-A2-A0YK-01A-22R-A109-07	33251.6	Positive	596.118	Negative	11185.3	Negative	NonTriple	Positive	Negative	Negative	NonTriple
TCGA-AC-A5EH-01A-11R-A28M-07	1386.15	Negative	77.0084	Negative	18373.1	Negative	Triple	Positive	Negative	Negative	NonTriple
TCGA-E9-A22B-01A-11R-A157-07	34366.1	Positive	190.337	Negative	16618.5	Negative	NonTriple	Positive	Negative	Negative	NonTriple
TCGA-BH-A0EI-01A-11R-A115-07	18304.8	Positive	682.547	Negative	17216.4	Negative	NonTriple	Positive	Positive	Negative	NonTriple
TCGA-E9-A3QA-01A-61R-A22K-07	2305.41	Positive	112.479	Negative	8339.87	Negative	NonTriple	Unknown	Unknown	Unknown	NA
TCGA-D8-A27V-01A-12R-A17B-07	50963.4	Positive	2951.16	Positive	12718.7	Negative	NonTriple	Positive	Positive	Negative	NonTriple
TCGA-D8-A1JU-01A-11R-A13Q-07	35424.4	Positive	1890.77	Positive	18650.8	Negative	NonTriple	Positive	Positive	Negative	NonTriple
TCGA-OL-A5RY-01A-21R-A28M-07	528.28	Negative	293.041	Negative	350632	Positive	NonTriple	Positive	Negative	Unknown	NA
TCGA-BH-A0C1-01B-11R-A12D-07	21292.9	Positive	14941.8	Positive	20695.8	Negative	NonTriple	Positive	Positive	Negative	NonTriple
TCGA-AO-A12H-01A-11R-A115-07	140970	Positive	925.918	Positive	12323.9	Negative	NonTriple	Positive	Positive	Negative	NonTriple
TCGA-BH-A0W5-01A-11R-A109-07	33822.4	Positive	18796.1	Positive	12668	Negative	NonTriple	Positive	Positive	Unknown	NA
TCGA-BH-A0HX-01A-21R-A056-07	24696.5	Positive	1121.01	Positive	18905.5	Negative	NonTriple	Positive	Positive	Negative	NonTriple
TCGA-B6-A3ZX-01A-11R-A239-07	346.71	Negative	78.8363	Negative	7176.65	Negative	Triple	Negative	Negative	Negative	Triple
TCGA-A8-A0A7-01A-11R-A00Z-07	1869.85	Negative	592.614	Negative	147755	Positive	NonTriple	Negative	Negative	Positive	NonTriple
TCGA-AR-A24Q-01A-12R-A169-07	709.018	Negative	300.236	Negative	11509	Negative	Triple	Positive	Negative	Negative	NonTriple
TCGA-S3-AA0Z-01A-11R-A41B-07	11265.2	Positive	51.0832	Negative	16859.2	Negative	NonTriple	Positive	Positive	Unknown	NA
TCGA-A8-A08X-01A-21R-A00Z-07	438.781	Negative	197.37	Negative	434837	Positive	NonTriple	Negative	Negative	Positive	NonTriple
TCGA-C8-A274-01A-11R-A16F-07	71732.2	Positive	289.896	Negative	21992.1	Negative	NonTriple	Positive	Positive	Negative	NonTriple
TCGA-A2-A0SV-01A-11R-A084-07	5910.05	Positive	2052.17	Positive	18080.9	Negative	NonTriple	Positive	Positive	Unknown	NA
TCGA-C8-A132-01A-31R-A115-07	33556.3	Positive	2670.91	Positive	380200	Positive	NonTriple	Positive	Positive	Unknown	NA
TCGA-A8-A08G-01A-11R-A00Z-07	45928.1	Positive	2567.45	Positive	23322.6	Negative	NonTriple	Positive	Positive	Positive	NonTriple
TCGA-AO-A125-01A-11R-A10J-07	95330.3	Positive	59450.6	Positive	18008.5	Negative	NonTriple	Positive	Positive	Negative	NonTriple
TCGA-BH-A0BT-01A-11R-A12P-07	19506.3	Positive	17270.2	Positive	41577.9	Negative	NonTriple	Positive	Positive	Negative	NonTriple
TCGA-A1-A0SQ-01A-21R-A144-07	35330.1	Positive	23075.6	Positive	15375	Negative	NonTriple	Positive	Positive	Negative	NonTriple
TCGA-BH-A0AW-01A-11R-A056-07	861.896	Negative	87.2612	Negative	343226	Positive	NonTriple	Positive	Negative	Positive	NonTriple
TCGA-BH-A1FN-01A-11R-A13Q-07	10089.4	Positive	2725.72	Positive	5611.47	Negative	NonTriple	Positive	Positive	Unknown	NA
TCGA-PE-A5DD-01A-12R-A27Q-07	46543.6	Positive	5146.49	Positive	11824.8	Negative	NonTriple	Positive	Negative	Positive	NonTriple
TCGA-OK-A5Q2-01A-11R-A27Q-07	13004.4	Positive	636.192	Negative	40590.1	Negative	NonTriple	Positive	Positive	Negative	NonTriple
TCGA-EW-A2FV-01A-11R-A17B-07	11952.5	Positive	3607.26	Positive	15609.1	Negative	NonTriple	Positive	Positive	Negative	NonTriple
TCGA-E9-A295-01A-11R-A16F-07	12657.5	Positive	5602.09	Positive	18874.2	Negative	NonTriple	Positive	Positive	Positive	NonTriple
TCGA-BH-A209-01A-11R-A157-07	18652.2	Positive	5490.97	Positive	5109.34	Negative	NonTriple	Positive	Positive	Unknown	NA
TCGA-E9-A1RD-01A-11R-A157-07	97717.6	Positive	24961.5	Positive	16452.4	Negative	NonTriple	Unknown	Unknown	Unknown	NA
TCGA-B6-A0RL-01A-11R-A084-07	95334.3	Positive	424.838	Negative	37047	Negative	NonTriple	Positive	Positive	Unknown	NA
TCGA-OL-A6VQ-01A-12R-A41B-07	13953.5	Positive	14664.9	Positive	25172.7	Negative	NonTriple	Positive	Positive	Unknown	NA
TCGA-EW-A424-01A-11R-A24H-07	13075.3	Positive	12655.2	Positive	18038.5	Negative	NonTriple	Positive	Positive	Positive	NonTriple
TCGA-AN-A0XO-01A-11R-A109-07	52662.2	Positive	21991.6	Positive	27779.3	Negative	NonTriple	Positive	Negative	Negative	NonTriple
TCGA-A2-A25B-01A-11R-A169-07	9405.87	Positive	963.064	Positive	7965.03	Negative	NonTriple	Positive	Positive	Unknown	NA
TCGA-BH-A0C3-01A-21R-A12P-07	10778	Positive	1018.2	Positive	16438.8	Negative	NonTriple	Positive	Negative	Negative	NonTriple
TCGA-BH-A1EV-01A-11R-A137-07	22611	Positive	384.871	Negative	292891	Positive	NonTriple	Positive	Positive	Positive	NonTriple
TCGA-AO-A128-01A-11R-A10J-07	1521.27	Negative	29.0372	Negative	13827.4	Negative	Triple	Negative	Negative	Negative	Triple
TCGA-AC-A2FB-01A-11R-A17B-07	11917.4	Positive	6115.29	Positive	191236	Positive	NonTriple	Positive	Positive	Positive	NonTriple
TCGA-BH-A0BJ-01A-11R-A056-07	16058.8	Positive	14918.4	Positive	21909.3	Negative	NonTriple	Positive	Positive	Negative	NonTriple
TCGA-B6-A0IM-01A-11R-A034-07	67475.1	Positive	720.75	Negative	27544	Negative	NonTriple	Positive	Positive	Unknown	NA
TCGA-A8-A06Z-01A-11R-A00Z-07	47276.9	Positive	6511.93	Positive	29598.4	Negative	NonTriple	Positive	Positive	Negative	NonTriple
TCGA-AC-A6IW-01A-12R-A33J-07	307.129	Negative	55.8416	Negative	6164.57	Negative	Triple	Negative	Negative	Negative	Triple
TCGA-A2-A1G0-01A-11R-A13Q-07	11154.3	Positive	17321	Positive	49698.5	Negative	NonTriple	Positive	Positive	Unknown	NA
TCGA-D8-A1JJ-01A-31R-A14M-07	36240.5	Positive	566.233	Negative	6827.83	Negative	NonTriple	Positive	Positive	Negative	NonTriple
TCGA-BH-A0E7-01A-11R-A034-07	64274.1	Positive	118716	Positive	20263.2	Negative	NonTriple	Positive	Positive	Negative	NonTriple
TCGA-BH-A0AV-01A-31R-A115-07	84.0428	Negative	92.1759	Negative	9490.51	Negative	Triple	Negative	Negative	Unknown	NA
TCGA-E2-A15P-01A-11R-A115-07	45398.9	Positive	871.865	Positive	33745	Negative	NonTriple	Positive	Positive	Negative	NonTriple
TCGA-BH-A18I-01A-11R-A12D-07	17583.8	Positive	3432.23	Positive	12653.4	Negative	NonTriple	Positive	Positive	Positive	NonTriple
TCGA-EW-A2FS-01A-11R-A17B-07	27612.9	Positive	281.793	Negative	21312.5	Negative	NonTriple	Positive	Negative	Negative	NonTriple
TCGA-AR-A1AP-01A-11R-A12P-07	26046.9	Positive	871.301	Positive	22174	Negative	NonTriple	Positive	Positive	Unknown	NA
TCGA-EW-A1OY-01A-11R-A144-07	76474.6	Positive	9121.21	Positive	24225.3	Negative	NonTriple	Positive	Positive	Negative	NonTriple
TCGA-AC-A5XU-01A-11R-A28M-07	38716.6	Positive	9718.74	Positive	14133.8	Negative	NonTriple	Positive	Positive	Negative	NonTriple
TCGA-BH-A0B6-01A-11R-A19W-07	22661.6	Positive	141.948	Negative	9932.11	Negative	NonTriple	Positive	Positive	Positive	NonTriple
TCGA-WT-AB44-01A-11R-A41B-07	12507.2	Positive	536.308	Negative	25800.9	Negative	NonTriple	Positive	Positive	Negative	NonTriple
TCGA-AN-A0FN-01A-11R-A034-07	16751.4	Positive	1002.12	Positive	10274.3	Negative	NonTriple	Positive	Positive	Positive	NonTriple
TCGA-EW-A1PH-01A-11R-A14M-07	52.4811	Negative	72.1334	Negative	16317.9	Negative	Triple	Negative	Negative	Negative	Triple
TCGA-BH-A18M-01A-11R-A12D-07	18830.6	Positive	36604.9	Positive	13951.3	Negative	NonTriple	Positive	Positive	Positive	NonTriple
TCGA-AN-A0FF-01A-11R-A034-07	17669.4	Positive	3212.44	Positive	12867.2	Negative	NonTriple	Positive	Positive	Negative	NonTriple
TCGA-AR-A0U3-01A-11R-A109-07	83798.1	Positive	2960.75	Positive	13280.8	Negative	NonTriple	Positive	Positive	Negative	NonTriple
TCGA-AR-A24O-01A-11R-A169-07	17714.5	Positive	19897.1	Positive	10639.8	Negative	NonTriple	Positive	Positive	Negative	NonTriple
TCGA-BH-A42T-01A-11R-A24H-07	28736	Positive	11355.1	Positive	53914.9	Negative	NonTriple	Positive	Positive	Positive	NonTriple
TCGA-C8-A12T-01A-11R-A115-07	5888.78	Positive	4665.2	Positive	115628	Positive	NonTriple	Positive	Positive	Positive	NonTriple
TCGA-C8-A12Y-01A-11R-A12D-07	17411.9	Positive	7417.14	Positive	19482.3	Negative	NonTriple	Unknown	Unknown	Unknown	NA
TCGA-BH-A0HW-01A-11R-A034-07	87795.2	Positive	43.4021	Negative	46748.9	Negative	NonTriple	Positive	Negative	Unknown	NA
TCGA-GM-A3XL-01A-11R-A22U-07	445.28	Negative	25.76	Negative	6283.6	Negative	Triple	Negative	Negative	Unknown	NA
TCGA-A2-A3XW-01A-11R-A239-07	4334.32	Positive	650.244	Negative	26900.3	Negative	NonTriple	Positive	Negative	Negative	NonTriple
TCGA-D8-A1Y0-01A-11R-A14M-07	39754.1	Positive	14726.3	Positive	11594.6	Negative	NonTriple	Positive	Positive	Negative	NonTriple
TCGA-A8-A08A-01A-11R-A32Y-07	55938.5	Positive	11572.9	Positive	24036.5	Negative	NonTriple	Positive	Positive	Negative	NonTriple
TCGA-AC-A62X-01A-11R-A29R-07	103.974	Negative	15.1872	Negative	16232.7	Negative	Triple	Positive	Negative	Unknown	NA
TCGA-E9-A1N8-01A-11R-A144-07	18.6176	Negative	18.6176	Negative	6635.33	Negative	Triple	Negative	Unknown	Negative	NA
TCGA-D8-A1JI-01A-11R-A13Q-07	37879.8	Positive	51128.1	Positive	14678.1	Negative	NonTriple	Positive	Positive	Negative	NonTriple
TCGA-E9-A24A-01A-11R-A169-07	93147.2	Positive	17214.4	Positive	10972.2	Negative	NonTriple	Unknown	Unknown	Unknown	NA
TCGA-C8-A133-01A-32R-A12D-07	33675.3	Positive	11287.5	Positive	15778.1	Negative	NonTriple	Positive	Positive	Unknown	NA
TCGA-BH-A18K-01A-11R-A12D-07	18377.6	Positive	3419.99	Positive	14730	Negative	NonTriple	Positive	Positive	Negative	NonTriple
TCGA-A8-A08T-01A-21R-A00Z-07	45081.4	Positive	1659.23	Positive	21889.5	Negative	NonTriple	Positive	Positive	Positive	NonTriple
TCGA-A2-A0ES-01A-11R-A115-07	18524.6	Positive	21905.6	Positive	21386.1	Negative	NonTriple	Positive	Positive	Negative	NonTriple
TCGA-AC-A3QP-01A-11R-A22U-07	3186.72	Positive	3274.11	Positive	26557.4	Negative	NonTriple	Positive	Positive	Unknown	NA
TCGA-BH-A0BD-01A-11R-A034-07	13856.8	Positive	68355.4	Positive	12632.8	Negative	NonTriple	Positive	Positive	Negative	NonTriple
TCGA-BH-A18T-01A-11R-A12D-07	416.878	Negative	33.1884	Negative	15788	Negative	Triple	Negative	Negative	Positive	NonTriple
TCGA-D8-A27K-01A-11R-A16F-07	24702.1	Positive	13041.7	Positive	28674.5	Negative	NonTriple	Positive	Positive	Negative	NonTriple
TCGA-A8-A07Z-01A-11R-A00Z-07	43263.9	Positive	13930.1	Positive	20551.9	Negative	NonTriple	Positive	Positive	Negative	NonTriple
TCGA-AO-A0JB-01A-11R-A32Y-07	11907	Positive	1877.51	Positive	11419.8	Negative	NonTriple	Positive	Positive	Negative	NonTriple
TCGA-E9-A22H-01A-11R-A157-07	46655.5	Positive	34580	Positive	14446	Negative	NonTriple	Positive	Positive	Positive	NonTriple
TCGA-BH-A0B7-01A-12R-A115-07	186.273	Negative	167.738	Negative	544678	Positive	NonTriple	Positive	Positive	Positive	NonTriple
TCGA-E2-A1IF-01A-11R-A144-07	29298.7	Positive	2580.17	Positive	13665.4	Negative	NonTriple	Positive	Positive	Negative	NonTriple
TCGA-A7-A13G-01A-11R-A13Q-07	115772	Positive	7001.54	Positive	22286.8	Negative	NonTriple	Positive	Positive	Negative	NonTriple
TCGA-AR-A1AY-01A-21R-A12P-07	532.375	Negative	194.312	Negative	8802.52	Negative	Triple	Negative	Negative	Negative	Triple
TCGA-B6-A0IO-01A-11R-A034-07	96861.7	Positive	2317.37	Positive	13543.5	Negative	NonTriple	Positive	Unknown	Unknown	NA
TCGA-AR-A2LK-01A-11R-A180-07	86721.1	Positive	25114.6	Positive	15026.4	Negative	NonTriple	Positive	Positive	Unknown	NA
TCGA-AR-A24P-01A-11R-A169-07	32379.6	Positive	8291.64	Positive	27367.9	Negative	NonTriple	Positive	Positive	Unknown	NA
TCGA-BH-A0H6-01A-21R-A056-07	28774.7	Positive	98502.4	Positive	15900.9	Negative	NonTriple	Positive	Positive	Negative	NonTriple
TCGA-EW-A1P3-01A-11R-A144-07	34570.6	Positive	10158	Positive	37446.3	Negative	NonTriple	Positive	Positive	Negative	NonTriple
TCGA-A7-A13E-01A-11R-A12P-07	537.89	Negative	44.6284	Negative	23406.4	Negative	Triple	Positive	Negative	Unknown	NA
TCGA-BH-A18Q-01A-12R-A12D-07	1890.08	Positive	869.615	Positive	10515.2	Negative	NonTriple	Negative	Negative	Positive	NonTriple
TCGA-BH-A0AZ-01A-21R-A12P-07	9866.38	Positive	1024.98	Positive	15884.6	Negative	NonTriple	Positive	Positive	Negative	NonTriple
TCGA-BH-A0BZ-01A-31R-A12P-07	18480	Positive	154.034	Negative	18047.9	Negative	NonTriple	Positive	Positive	Negative	NonTriple
TCGA-A2-A04V-01A-21R-A034-07	36882.1	Positive	354.941	Negative	27710.6	Negative	NonTriple	Positive	Positive	Unknown	NA
TCGA-C8-A275-01A-21R-A16F-07	242.511	Negative	64.3557	Negative	484564	Positive	NonTriple	Unknown	Unknown	Unknown	NA
TCGA-D8-A143-01A-11R-A115-07	36.3145	Negative	31.1267	Negative	9615.04	Negative	Triple	Negative	Negative	Negative	Triple
TCGA-E9-A1RE-01A-11R-A157-07	99766.2	Positive	5840	Positive	32287.1	Negative	NonTriple	Unknown	Unknown	Unknown	NA
TCGA-E2-A15H-01A-11R-A12D-07	13310.8	Positive	3134.39	Positive	175243	Positive	NonTriple	Positive	Positive	Unknown	NA
TCGA-D8-A27P-01A-11R-A16F-07	7791.78	Positive	6165.19	Positive	29397.8	Negative	NonTriple	Positive	Positive	Negative	NonTriple
TCGA-AR-A1AH-01A-11R-A12D-07	16.2996	Negative	23.5438	Negative	17814.5	Negative	Triple	Positive	Negative	Negative	NonTriple
TCGA-AO-A1KR-01A-12R-A144-07	209.744	Negative	88.5157	Negative	22671.6	Negative	Triple	Negative	Negative	Negative	Triple
TCGA-A2-A0CX-01A-21R-A00Z-07	694.823	Negative	145.935	Negative	282682	Positive	NonTriple	Positive	Negative	Positive	NonTriple
TCGA-B6-A0I9-01A-11R-A034-07	31989.6	Positive	255.648	Negative	519672	Positive	NonTriple	Unknown	Positive	Unknown	NA
TCGA-AC-A3EH-01A-22R-A22K-07	24651.2	Positive	83.329	Negative	48773	Negative	NonTriple	Positive	Negative	Negative	NonTriple
TCGA-BH-A1FL-01A-11R-A13Q-07	63851.2	Positive	15805.5	Positive	23375.3	Negative	NonTriple	Positive	Positive	Unknown	NA
TCGA-E9-A2JS-01A-11R-A180-07	33307.7	Positive	762.638	Negative	28651.6	Negative	NonTriple	Unknown	Unknown	Unknown	NA
TCGA-E2-A15F-01A-11R-A115-07	80125.9	Positive	30416.1	Positive	17854.5	Negative	NonTriple	Positive	Positive	Negative	NonTriple
TCGA-AN-A0XU-01A-11R-A109-07	1760.92	Negative	14.456	Negative	14495.8	Negative	Triple	Negative	Negative	Negative	Triple
TCGA-OL-A66K-01A-11R-A29R-07	25519.9	Positive	50188.3	Positive	34000.9	Negative	NonTriple	Positive	Positive	Unknown	NA
TCGA-BH-A0W3-01A-11R-A109-07	82040.7	Positive	8549.01	Positive	30958.6	Negative	NonTriple	Positive	Positive	Unknown	NA
TCGA-AR-A0TS-01A-11R-A115-07	150.603	Negative	111.599	Negative	22515.2	Negative	Triple	Negative	Negative	Negative	Triple
TCGA-AC-A2QI-01A-12R-A19W-07	23538.6	Positive	244.957	Negative	33350.4	Negative	NonTriple	Positive	Negative	Negative	NonTriple
TCGA-E9-A1N5-01A-11R-A14D-07	18366.2	Positive	19478.1	Positive	8390.19	Negative	NonTriple	Positive	Positive	Positive	NonTriple
TCGA-LL-A7SZ-01A-32R-A352-07	7498.65	Positive	1790.55	Positive	9038.97	Negative	NonTriple	Positive	Positive	Negative	NonTriple
TCGA-E2-A9RU-01A-11R-A41B-07	15082.2	Positive	369.847	Negative	16214.5	Negative	NonTriple	Positive	Negative	Unknown	NA
TCGA-BH-A0BG-01A-11R-A115-07	137.295	Negative	41.6788	Negative	11113.5	Negative	Triple	Negative	Negative	Negative	Triple
TCGA-AC-A3BB-01A-21R-A19W-07	6564.35	Positive	5998.65	Positive	18726.7	Negative	NonTriple	Positive	Positive	Negative	NonTriple
TCGA-A7-A4SC-01A-12R-A266-07	44158	Positive	293.195	Negative	56522.6	Negative	NonTriple	Positive	Negative	Unknown	NA
TCGA-E9-A226-01A-21R-A157-07	30646.8	Positive	16334.4	Positive	9699.52	Negative	NonTriple	Unknown	Unknown	Unknown	NA
TCGA-A2-A0YI-01A-31R-A10J-07	54808.3	Positive	9516.69	Positive	15839	Negative	NonTriple	Positive	Positive	Negative	NonTriple
TCGA-AO-A12E-01A-11R-A10J-07	14619.4	Positive	7587.37	Positive	20739.7	Negative	NonTriple	Positive	Positive	Negative	NonTriple
TCGA-A8-A09R-01A-11R-A00Z-07	19616.5	Positive	382.443	Negative	33034	Negative	NonTriple	Positive	Positive	Negative	NonTriple
TCGA-E9-A227-01A-11R-A157-07	20587.4	Positive	10836.5	Positive	12569.6	Negative	NonTriple	Positive	Positive	Negative	NonTriple
TCGA-E2-A1IN-01A-11R-A13Q-07	52608	Positive	22781	Positive	15382.4	Negative	NonTriple	Positive	Positive	Negative	NonTriple
TCGA-C8-A12Q-01A-11R-A115-07	832.852	Negative	280.651	Negative	406945	Positive	NonTriple	Negative	Negative	Positive	NonTriple
TCGA-AO-A1KQ-01A-11R-A13Q-07	40725.2	Positive	9491.13	Positive	15431.8	Negative	NonTriple	Positive	Positive	Negative	NonTriple
TCGA-AO-A0J8-01A-21R-A034-07	42230.8	Positive	10129.3	Positive	26989	Negative	NonTriple	Positive	Positive	Negative	NonTriple
TCGA-E9-A1R3-01A-31R-A14M-07	12965	Positive	3466.47	Positive	11523.1	Negative	NonTriple	Unknown	Unknown	Unknown	NA
TCGA-BH-A0DX-01A-11R-A115-07	51459.4	Positive	324.114	Negative	8119.54	Negative	NonTriple	Positive	Positive	Negative	NonTriple
TCGA-AC-A23E-01A-11R-A157-07	12696.3	Positive	18268.4	Positive	17142.9	Negative	NonTriple	Positive	Positive	Unknown	NA
TCGA-BH-A18P-01A-11R-A12D-07	5000.68	Positive	77.8513	Negative	32396.3	Negative	NonTriple	Positive	Negative	Positive	NonTriple
TCGA-C8-A3M8-01A-11R-A213-07	62891.7	Positive	153.386	Negative	49634	Negative	NonTriple	Positive	Positive	Positive	NonTriple
TCGA-AR-A251-01A-12R-A169-07	883.961	Negative	67.9244	Negative	6460.84	Negative	Triple	Positive	Negative	Unknown	NA
TCGA-E9-A1ND-01A-11R-A144-07	851.866	Negative	41.8508	Negative	7133.53	Negative	Triple	Negative	Negative	Positive	NonTriple
TCGA-A8-A06U-01A-11R-A00Z-07	55567.8	Positive	2767.58	Positive	33642.6	Negative	NonTriple	Positive	Positive	Positive	NonTriple
TCGA-A1-A0SN-01A-11R-A144-07	34033.8	Positive	3734.02	Positive	409168	Positive	NonTriple	Positive	Positive	Positive	NonTriple
TCGA-A8-A075-01A-11R-A084-07	5775.09	Positive	271.167	Negative	12592.2	Negative	NonTriple	Positive	Positive	Positive	NonTriple
TCGA-AC-A3OD-01A-11R-A21T-07	100068	Positive	17091.7	Positive	20303.9	Negative	NonTriple	Positive	Positive	Negative	NonTriple
TCGA-AC-A2BK-01A-11R-A21T-07	20.3411	Negative	12.3816	Negative	4353	Negative	Triple	Negative	Negative	Negative	Triple
TCGA-B6-A0X4-01A-11R-A109-07	44452.7	Positive	14356.4	Positive	12089.6	Negative	NonTriple	Positive	Positive	Unknown	NA
TCGA-BH-A0H5-01A-21R-A115-07	15692.2	Positive	2901.89	Positive	16104.9	Negative	NonTriple	Positive	Positive	Unknown	NA
TCGA-BH-A201-01A-11R-A14M-07	17094.3	Positive	19269.8	Positive	17082.2	Negative	NonTriple	Positive	Positive	Negative	NonTriple
TCGA-OL-A66J-01A-11R-A29R-07	28017.9	Positive	188.378	Negative	38227.5	Negative	NonTriple	Positive	Positive	Unknown	NA
TCGA-EW-A423-01A-11R-A24H-07	58527.5	Positive	108.049	Negative	27882.7	Negative	NonTriple	Positive	Positive	Negative	NonTriple
TCGA-A7-A5ZX-01A-12R-A29R-07	9989.42	Positive	6178.91	Positive	35843.1	Negative	NonTriple	Positive	Positive	Negative	NonTriple
TCGA-C8-A12P-01A-11R-A115-07	75.6065	Negative	166.282	Negative	148942	Positive	NonTriple	Negative	Negative	Positive	NonTriple
TCGA-D8-A141-01A-11R-A115-07	11598.9	Positive	12036	Positive	16462.7	Negative	NonTriple	Positive	Positive	Negative	NonTriple
TCGA-B6-A2IU-01A-32R-A18M-07	28018.1	Positive	17393.8	Positive	38134.2	Negative	NonTriple	Positive	Positive	Unknown	NA
TCGA-AR-A1AM-01A-41R-A22K-07	10090.4	Positive	2266.41	Positive	36936.9	Negative	NonTriple	Positive	Positive	Unknown	NA
TCGA-A7-A0CD-01A-11R-A00Z-07	61758	Positive	31502.4	Positive	41472.7	Negative	NonTriple	Positive	Positive	Unknown	NA
TCGA-A8-A0A2-01A-11R-A034-07	67966.8	Positive	15261.5	Positive	19904.7	Negative	NonTriple	Positive	Positive	Negative	NonTriple
TCGA-BH-A0B3-01A-11R-A056-07	369.372	Negative	904.402	Positive	11591	Negative	NonTriple	Negative	Negative	Negative	Triple
TCGA-BH-A0HF-01A-11R-A056-07	38586.4	Positive	1732.26	Positive	14943.2	Negative	NonTriple	Positive	Positive	Negative	NonTriple
TCGA-BH-A1EX-01A-11R-A13Q-07	3338.29	Positive	220.019	Negative	21006.6	Negative	NonTriple	Positive	Positive	Positive	NonTriple
TCGA-AN-A0AR-01A-11R-A00Z-07	199.332	Negative	9.44701	Negative	6024.36	Negative	Triple	Negative	Negative	Negative	Triple
TCGA-E2-A1LK-01A-21R-A14D-07	311.035	Negative	4.93706	Negative	21754.3	Negative	Triple	Negative	Negative	Unknown	NA
TCGA-D8-A27H-01A-11R-A16F-07	94.1368	Negative	104.094	Negative	11507.3	Negative	Triple	Negative	Negative	Negative	Triple
TCGA-E9-A1NC-01A-21R-A26B-07	86.4226	Negative	62.9651	Negative	9776.87	Negative	Triple	Negative	Positive	Positive	NonTriple
TCGA-GI-A2C9-01A-11R-A21T-07	216.981	Negative	52.5233	Negative	8906.57	Negative	Triple	Negative	Negative	Negative	Triple
TCGA-A8-A099-01A-11R-A00Z-07	90928.3	Positive	14445.2	Positive	27580.2	Negative	NonTriple	Positive	Positive	Positive	NonTriple
TCGA-BH-A1FC-01A-11R-A13Q-07	182.296	Negative	39.458	Negative	4845.45	Negative	Triple	Negative	Negative	Negative	Triple
TCGA-E2-A10E-01A-21R-A10J-07	91117.4	Positive	1396.95	Positive	23141.2	Negative	NonTriple	Positive	Positive	Unknown	NA
TCGA-OL-A5D8-01A-11R-A27Q-07	36125.2	Positive	35605.6	Positive	22971.3	Negative	NonTriple	Positive	Positive	Unknown	NA
TCGA-BH-A1FU-01A-11R-A14D-07	471.818	Negative	1812.65	Positive	308647	Positive	NonTriple	Negative	Negative	Unknown	NA
TCGA-A2-A25C-01A-11R-A169-07	9639.04	Positive	3224.58	Positive	20074	Negative	NonTriple	Positive	Positive	Negative	NonTriple
TCGA-A2-A04W-01A-31R-A115-07	401.281	Negative	90.9968	Negative	271032	Positive	NonTriple	Negative	Negative	Positive	NonTriple
TCGA-E2-A15K-01A-11R-A12P-07	39976	Positive	350.541	Negative	22240	Negative	NonTriple	Positive	Positive	Unknown	NA
TCGA-AO-A12D-01A-11R-A115-07	451.404	Negative	179.027	Negative	561603	Positive	NonTriple	Negative	Negative	Positive	NonTriple
TCGA-AR-A0TX-01A-11R-A084-07	480.361	Negative	154.388	Negative	402671	Positive	NonTriple	Positive	Positive	Positive	NonTriple
TCGA-AN-A0FL-01A-11R-A034-07	69.8609	Negative	1085.53	Positive	9861.14	Negative	NonTriple	Negative	Negative	Positive	NonTriple
TCGA-A8-A0A6-01A-12R-A056-07	13175.2	Positive	2335.58	Positive	30231.6	Negative	NonTriple	Positive	Positive	Negative	NonTriple
TCGA-UL-AAZ6-01A-11R-A41B-07	21551.9	Positive	1021.62	Positive	404175	Positive	NonTriple	Positive	Positive	Positive	NonTriple
TCGA-GM-A4E0-01A-12R-A266-07	11933.7	Positive	3778.23	Positive	13413.5	Negative	NonTriple	Positive	Positive	Unknown	NA
TCGA-EW-A1P0-01A-11R-A144-07	23028.1	Positive	47.0593	Negative	1296.61	Negative	NonTriple	Positive	Negative	Negative	NonTriple
TCGA-OL-A6VO-01A-12R-A33J-07	522.002	Negative	8.8475	Negative	11800.8	Negative	Triple	Negative	Negative	Negative	Triple
TCGA-A2-A0EN-01A-13R-A084-07	20935.6	Positive	197.916	Negative	17861.9	Negative	NonTriple	Positive	Positive	Unknown	NA
TCGA-D8-A1JM-01A-11R-A13Q-07	3892.54	Positive	6.78291	Negative	12969.8	Negative	NonTriple	Positive	Negative	Negative	NonTriple
TCGA-D8-A1XR-01A-11R-A14M-07	30436.7	Positive	25800.8	Positive	14382.1	Negative	NonTriple	Positive	Positive	Negative	NonTriple
TCGA-E2-A1IL-01A-11R-A14D-07	48145.5	Positive	2654.49	Positive	26841.2	Negative	NonTriple	Positive	Positive	Negative	NonTriple
TCGA-D8-A1XJ-01A-11R-A14M-07	26000	Positive	200.772	Negative	612853	Positive	NonTriple	Positive	Positive	Positive	NonTriple
TCGA-S3-A6ZG-01A-22R-A32P-07	42062.3	Positive	18279.4	Positive	19768.8	Negative	NonTriple	Positive	Positive	Negative	NonTriple
TCGA-D8-A1XY-01A-11R-A14M-07	28556.4	Positive	28471	Positive	23066.4	Negative	NonTriple	Positive	Positive	Positive	NonTriple
TCGA-LL-A7T0-01A-31R-A352-07	28145.9	Positive	72.7868	Negative	36419.8	Negative	NonTriple	Positive	Positive	Positive	NonTriple
TCGA-LL-A442-01A-11R-A24H-07	88273.3	Positive	20353.7	Positive	25775.1	Negative	NonTriple	Positive	Positive	Unknown	NA
TCGA-A8-A08P-01A-11R-A00Z-07	19443	Positive	1574.5	Positive	32364.9	Negative	NonTriple	Positive	Positive	Positive	NonTriple
TCGA-A7-A26G-01A-21R-A169-07	250.225	Negative	479.064	Negative	2667.65	Negative	Triple	Negative	Negative	Negative	Triple
TCGA-A1-A0SJ-01A-11R-A084-07	12484.5	Positive	10076.7	Positive	24820.9	Negative	NonTriple	Positive	Positive	Unknown	NA
TCGA-EW-A6S9-01A-22R-A33J-07	4275.29	Positive	2635.27	Positive	362208	Positive	NonTriple	Positive	Positive	Positive	NonTriple
TCGA-E2-A10F-01A-11R-A10J-07	19061.9	Positive	69594.2	Positive	16226.3	Negative	NonTriple	Positive	Positive	Unknown	NA
TCGA-BH-A0HU-01A-11R-A034-07	23564.6	Positive	2386.88	Positive	19191.4	Negative	NonTriple	Positive	Positive	Negative	NonTriple
TCGA-PL-A8LZ-01A-31R-A36F-07	83.0156	Negative	109.94	Negative	4121.61	Negative	Triple	Unknown	Unknown	Unknown	NA
TCGA-C8-A12O-01A-11R-A115-07	17021.7	Positive	5602.33	Positive	13889.3	Negative	NonTriple	Positive	Positive	Negative	NonTriple
TCGA-AC-A3YI-01A-21R-A239-07	4121.95	Positive	604.068	Negative	33456.3	Negative	NonTriple	Positive	Positive	Positive	NonTriple
TCGA-E2-A15R-01A-11R-A115-07	75265.7	Positive	876.013	Positive	21115.5	Negative	NonTriple	Positive	Positive	Unknown	NA
TCGA-A2-A0T5-01A-21R-A084-07	17728.1	Positive	21258.6	Positive	26343.8	Negative	NonTriple	Positive	Positive	Negative	NonTriple
TCGA-GM-A2DI-01A-31R-A18M-07	15772.7	Positive	9439.36	Positive	10393.8	Negative	NonTriple	Negative	Negative	Unknown	NA
TCGA-A7-A26H-01A-11R-A169-07	52018.2	Positive	29071	Positive	29772.1	Negative	NonTriple	Positive	Negative	Unknown	NA
TCGA-BH-A1EY-01A-11R-A13Q-07	32103.8	Positive	8201.03	Positive	12485.7	Negative	NonTriple	Positive	Positive	Negative	NonTriple
TCGA-A1-A0SB-01A-11R-A144-07	2303.58	Positive	25.3273	Negative	17967.9	Negative	NonTriple	Positive	Negative	Negative	NonTriple
TCGA-E9-A1R5-01A-11R-A14M-07	40682.2	Positive	18893.3	Positive	28831.3	Negative	NonTriple	Unknown	Unknown	Unknown	NA
TCGA-A1-A0SM-01A-11R-A084-07	14645.8	Positive	233.165	Negative	490369	Positive	NonTriple	Positive	Negative	Positive	NonTriple
TCGA-A2-A1FW-01A-11R-A13Q-07	87195.6	Positive	207.466	Negative	8076.65	Negative	NonTriple	Positive	Negative	Negative	NonTriple
TCGA-AC-A8OQ-01A-11R-A41B-07	271.438	Negative	91.8297	Negative	14171.5	Negative	Triple	Negative	Negative	Unknown	NA
TCGA-C8-A8HQ-01A-11R-A36F-07	6737.13	Positive	1400.18	Positive	20477.8	Negative	NonTriple	Positive	Positive	Negative	NonTriple
TCGA-B6-A0I2-01A-11R-A034-07	4132.76	Positive	44.1875	Negative	12195.8	Negative	NonTriple	Unknown	Unknown	Unknown	NA
TCGA-B6-A0RP-01A-21R-A084-07	79525.4	Positive	6806.74	Positive	25205.2	Negative	NonTriple	Positive	Positive	Unknown	NA
TCGA-BH-A18H-01A-11R-A12D-07	34957.2	Positive	9370.06	Positive	12005.8	Negative	NonTriple	Positive	Positive	Positive	NonTriple
TCGA-D8-A1JL-01A-11R-A13Q-07	191.268	Negative	104.848	Negative	6116.13	Negative	Triple	Negative	Negative	Negative	Triple
TCGA-AC-A2BM-01A-11R-A21T-07	13134.6	Positive	9977.44	Positive	7885.53	Negative	NonTriple	Positive	Positive	Unknown	NA
TCGA-D8-A3Z5-01A-41R-A24H-07	17241.1	Positive	11441	Positive	42291.4	Negative	NonTriple	Positive	Positive	Negative	NonTriple
TCGA-BH-A0HY-01A-11R-A056-07	22735.9	Positive	166.665	Negative	411735	Positive	NonTriple	Positive	Negative	Positive	NonTriple
TCGA-AO-A1KT-01A-11R-A13Q-07	16555.5	Positive	2964.8	Positive	20099.5	Negative	NonTriple	Positive	Positive	Unknown	NA
TCGA-A8-A08H-01A-21R-A00Z-07	6351.08	Positive	1948.19	Positive	5981.63	Negative	NonTriple	Positive	Positive	Positive	NonTriple
TCGA-A8-A091-01A-11R-A00Z-07	50386.6	Positive	97.3678	Negative	21259.9	Negative	NonTriple	Positive	Negative	Negative	NonTriple
TCGA-E2-A14X-01A-11R-A115-07	645.562	Negative	94.3759	Negative	10581.3	Negative	Triple	Negative	Negative	Negative	Triple
TCGA-XX-A89A-01A-11R-A36F-07	6434.99	Positive	4635.31	Positive	7961.05	Negative	NonTriple	Positive	Positive	Negative	NonTriple
TCGA-B6-A0WV-01A-11R-A109-07	87572.3	Positive	4896.39	Positive	10414.5	Negative	NonTriple	Positive	Positive	Unknown	NA
TCGA-BH-A0HN-01A-11R-A10U-07	67593.3	Positive	3419.82	Positive	33359.1	Negative	NonTriple	Positive	Positive	Unknown	NA
TCGA-AR-A2LJ-01A-12R-A19W-07	5777.57	Positive	3837.09	Positive	192486	Positive	NonTriple	Positive	Positive	Positive	NonTriple
TCGA-C8-A26V-01A-11R-A16F-07	29865.5	Positive	10929.4	Positive	6896.99	Negative	NonTriple	Positive	Positive	Negative	NonTriple
TCGA-A2-A3XS-01A-11R-A22U-07	64.2289	Negative	58.313	Negative	16819.5	Negative	Triple	Negative	Negative	Unknown	NA
TCGA-A2-A0YD-01A-11R-A109-07	36693.9	Positive	19284.2	Positive	16321.4	Negative	NonTriple	Positive	Positive	Unknown	NA
TCGA-EW-A3E8-01B-11R-A24H-07	11408.3	Positive	3217.76	Positive	33501.6	Negative	NonTriple	Positive	Negative	Negative	NonTriple
TCGA-AR-A5QM-01A-11R-A27Q-07	34471.3	Positive	11894.6	Positive	16999.1	Negative	NonTriple	Positive	Positive	Unknown	NA
TCGA-E2-A154-01A-11R-A115-07	65820	Positive	54778.9	Positive	22504.7	Negative	NonTriple	Positive	Positive	Negative	NonTriple
TCGA-EW-A1J2-01A-21R-A13Q-07	35134.6	Positive	7121.4	Positive	32480.4	Negative	NonTriple	Positive	Positive	Negative	NonTriple
TCGA-C8-A1HM-01A-12R-A137-07	74573.7	Positive	1520.01	Positive	11905.7	Negative	NonTriple	Positive	Positive	Negative	NonTriple
TCGA-B6-A0IC-01A-11R-A034-07	92758.8	Positive	22366.3	Positive	20980.2	Negative	NonTriple	Positive	Positive	Unknown	NA
TCGA-LL-A73Y-01A-11R-A33J-07	121.437	Negative	147.393	Negative	9927.25	Negative	Triple	Negative	Negative	Negative	Triple
TCGA-A2-A25D-01A-12R-A16F-07	6240.92	Positive	62.185	Negative	25712	Negative	NonTriple	Positive	Negative	Negative	NonTriple
TCGA-AO-A0J3-01A-11R-A034-07	56258.6	Positive	3097.53	Positive	8967.48	Negative	NonTriple	Positive	Positive	Unknown	NA
TCGA-E2-A105-01A-11R-A10J-07	94140.5	Positive	2288.96	Positive	25325.6	Negative	NonTriple	Positive	Positive	Unknown	NA
TCGA-E2-A14N-01A-31R-A137-07	79.5689	Negative	144.219	Negative	3282.22	Negative	Triple	Negative	Negative	Negative	Triple
TCGA-OL-A5DA-01A-11R-A27Q-07	24767.1	Positive	3686.1	Positive	28032.3	Negative	NonTriple	Positive	Positive	Unknown	NA
TCGA-A8-A08O-01A-21R-A056-07	15762	Positive	10503	Positive	28905.5	Negative	NonTriple	Positive	Positive	Negative	NonTriple
TCGA-EW-A1PF-01A-11R-A144-07	44140.5	Positive	1699.19	Positive	14935	Negative	NonTriple	Positive	Positive	Negative	NonTriple
TCGA-E2-A15T-01A-11R-A115-07	93688.6	Positive	635.968	Negative	28572.4	Negative	NonTriple	Positive	Positive	Unknown	NA
TCGA-AN-A0AL-01A-11R-A00Z-07	184.365	Negative	164.728	Negative	7244.77	Negative	Triple	Negative	Negative	Negative	Triple
TCGA-A8-A076-01A-21R-A00Z-07	12106	Positive	968.606	Positive	148826	Positive	NonTriple	Positive	Positive	Positive	NonTriple
TCGA-A7-A426-01A-22R-A24H-07	13133.6	Positive	13713.6	Positive	13978.9	Negative	NonTriple	Positive	Positive	Negative	NonTriple
TCGA-BH-A6R8-01A-21R-A33J-07	21561.5	Positive	7403.2	Positive	21636.1	Negative	NonTriple	Positive	Positive	Unknown	NA
TCGA-BH-A5IZ-01A-11R-A27Q-07	3516.25	Positive	26.4034	Negative	15117.7	Negative	NonTriple	Positive	Negative	Negative	NonTriple
TCGA-D8-A27I-01A-11R-A16F-07	27543.2	Positive	6348.2	Positive	15209	Negative	NonTriple	Positive	Positive	Negative	NonTriple
TCGA-E2-A1B0-01A-11R-A12P-07	83.2417	Negative	209.912	Negative	308459	Positive	NonTriple	Negative	Negative	Positive	NonTriple
TCGA-BH-A0BM-01A-11R-A056-07	17175.7	Positive	809.327	Negative	17759.4	Negative	NonTriple	Positive	Negative	Negative	NonTriple
TCGA-BH-A8FY-01A-11R-A36F-07	50561.2	Positive	10020.6	Positive	16721	Negative	NonTriple	Positive	Positive	Negative	NonTriple
TCGA-BH-A1F5-01A-12R-A13Q-07	80255.7	Positive	26754.7	Positive	8458.66	Negative	NonTriple	Positive	Positive	Negative	NonTriple
TCGA-AN-A046-01A-21R-A034-07	53516.1	Positive	47803.4	Positive	20592.9	Negative	NonTriple	Positive	Positive	Negative	NonTriple
TCGA-D8-A1JP-01A-11R-A13Q-07	77023.2	Positive	508.258	Negative	12702.1	Negative	NonTriple	Positive	Positive	Negative	NonTriple
TCGA-E9-A247-01A-11R-A169-07	106337	Positive	25380.1	Positive	21853.1	Negative	NonTriple	Unknown	Unknown	Unknown	NA
TCGA-A8-A07S-01A-11R-A034-07	58447.8	Positive	2085.47	Positive	20009.5	Negative	NonTriple	Positive	Negative	Negative	NonTriple
TCGA-S3-AA12-01A-11R-A41B-07	65237.1	Positive	99.6599	Negative	40885.5	Negative	NonTriple	Positive	Negative	Negative	NonTriple
TCGA-LL-A6FP-01A-11R-A31O-07	36274.4	Positive	6.79386	Negative	32297.1	Negative	NonTriple	Positive	Positive	Unknown	NA
TCGA-C8-A27B-01A-11R-A169-07	546.237	Negative	23.1212	Negative	2868.47	Negative	Triple	Negative	Negative	Negative	Triple
TCGA-BH-A28O-01A-11R-A22K-07	3854.02	Positive	1322.97	Positive	19374	Negative	NonTriple	Positive	Positive	Negative	NonTriple
TCGA-D8-A142-01A-11R-A115-07	187.301	Negative	253.242	Negative	15745.2	Negative	Triple	Negative	Negative	Unknown	NA
TCGA-BH-A0W7-01A-11R-A115-07	5142.21	Positive	1527.46	Positive	11097.4	Negative	NonTriple	Positive	Positive	Negative	NonTriple
TCGA-BH-A0BL-01A-11R-A115-07	299.392	Negative	320.993	Negative	8979.43	Negative	Triple	Negative	Negative	Negative	Triple
TCGA-AR-A1AI-01A-11R-A12P-07	1589.21	Negative	14.9837	Negative	12198.6	Negative	Triple	Negative	Negative	Unknown	NA
TCGA-BH-AB28-01A-31R-A41B-07	43113.6	Positive	9439.21	Positive	46690.3	Negative	NonTriple	Positive	Positive	Negative	NonTriple
TCGA-BH-A0E2-01A-11R-A056-07	24118.7	Positive	3956.42	Positive	9046.56	Negative	NonTriple	Positive	Positive	Negative	NonTriple
TCGA-D8-A140-01A-11R-A115-07	56839.9	Positive	197.516	Negative	43161.4	Negative	NonTriple	Positive	Positive	Positive	NonTriple
TCGA-A2-A1FX-01A-11R-A13Q-07	37762.1	Positive	9345.72	Positive	13568.1	Negative	NonTriple	Positive	Positive	Unknown	NA
TCGA-AC-A3YJ-01A-11R-A22U-07	36188.4	Positive	26479.2	Positive	20221.5	Negative	NonTriple	Positive	Positive	Unknown	NA
TCGA-GM-A2DN-01A-11R-A180-07	19986.2	Positive	2522.94	Positive	16886.5	Negative	NonTriple	Positive	Positive	Negative	NonTriple
TCGA-AO-A0J9-01A-11R-A034-07	21742	Positive	3296.32	Positive	7632.08	Negative	NonTriple	Positive	Positive	Unknown	NA
TCGA-BH-A202-01A-11R-A14M-07	17794.7	Positive	3192.19	Positive	124515	Positive	NonTriple	Positive	Positive	Positive	NonTriple
TCGA-LD-A9QF-01A-32R-A41B-07	397.271	Negative	170.438	Negative	477664	Positive	NonTriple	Negative	Negative	Positive	NonTriple
TCGA-AR-A24H-01A-11R-A169-07	29761.6	Positive	2231.46	Positive	30648.6	Negative	NonTriple	Positive	Positive	Negative	NonTriple
TCGA-AN-A0AJ-01A-11R-A00Z-07	33901.2	Positive	21671.4	Positive	15676.6	Negative	NonTriple	Positive	Positive	Positive	NonTriple
TCGA-AO-A126-01A-11R-A10J-07	7292.96	Positive	552.301	Negative	17785.6	Negative	NonTriple	Positive	Positive	Negative	NonTriple
TCGA-AC-A3W7-01A-11R-A22K-07	30330.7	Positive	2225.62	Positive	22133	Negative	NonTriple	Positive	Negative	Negative	NonTriple
TCGA-A2-A0CZ-01A-11R-A034-07	5150.39	Positive	982.862	Positive	17619.5	Negative	NonTriple	Positive	Positive	Negative	NonTriple
TCGA-BH-A0H9-01A-11R-A056-07	55817.1	Positive	1223.35	Positive	18001.1	Negative	NonTriple	Positive	Positive	Unknown	NA
TCGA-3C-AALI-01A-11R-A41B-07	179.389	Negative	71.1863	Negative	509573	Positive	NonTriple	Positive	Positive	Positive	NonTriple
TCGA-AO-A03L-01A-41R-A056-07	10132.1	Positive	1050.04	Positive	31053	Negative	NonTriple	Positive	Positive	Positive	NonTriple
TCGA-AC-A2QJ-01A-12R-A19W-07	105.642	Negative	0	Negative	6847.65	Negative	Triple	Negative	Negative	Negative	Triple
TCGA-D8-A1XU-01A-11R-A14M-07	68872.4	Positive	3483.98	Positive	11004.6	Negative	NonTriple	Positive	Positive	Negative	NonTriple
TCGA-D8-A1Y1-01A-21R-A14M-07	27483.2	Positive	23485.2	Positive	15950.7	Negative	NonTriple	Positive	Positive	Negative	NonTriple
TCGA-AN-A0AT-01A-11R-A034-07	54.2719	Negative	10.7015	Negative	4934.16	Negative	Triple	Negative	Negative	Negative	Triple
TCGA-A8-A08R-01A-11R-A034-07	123.04	Negative	93.8988	Negative	27216.1	Negative	Triple	Negative	Negative	Negative	Triple
TCGA-A8-A07B-01A-11R-A00Z-07	20334.6	Positive	2916.21	Positive	118713	Positive	NonTriple	Positive	Positive	Positive	NonTriple
TCGA-A2-A04N-01A-11R-A115-07	39335.2	Positive	44785.1	Positive	15846.1	Negative	NonTriple	Positive	Positive	Unknown	NA
TCGA-BH-A0B8-01A-21R-A056-07	69237.2	Positive	1522.37	Positive	25138.5	Negative	NonTriple	Positive	Positive	Unknown	NA
TCGA-A1-A0SE-01A-11R-A084-07	11661.7	Positive	18946.5	Positive	24610.7	Negative	NonTriple	Positive	Positive	Negative	NonTriple
TCGA-A2-A04Q-01A-21R-A034-07	341.822	Negative	329.578	Negative	8812.88	Negative	Triple	Negative	Negative	Unknown	NA
TCGA-A1-A0SF-01A-11R-A144-07	20898.6	Positive	18708.1	Positive	21112.9	Negative	NonTriple	Positive	Positive	Negative	NonTriple
TCGA-E9-A244-01A-11R-A169-07	203.209	Negative	74.2153	Negative	14676.1	Negative	Triple	Unknown	Unknown	Unknown	NA
TCGA-BH-A0DS-01A-11R-A056-07	28714	Positive	7117.22	Positive	20771.1	Negative	NonTriple	Positive	Positive	Negative	NonTriple
TCGA-BH-A0DI-01A-21R-A12P-07	10006.4	Positive	1801.77	Positive	24594.3	Negative	NonTriple	Positive	Positive	Negative	NonTriple
TCGA-A1-A0SG-01A-11R-A144-07	44158.6	Positive	40128.6	Positive	28517.2	Negative	NonTriple	Positive	Positive	Negative	NonTriple
TCGA-EW-A3U0-01A-11R-A22K-07	117.052	Negative	31.0758	Negative	8685.69	Negative	Triple	Negative	Negative	Negative	Triple
TCGA-BH-A6R9-01A-21R-A32P-07	461.618	Negative	238.517	Negative	5346.99	Negative	Triple	Negative	Positive	Negative	NonTriple
TCGA-AQ-A1H3-01A-31R-A13Q-07	36658.9	Positive	24106.5	Positive	39484.6	Negative	NonTriple	Positive	Positive	Negative	NonTriple
TCGA-AR-A24R-01A-11R-A169-07	22653.8	Positive	3439.11	Positive	12599.3	Negative	NonTriple	Positive	Positive	Negative	NonTriple
TCGA-A7-A4SE-01A-11R-A266-07	243.717	Negative	158.339	Negative	8930.61	Negative	Triple	Negative	Negative	Negative	Triple
TCGA-OL-A5RX-01A-11R-A28M-07	14239.5	Positive	15517.5	Positive	32573.2	Negative	NonTriple	Positive	Positive	Unknown	NA
TCGA-A8-A08I-01A-11R-A00Z-07	98871.3	Positive	15676.9	Positive	8491.09	Negative	NonTriple	Positive	Positive	Negative	NonTriple
TCGA-A8-A082-01A-11R-A00Z-07	25338.2	Positive	9589.06	Positive	14168.1	Negative	NonTriple	Positive	Positive	Negative	NonTriple
TCGA-AR-A2LN-01A-21R-A18M-07	11353.8	Positive	1464.31	Positive	17324.5	Negative	NonTriple	Positive	Positive	Negative	NonTriple
TCGA-LL-A441-01A-11R-A24H-07	1100.46	Negative	610.751	Negative	8787.06	Negative	Triple	Negative	Negative	Negative	Triple
TCGA-C8-A1HN-01A-11R-A137-07	89890	Positive	1383.09	Positive	27081.4	Negative	NonTriple	Positive	Positive	Unknown	NA
TCGA-A2-A1FZ-01A-51R-A14D-07	52415.2	Positive	19381.7	Positive	23186	Negative	NonTriple	Positive	Positive	Negative	NonTriple
TCGA-OL-A66O-01A-11R-A31O-07	8829.83	Positive	2905.28	Positive	17458.9	Negative	NonTriple	Positive	Positive	Unknown	NA
TCGA-D8-A1XK-01A-21R-A14M-07	46.8068	Negative	9.50763	Negative	6642.18	Negative	Triple	Negative	Negative	Negative	Triple
TCGA-A7-A56D-01A-11R-A27Q-07	17284.2	Positive	981.872	Positive	19759.9	Negative	NonTriple	Positive	Positive	Negative	NonTriple
TCGA-A8-A079-01A-21R-A00Z-07	88337.4	Positive	8056.45	Positive	12898.7	Negative	NonTriple	Positive	Positive	Negative	NonTriple
TCGA-E9-A5FL-01A-11R-A27Q-07	1608.88	Negative	6.89768	Negative	9718.83	Negative	Triple	Negative	Negative	Negative	Triple
TCGA-E2-A1B6-01A-31R-A12P-07	241.669	Negative	451.91	Negative	7602.8	Negative	Triple	Negative	Negative	Unknown	NA
TCGA-E9-A1RB-01A-11R-A157-07	18567.9	Positive	7159.27	Positive	5305.13	Negative	NonTriple	Unknown	Unknown	Unknown	NA
TCGA-AR-A250-01A-31R-A169-07	48242.5	Positive	239.648	Negative	149109	Positive	NonTriple	Positive	Negative	Unknown	NA
TCGA-AN-A0AK-01A-21R-A00Z-07	36864.5	Positive	56.9327	Negative	31646.1	Negative	NonTriple	Positive	Negative	Positive	NonTriple
TCGA-E9-A1N9-01A-11R-A14D-07	51123.4	Positive	400.61	Negative	10261.2	Negative	NonTriple	Negative	Positive	Positive	NonTriple
TCGA-A7-A6VV-01A-22R-A33J-07	105.068	Negative	114.014	Negative	13444.8	Negative	Triple	Negative	Negative	Negative	Triple
TCGA-B6-A0X5-01A-21R-A109-07	71866.9	Positive	14895.7	Positive	8771.89	Negative	NonTriple	Positive	Positive	Unknown	NA
TCGA-BH-A1F8-01A-11R-A13Q-07	94930.9	Positive	338.315	Negative	14648.8	Negative	NonTriple	Positive	Positive	Positive	NonTriple
TCGA-D8-A73X-01A-11R-A32P-07	45625	Positive	38253.1	Positive	18602	Negative	NonTriple	Positive	Positive	Negative	NonTriple
TCGA-A8-A09N-01A-11R-A00Z-07	50963.7	Positive	3458.76	Positive	13557.9	Negative	NonTriple	Positive	Positive	Positive	NonTriple
TCGA-E9-A54X-01A-11R-A266-07	93275.4	Positive	27025.2	Positive	12832.6	Negative	NonTriple	Positive	Positive	Negative	NonTriple
TCGA-E9-A2JT-01A-22R-A18M-07	13636	Positive	268.542	Negative	4639.81	Negative	NonTriple	Unknown	Unknown	Unknown	NA
TCGA-B6-A0IQ-01A-11R-A034-07	47.1229	Negative	13.3515	Negative	7870.31	Negative	Triple	Negative	Negative	Unknown	NA
TCGA-3C-AAAU-01A-11R-A41B-07	9057.45	Positive	5954.39	Positive	18632.2	Negative	NonTriple	Positive	Positive	Negative	NonTriple
TCGA-LL-A73Z-01A-11R-A32P-07	4967.01	Positive	1672.75	Positive	14893.9	Negative	NonTriple	Positive	Positive	Unknown	NA
TCGA-E9-A1NE-01A-21R-A14M-07	12298.7	Positive	1477.74	Positive	11434.9	Negative	NonTriple	Positive	Positive	Negative	NonTriple
TCGA-D8-A1Y2-01A-11R-A157-07	28272	Positive	387.514	Negative	22071.1	Negative	NonTriple	Positive	Positive	Unknown	NA
TCGA-EW-A1J6-01A-11R-A13Q-07	83511.5	Positive	6871.55	Positive	10777.4	Negative	NonTriple	Positive	Positive	Negative	NonTriple
TCGA-E2-A576-01A-11R-A31O-07	40922.2	Positive	4342.74	Positive	34126.6	Negative	NonTriple	Positive	Positive	Unknown	NA
TCGA-S3-A6ZH-01A-22R-A32P-07	12469.1	Positive	26506.7	Positive	34525.8	Negative	NonTriple	Positive	Positive	Unknown	NA
TCGA-A2-A0T0-01A-22R-A084-07	231.343	Negative	54.7452	Negative	9212.21	Negative	Triple	Negative	Negative	Negative	Triple
TCGA-AO-A0JA-01A-11R-A056-07	17609.8	Positive	1593	Positive	13270.4	Negative	NonTriple	Positive	Positive	Negative	NonTriple
TCGA-AQ-A1H2-01A-11R-A13Q-07	154336	Positive	514.346	Negative	25596.2	Negative	NonTriple	Positive	Positive	Unknown	NA
TCGA-E9-A1N6-01A-11R-A144-07	25829.3	Positive	6952.76	Positive	38824.6	Negative	NonTriple	Positive	Positive	Positive	NonTriple
TCGA-A2-A0SX-01A-12R-A084-07	594.383	Negative	143.842	Negative	10842.7	Negative	Triple	Negative	Negative	Negative	Triple
TCGA-C8-A137-01A-11R-A115-07	989.679	Negative	86.8684	Negative	369032	Positive	NonTriple	Negative	Negative	Positive	NonTriple
TCGA-AR-A0U2-01A-11R-A109-07	17138	Positive	1765.51	Positive	17270.5	Negative	NonTriple	Positive	Positive	Negative	NonTriple
TCGA-A7-A2KD-01A-31R-A21T-07	26421.7	Positive	10672.7	Positive	310630	Positive	NonTriple	Positive	Positive	Positive	NonTriple
TCGA-A8-A084-01A-21R-A00Z-07	39058.7	Positive	73.8211	Negative	15571	Negative	NonTriple	Positive	Negative	Negative	NonTriple
TCGA-B6-A409-01A-11R-A24H-07	406.198	Negative	273.337	Negative	12174.1	Negative	Triple	Negative	Negative	Unknown	NA
TCGA-AN-A0XW-01A-11R-A109-07	10287.9	Positive	4369.96	Positive	12050.3	Negative	NonTriple	Positive	Positive	Positive	NonTriple
TCGA-A8-A081-01A-11R-A00Z-07	57829.4	Positive	38.0207	Negative	39123.3	Negative	NonTriple	Positive	Positive	Negative	NonTriple
TCGA-EW-A6SB-01A-12R-A32P-07	181.386	Negative	45.3464	Negative	8439.66	Negative	Triple	Negative	Negative	Negative	Triple
TCGA-AN-A049-01A-21R-A00Z-07	82805.9	Positive	9649.51	Positive	41339.7	Negative	NonTriple	Positive	Positive	Negative	NonTriple
TCGA-E2-A1LI-01A-12R-A157-07	232.333	Negative	27.9438	Negative	14679.3	Negative	Triple	Negative	Negative	Unknown	NA
TCGA-LL-A5YO-01A-21R-A28M-07	149.952	Negative	52.3417	Negative	14607.6	Negative	Triple	Negative	Negative	Negative	Triple
TCGA-BH-A42V-01A-11R-A24H-07	4531	Positive	8132.86	Positive	26467.2	Negative	NonTriple	Positive	Positive	Negative	NonTriple
TCGA-EW-A1J1-01A-11R-A13Q-07	40990.7	Positive	27310.4	Positive	20427	Negative	NonTriple	Positive	Positive	Negative	NonTriple
TCGA-E2-A158-01A-11R-A12D-07	11.9229	Negative	9.17146	Negative	12895.1	Negative	Triple	Negative	Negative	Negative	Triple
TCGA-E2-A159-01A-11R-A115-07	565.937	Negative	68.8805	Negative	9760.55	Negative	Triple	Negative	Negative	Unknown	NA
TCGA-E2-A1IO-01A-11R-A144-07	14583.3	Positive	6684.23	Positive	23878.6	Negative	NonTriple	Positive	Positive	Unknown	NA
TCGA-A2-A0CU-01A-12R-A034-07	80223.3	Positive	884.868	Positive	34950.8	Negative	NonTriple	Positive	Positive	Unknown	NA
TCGA-BH-A0BS-01A-11R-A12P-07	104365	Positive	4511.38	Positive	31183.9	Negative	NonTriple	Positive	Positive	Unknown	NA
TCGA-AC-A2FO-01A-11R-A180-07	46634	Positive	683.381	Negative	31549.2	Negative	NonTriple	Positive	Negative	Negative	NonTriple
TCGA-D8-A13Z-01A-11R-A115-07	125.067	Negative	144.964	Negative	9981.91	Negative	Triple	Negative	Negative	Negative	Triple
TCGA-A8-A09B-01A-11R-A00Z-07	66043.4	Positive	70896.6	Positive	25170.5	Negative	NonTriple	Positive	Positive	Negative	NonTriple
TCGA-AN-A0FV-01A-11R-A00Z-07	573.608	Negative	74.9947	Negative	504431	Positive	NonTriple	Negative	Negative	Positive	NonTriple
TCGA-A2-A1G4-01A-11R-A13Q-07	127396	Positive	10822.7	Positive	9997.78	Negative	NonTriple	Positive	Positive	Negative	NonTriple
TCGA-B6-A0RM-01A-11R-A084-07	104133	Positive	16100.1	Positive	7886.61	Negative	NonTriple	Positive	Positive	Unknown	NA
TCGA-E9-A22E-01A-11R-A157-07	26144.8	Positive	715.601	Negative	5237.13	Negative	NonTriple	Positive	Positive	Positive	NonTriple
TCGA-C8-A26Z-01A-11R-A16F-07	192830	Positive	185.863	Negative	30995.1	Negative	NonTriple	Positive	Positive	Negative	NonTriple
TCGA-AO-A0JI-01A-21R-A056-07	55911	Positive	327.923	Negative	27582.2	Negative	NonTriple	Positive	Negative	Negative	NonTriple
TCGA-A2-A3XV-01A-21R-A239-07	11.5265	Negative	32.018	Negative	114202	Positive	NonTriple	Positive	Negative	Unknown	NA
TCGA-C8-A1HK-01A-21R-A13Q-07	474.02	Negative	83.6506	Negative	348988	Positive	NonTriple	Negative	Negative	Positive	NonTriple
TCGA-D8-A1JD-01A-11R-A13Q-07	18033.1	Positive	7101.52	Positive	18525.9	Negative	NonTriple	Positive	Positive	Negative	NonTriple
TCGA-A2-A0CL-01A-11R-A115-07	2649.55	Positive	489.898	Negative	7776.89	Negative	NonTriple	Positive	Positive	Negative	NonTriple
TCGA-A2-A3XY-01A-11R-A239-07	144.271	Negative	226.714	Negative	10609	Negative	Triple	Negative	Negative	Negative	Triple
TCGA-BH-A0H3-01A-11R-A12P-07	21824	Positive	7093.61	Positive	20846.7	Negative	NonTriple	Positive	Positive	Unknown	NA
TCGA-E2-A1L8-01A-11R-A13Q-07	29971.3	Positive	15737	Positive	15604.1	Negative	NonTriple	Positive	Positive	Unknown	NA
TCGA-E9-A22A-01A-11R-A157-07	8087.16	Positive	343.693	Negative	6210.31	Negative	NonTriple	Positive	Negative	Negative	NonTriple
TCGA-3C-AALK-01A-11R-A41B-07	6486.1	Positive	5836.66	Positive	94011.2	Negative	NonTriple	Positive	Positive	Positive	NonTriple
TCGA-BH-A0HO-01A-11R-A034-07	19627.1	Positive	18222.1	Positive	16219.4	Negative	NonTriple	Positive	Positive	Negative	NonTriple
TCGA-E2-A109-01A-11R-A10J-07	44153.5	Positive	84.1438	Negative	28816.4	Negative	NonTriple	Positive	Negative	Unknown	NA
TCGA-AN-A0XV-01A-11R-A109-07	75702.3	Positive	2797.02	Positive	11424.2	Negative	NonTriple	Positive	Positive	Positive	NonTriple
TCGA-B6-A0I6-01A-11R-A034-07	45.5917	Negative	81.3257	Negative	10141.1	Negative	Triple	Negative	Negative	Unknown	NA
TCGA-AC-A2FF-01A-11R-A17B-07	3226.72	Positive	10112.6	Positive	27045.7	Negative	NonTriple	Positive	Positive	Unknown	NA
TCGA-E9-A1RI-01A-11R-A169-07	10441.8	Positive	1530.8	Positive	30439.4	Negative	NonTriple	Unknown	Unknown	Unknown	NA
TCGA-AR-A5QP-01A-11R-A28M-07	29625.5	Positive	1868.21	Positive	17722.4	Negative	NonTriple	Positive	Positive	Unknown	NA
TCGA-PL-A8LX-01A-11R-A41B-07	87689.6	Positive	7291.46	Positive	31305.8	Negative	NonTriple	Unknown	Unknown	Unknown	NA
TCGA-A2-A0CR-01A-11R-A22K-07	6392.73	Positive	5527.16	Positive	12528	Negative	NonTriple	Positive	Positive	Negative	NonTriple
TCGA-AN-A0FT-01A-11R-A034-07	16061.4	Positive	2108.89	Positive	533408	Positive	NonTriple	Positive	Positive	Positive	NonTriple
TCGA-AR-A0TT-01A-31R-A084-07	15200.5	Positive	100.463	Negative	10747.4	Negative	NonTriple	Positive	Negative	Negative	NonTriple
TCGA-C8-A1HL-01A-11R-A137-07	10598.1	Positive	141.403	Negative	45540.3	Negative	NonTriple	Positive	Negative	Unknown	NA
TCGA-A2-A04P-01A-31R-A034-07	2598.23	Positive	58.2313	Negative	7936.09	Negative	NonTriple	Negative	Negative	Unknown	NA
TCGA-A1-A0SH-01A-11R-A084-07	3485.86	Positive	12519.6	Positive	48654.6	Negative	NonTriple	Negative	Positive	Unknown	NA
TCGA-GM-A2DO-01A-11R-A18M-07	9166.56	Positive	5232.4	Positive	12449	Negative	NonTriple	Positive	Positive	Negative	NonTriple
TCGA-BH-A0E1-01A-11R-A056-07	27103.8	Positive	75787.2	Positive	13093.9	Negative	NonTriple	Positive	Positive	Unknown	NA
TCGA-AR-A24L-01A-11R-A169-07	25695.5	Positive	8684.96	Positive	19389.1	Negative	NonTriple	Positive	Positive	Unknown	NA
TCGA-A2-A0YC-01A-11R-A109-07	49131	Positive	45844.6	Positive	38670.4	Negative	NonTriple	Positive	Positive	Unknown	NA
TCGA-BH-A0BF-01A-21R-A12P-07	4779.09	Positive	2583.55	Positive	8937.5	Negative	NonTriple	Positive	Positive	Negative	NonTriple
TCGA-E2-A1LB-01A-11R-A144-07	194.167	Negative	82.1476	Negative	666027	Positive	NonTriple	Negative	Negative	Positive	NonTriple
TCGA-B6-A0WY-01A-11R-A109-07	7824.99	Positive	5885.91	Positive	22498.6	Negative	NonTriple	Positive	Negative	Unknown	NA
TCGA-E2-A1LH-01A-11R-A14D-07	245.283	Negative	45.7306	Negative	13372.1	Negative	Triple	Negative	Negative	Negative	Triple
TCGA-BH-A0DK-01A-21R-A056-07	15041.1	Positive	6642.94	Positive	8087.98	Negative	NonTriple	Positive	Positive	Negative	NonTriple
TCGA-A2-A0YL-01A-21R-A109-07	12106.4	Positive	23742	Positive	11664.7	Negative	NonTriple	Positive	Positive	Negative	NonTriple
TCGA-D8-A1J8-01A-11R-A13Q-07	59815.3	Positive	274.45	Negative	3869	Negative	NonTriple	Positive	Positive	Negative	NonTriple
TCGA-BH-A0E9-01B-11R-A115-07	49669.1	Positive	10204	Positive	26347.8	Negative	NonTriple	Positive	Positive	Negative	NonTriple
TCGA-AC-A8OS-01A-12R-A41B-07	68047.1	Positive	950.942	Positive	12941.6	Negative	NonTriple	Positive	Positive	Positive	NonTriple
TCGA-D8-A1JN-01A-11R-A13Q-07	71147	Positive	63.6662	Negative	18687.5	Negative	NonTriple	Positive	Positive	Unknown	NA
TCGA-C8-A131-01A-11R-A115-07	170.92	Negative	93.3486	Negative	11357	Negative	Triple	Negative	Negative	Negative	Triple
TCGA-XX-A899-01A-11R-A36F-07	7001.22	Positive	29645.1	Positive	21950.2	Negative	NonTriple	Positive	Positive	Negative	NonTriple
TCGA-E2-A14O-01A-31R-A115-07	61307.9	Positive	31659.4	Positive	20147.7	Negative	NonTriple	Positive	Positive	Unknown	NA
TCGA-A8-A090-01A-11R-A00Z-07	69120.9	Positive	17684	Positive	32269.6	Negative	NonTriple	Positive	Positive	Positive	NonTriple
TCGA-A2-A0SW-01A-11R-A084-07	25361.4	Positive	2916.61	Positive	3476.45	Negative	NonTriple	Positive	Negative	Unknown	NA
TCGA-A7-A26E-01A-11R-A169-07	64549.7	Positive	4557.54	Positive	21773.5	Negative	NonTriple	Positive	Positive	Negative	NonTriple
TCGA-A2-A0ER-01A-21R-A034-07	74289.7	Positive	3148.01	Positive	19122.4	Negative	NonTriple	Positive	Positive	Unknown	NA
TCGA-5T-A9QA-01A-11R-A41B-07	10082.2	Positive	308.352	Negative	33994.3	Negative	NonTriple	Positive	Negative	Unknown	NA
TCGA-AC-A23H-01A-11R-A157-07	731.92	Negative	58.9087	Negative	244134	Positive	NonTriple	Positive	Negative	Positive	NonTriple
TCGA-A7-A5ZW-01A-12R-A29R-07	16446.9	Positive	18634.6	Positive	23159.3	Negative	NonTriple	Positive	Positive	Negative	NonTriple
TCGA-B6-A0WZ-01A-11R-A109-07	36343.9	Positive	18809.9	Positive	21236.1	Negative	NonTriple	Positive	Positive	Unknown	NA
TCGA-E2-A10B-01A-11R-A10J-07	55386	Positive	4260.36	Positive	13451.4	Negative	NonTriple	Positive	Positive	Unknown	NA
TCGA-BH-A1FE-01A-11R-A13Q-07	8287.86	Positive	11551.7	Positive	18887.2	Negative	NonTriple	Positive	Positive	Unknown	NA
TCGA-B6-A402-01A-11R-A239-07	121.303	Negative	22.5431	Negative	12590.9	Negative	Triple	Negative	Negative	Negative	Triple
TCGA-E9-A3Q9-01A-11R-A21T-07	36875.5	Positive	46888.6	Positive	9198.98	Negative	NonTriple	Positive	Positive	Unknown	NA
TCGA-BH-A1EO-01A-11R-A137-07	31820.8	Positive	107455	Positive	12045.9	Negative	NonTriple	Positive	Positive	Negative	NonTriple
TCGA-BH-A0DQ-01A-11R-A084-07	15869	Positive	9336.19	Positive	11412	Negative	NonTriple	Positive	Positive	Negative	NonTriple
TCGA-OL-A66P-01A-11R-A31O-07	385.095	Negative	89.9207	Negative	45789.2	Negative	Triple	Negative	Negative	Unknown	NA
TCGA-C8-A12L-01A-11R-A115-07	659.668	Negative	52.4736	Negative	53556.2	Negative	Triple	Negative	Negative	Unknown	NA
TCGA-E2-A152-01A-11R-A12D-07	1282.55	Negative	144.301	Negative	701353	Positive	NonTriple	Positive	Negative	Positive	NonTriple
TCGA-AO-A03O-01A-11R-A00Z-07	43300.1	Positive	5245.51	Positive	16696.7	Negative	NonTriple	Positive	Positive	Negative	NonTriple
TCGA-AR-A1AL-01A-21R-A12P-07	15336.2	Positive	26488.8	Positive	18019.7	Negative	NonTriple	Positive	Positive	Negative	NonTriple
TCGA-AR-A1AU-01A-11R-A12P-07	15710.8	Positive	24103.9	Positive	18478.9	Negative	NonTriple	Positive	Positive	Unknown	NA
TCGA-EW-A1J5-01A-11R-A13Q-07	24579.7	Positive	30012.3	Positive	31754.3	Negative	NonTriple	Positive	Positive	Negative	NonTriple
TCGA-BH-A18G-01A-11R-A12D-07	114.237	Negative	36.2657	Negative	5545.03	Negative	Triple	Negative	Negative	Negative	Triple
TCGA-A2-A0CM-01A-31R-A034-07	390.566	Negative	44.9213	Negative	6133	Negative	Triple	Negative	Negative	Negative	Triple
TCGA-A2-A3KD-01A-12R-A213-07	37828.3	Positive	7842.63	Positive	23619.4	Negative	NonTriple	Positive	Positive	Negative	NonTriple
TCGA-D8-A1JK-01A-11R-A13Q-07	240.922	Negative	611.866	Negative	12470.6	Negative	Triple	Negative	Positive	Negative	NonTriple
TCGA-A8-A06T-01A-11R-A00Z-07	85448.9	Positive	27921.2	Positive	31235.7	Negative	NonTriple	Positive	Positive	Positive	NonTriple
TCGA-EW-A1PD-01A-11R-A144-07	34366.2	Positive	974.794	Positive	44221.3	Negative	NonTriple	Positive	Positive	Unknown	NA
TCGA-C8-A12U-01A-11R-A115-07	12786.1	Positive	188.525	Negative	11952.9	Negative	NonTriple	Positive	Positive	Negative	NonTriple
TCGA-AN-A0FK-01A-11R-A034-07	95800.7	Positive	27785.2	Positive	14287.5	Negative	NonTriple	Positive	Positive	Positive	NonTriple
TCGA-A8-A07U-01A-11R-A034-07	1025.35	Negative	176.822	Negative	17455.8	Negative	Triple	Negative	Positive	Negative	NonTriple
TCGA-BH-A0HI-01A-11R-A084-07	59417.2	Positive	8856.82	Positive	20599.5	Negative	NonTriple	Positive	Positive	Negative	NonTriple
TCGA-GM-A5PV-01A-11R-A28M-07	58149.3	Positive	6123.9	Positive	29537.5	Negative	NonTriple	Positive	Positive	Unknown	NA
TCGA-C8-A1HJ-01A-11R-A13Q-07	116.844	Negative	60.7222	Negative	1362.57	Negative	Triple	Negative	Negative	Negative	Triple
TCGA-A2-A0ST-01A-12R-A084-07	3229.01	Positive	433.432	Negative	11395.1	Negative	NonTriple	Negative	Negative	Unknown	NA
TCGA-AC-A8OR-01A-21R-A41B-07	48735.2	Positive	11886.5	Positive	11562.9	Negative	NonTriple	Positive	Positive	Negative	NonTriple
TCGA-AO-A129-01A-21R-A10J-07	492.946	Negative	168.693	Negative	7789.15	Negative	Triple	Negative	Negative	Negative	Triple
TCGA-A8-A07R-01A-21R-A034-07	37.5166	Negative	13.0492	Negative	15990.2	Negative	Triple	Negative	Negative	Positive	NonTriple
TCGA-AR-A2LM-01A-11R-A180-07	17567.2	Positive	35216.5	Positive	29297.5	Negative	NonTriple	Positive	Positive	Unknown	NA
TCGA-E2-A14Z-01A-11R-A115-07	23669.6	Positive	12645.8	Positive	11765.9	Negative	NonTriple	Positive	Positive	Negative	NonTriple
TCGA-BH-A18F-01A-11R-A12D-07	11451	Positive	906.361	Positive	8793.69	Negative	NonTriple	Positive	Positive	Negative	NonTriple
TCGA-AO-A0JE-01A-11R-A056-07	450.937	Negative	116.474	Negative	127579	Positive	NonTriple	Negative	Negative	Positive	NonTriple
TCGA-BH-A0DP-01A-21R-A056-07	42303.1	Positive	28847.6	Positive	16997.3	Negative	NonTriple	Positive	Positive	Negative	NonTriple
TCGA-A2-A0CO-01A-13R-A22K-07	16436.2	Positive	2396.02	Positive	27664.3	Negative	NonTriple	Positive	Positive	Negative	NonTriple
TCGA-AR-A24Z-01A-11R-A169-07	101716	Positive	9904.19	Positive	10160.6	Negative	NonTriple	Positive	Positive	Negative	NonTriple
TCGA-AN-A0G0-01A-11R-A034-07	16.3386	Negative	26.1418	Negative	16792.8	Negative	Triple	Negative	Negative	Negative	Triple
TCGA-LD-A7W6-01A-81R-A352-07	26220.9	Positive	5619.67	Positive	22851.3	Negative	NonTriple	Positive	Positive	Negative	NonTriple
TCGA-BH-A1EN-01A-11R-A13Q-07	617.494	Negative	43.1237	Negative	482229	Positive	NonTriple	Negative	Negative	Positive	NonTriple
TCGA-C8-A278-01A-11R-A169-07	420.051	Negative	142.076	Negative	172295	Positive	NonTriple	Negative	Negative	Positive	NonTriple
TCGA-B6-A0X0-01A-21R-A115-07	22143.8	Positive	14007.8	Positive	31195.3	Negative	NonTriple	Positive	Positive	Unknown	NA
TCGA-AR-A2LH-01A-31R-A18M-07	3282.88	Positive	819.682	Positive	17657.8	Negative	NonTriple	Negative	Negative	Unknown	NA
TCGA-BH-A1EU-01A-11R-A137-07	71777.9	Positive	39687	Positive	6899.63	Negative	NonTriple	Positive	Positive	Negative	NonTriple
TCGA-A7-A26F-01A-21R-A169-07	297.254	Negative	72.7323	Negative	10392.5	Negative	Triple	Negative	Negative	Unknown	NA
TCGA-A8-A09A-01A-11R-A00Z-07	29659.4	Positive	1115.32	Positive	48869.2	Negative	NonTriple	Positive	Positive	Negative	NonTriple
TCGA-A8-A08C-01A-11R-A00Z-07	90876	Positive	236.682	Negative	20757.7	Negative	NonTriple	Positive	Positive	Positive	NonTriple
TCGA-E2-A10A-01A-21R-A115-07	38254.6	Positive	7612.5	Positive	15502.8	Negative	NonTriple	Positive	Positive	Positive	NonTriple
TCGA-OL-A5D7-01A-11R-A27Q-07	303.807	Negative	24.9885	Negative	5563.22	Negative	Triple	Negative	Negative	Unknown	NA
TCGA-D8-A1X7-01A-11R-A14M-07	59040.6	Positive	35147.1	Positive	4837.68	Negative	NonTriple	Positive	Positive	Negative	NonTriple
TCGA-A8-A0AB-01A-11R-A034-07	81091.5	Positive	9799.18	Positive	36931.8	Negative	NonTriple	Positive	Positive	Positive	NonTriple
TCGA-A2-A0EU-01A-22R-A056-07	49822.8	Positive	40003	Positive	15765.3	Negative	NonTriple	Positive	Positive	Negative	NonTriple
TCGA-AC-A6IV-01A-12R-A33J-07	12369.9	Positive	3564.13	Positive	18121.4	Negative	NonTriple	Positive	Positive	Unknown	NA
TCGA-A2-A3KC-01A-11R-A213-07	24728.5	Positive	7010.54	Positive	38164.3	Negative	NonTriple	Positive	Positive	Unknown	NA
TCGA-AR-A1AO-01A-11R-A12P-07	921.614	Negative	942.598	Positive	7607.93	Negative	NonTriple	Positive	Negative	Negative	NonTriple
TCGA-A8-A094-01A-11R-A00Z-07	3687.86	Positive	757.875	Negative	13319.7	Negative	NonTriple	Positive	Negative	Negative	NonTriple
TCGA-E9-A22G-01A-11R-A157-07	316.085	Negative	14.9331	Negative	8316.93	Negative	Triple	Negative	Negative	Positive	NonTriple
TCGA-A7-A425-01A-11R-A24H-07	24160	Positive	6540.81	Positive	17071.9	Negative	NonTriple	Positive	Positive	Unknown	NA
TCGA-E2-A106-01A-11R-A10J-07	42814.4	Positive	7374.76	Positive	24984.9	Negative	NonTriple	Positive	Positive	Unknown	NA
TCGA-A8-A06P-01A-11R-A00Z-07	17056.1	Positive	30271.9	Positive	17937.5	Negative	NonTriple	Positive	Positive	Negative	NonTriple
TCGA-C8-A26W-01A-11R-A16F-07	24299.7	Positive	9802.39	Positive	49867.5	Negative	NonTriple	Positive	Positive	Unknown	NA
TCGA-A2-A0CY-01A-12R-A034-07	49236.1	Positive	356.277	Negative	12729.4	Negative	NonTriple	Positive	Positive	Negative	NonTriple
TCGA-E9-A22D-01A-11R-A157-07	15356.4	Positive	1742.94	Positive	96833	Positive	NonTriple	Positive	Positive	Positive	NonTriple
TCGA-E2-A14W-01A-11R-A12D-07	37027.6	Positive	12131.3	Positive	21419.6	Negative	NonTriple	Positive	Positive	Unknown	NA
TCGA-OL-A5RU-01A-11R-A28M-07	62891.1	Positive	3842.49	Positive	35527.7	Negative	NonTriple	Positive	Positive	Unknown	NA
TCGA-C8-A135-01A-11R-A115-07	201.754	Negative	164.723	Negative	266996	Positive	NonTriple	Negative	Negative	Positive	NonTriple
TCGA-A2-A0EX-01A-21R-A034-07	11832.2	Positive	14389.6	Positive	38209.8	Negative	NonTriple	Positive	Positive	Negative	NonTriple
TCGA-AR-A1AN-01A-11R-A12P-07	16286.2	Positive	22432.2	Positive	10585.8	Negative	NonTriple	Positive	Positive	Negative	NonTriple
TCGA-E2-A15E-01A-11R-A12D-07	8169.18	Positive	15469.7	Positive	54235.1	Negative	NonTriple	Positive	Positive	Unknown	NA
TCGA-A2-A0CQ-01A-21R-A034-07	41584.7	Positive	9906.24	Positive	17914.5	Negative	NonTriple	Positive	Positive	Unknown	NA
TCGA-B6-A0RI-01A-11R-A056-07	31100.7	Positive	43021	Positive	13571.6	Negative	NonTriple	Positive	Positive	Unknown	NA
TCGA-A2-A04U-01A-11R-A115-07	19.1289	Negative	22.0718	Negative	5881.39	Negative	Triple	Negative	Negative	Negative	Triple
TCGA-AR-A0TU-01A-31R-A109-07	864.132	Negative	11.9662	Negative	4197.58	Negative	Triple	Negative	Negative	Negative	Triple
TCGA-A7-A6VY-01A-12R-A33J-07	143.485	Negative	32.6927	Negative	4258.22	Negative	Triple	Negative	Negative	Negative	Triple
TCGA-AO-A0JM-01A-21R-A056-07	9736.18	Positive	378.655	Negative	153226	Positive	NonTriple	Positive	Positive	Positive	NonTriple
TCGA-A1-A0SP-01A-11R-A084-07	338.776	Negative	84.694	Negative	8121.1	Negative	Triple	Negative	Negative	Negative	Triple
TCGA-A8-A08S-01A-11R-A034-07	53795.4	Positive	3249.61	Positive	115497	Positive	NonTriple	Positive	Positive	Positive	NonTriple
TCGA-BH-A1FJ-01A-11R-A13Q-07	39924.8	Positive	32389.7	Positive	15685.3	Negative	NonTriple	Negative	Positive	Unknown	NA
TCGA-A7-A6VW-01A-21R-A33J-07	736.459	Negative	18.4115	Negative	9686.89	Negative	Triple	Negative	Negative	Negative	Triple
TCGA-A2-A0D3-01A-11R-A115-07	29181.1	Positive	31590.3	Positive	28839.5	Negative	NonTriple	Positive	Positive	Negative	NonTriple
TCGA-E2-A1IU-01A-11R-A14D-07	73096.3	Positive	13061	Positive	28362.9	Negative	NonTriple	Positive	Positive	Negative	NonTriple
TCGA-BH-A0W4-01A-11R-A109-07	12899.6	Positive	40749.1	Positive	23070.4	Negative	NonTriple	Positive	Positive	Negative	NonTriple
TCGA-EW-A1PE-01A-11R-A144-07	76870	Positive	7010.61	Positive	17835.4	Negative	NonTriple	Positive	Positive	Negative	NonTriple
TCGA-B6-A0IG-01A-11R-A034-07	18748.7	Positive	1241.04	Positive	295118	Positive	NonTriple	Positive	Positive	Unknown	NA
TCGA-D8-A27F-01A-11R-A16F-07	81.4901	Negative	82.1926	Negative	9957.24	Negative	Triple	Negative	Negative	Negative	Triple
TCGA-B6-A40C-01A-11R-A239-07	4733.78	Positive	9949.51	Positive	24268.8	Negative	NonTriple	Positive	Positive	Negative	NonTriple
TCGA-B6-A1KF-01A-11R-A13Q-07	1437.02	Negative	35.9256	Negative	114673	Positive	NonTriple	Negative	Negative	Unknown	NA
TCGA-A2-A0YG-01A-21R-A109-07	28768.5	Positive	146.355	Negative	339389	Positive	NonTriple	Positive	Positive	Positive	NonTriple
TCGA-A2-A0YH-01A-11R-A109-07	30330.8	Positive	1377.49	Positive	18765.7	Negative	NonTriple	Positive	Positive	Negative	NonTriple
TCGA-A2-A1G6-01A-11R-A13Q-07	15287.5	Positive	15715.9	Positive	14581.4	Negative	NonTriple	Negative	Negative	Negative	Triple
TCGA-A7-A4SD-01A-11R-A266-07	156.632	Negative	26.5478	Negative	13689.4	Negative	Triple	Negative	Negative	Unknown	NA
TCGA-E9-A1RC-01A-11R-A157-07	85388.3	Positive	16105.3	Positive	15034	Negative	NonTriple	Unknown	Unknown	Unknown	NA
TCGA-AR-A24V-01A-21R-A169-07	17311	Positive	3509.46	Positive	16797.3	Negative	NonTriple	Positive	Positive	Negative	NonTriple
TCGA-E2-A1BD-01A-11R-A12P-07	37146.2	Positive	19069.8	Positive	16081.6	Negative	NonTriple	Positive	Positive	Unknown	NA
TCGA-AR-A1AQ-01A-11R-A12P-07	364.672	Negative	22.1013	Negative	11724.7	Negative	Triple	Negative	Negative	Unknown	NA
TCGA-D8-A27R-01A-11R-A16F-07	14774.8	Positive	1331.61	Positive	20623.4	Negative	NonTriple	Positive	Positive	Unknown	NA
TCGA-BH-A0B9-01A-11R-A056-07	73.2855	Negative	14.4263	Negative	4015.12	Negative	Triple	Negative	Negative	Negative	Triple
TCGA-A7-A0CG-01A-12R-A056-07	57489.1	Positive	1180.66	Positive	16020.9	Negative	NonTriple	Positive	Negative	Negative	NonTriple
TCGA-AN-A04A-01A-21R-A034-07	14553.5	Positive	1628.61	Positive	10485.5	Negative	NonTriple	Positive	Positive	Negative	NonTriple
TCGA-E2-A156-01A-11R-A12D-07	119229	Positive	53896.9	Positive	28909.7	Negative	NonTriple	Positive	Positive	Negative	NonTriple
TCGA-EW-A6SA-01A-21R-A32P-07	74636.9	Positive	31.1716	Negative	17246.5	Negative	NonTriple	Positive	Negative	Negative	NonTriple
TCGA-E2-A107-01A-11R-A10J-07	32239.9	Positive	234.055	Negative	34622.9	Negative	NonTriple	Positive	Negative	Unknown	NA
TCGA-A2-A0EM-01A-11R-A034-07	44607.6	Positive	52914.7	Positive	19419.2	Negative	NonTriple	Positive	Positive	Unknown	NA
TCGA-E2-A2P5-01A-11R-A19W-07	20788.9	Positive	9622.8	Positive	11686.2	Negative	NonTriple	Positive	Positive	Unknown	NA
TCGA-EW-A6SD-01A-12R-A33J-07	75.0316	Negative	37.5158	Negative	320626	Positive	NonTriple	Negative	Negative	Unknown	NA
TCGA-AC-A7VC-01A-11R-A352-07	120.697	Negative	186.995	Negative	3955.79	Negative	Triple	Negative	Negative	Negative	Triple
TCGA-A1-A0SI-01A-11R-A144-07	10896.5	Positive	861.666	Positive	11786.3	Negative	NonTriple	Positive	Positive	Negative	NonTriple
TCGA-MS-A51U-01A-31R-A266-07	10176.9	Positive	6826.96	Positive	30298.9	Negative	NonTriple	Positive	Positive	Negative	NonTriple
TCGA-B6-A408-01A-12R-A24H-07	57663.7	Positive	4330.69	Positive	20623.2	Negative	NonTriple	Positive	Positive	Unknown	NA
TCGA-BH-A8G0-01A-11R-A352-07	14260.7	Positive	7479.88	Positive	22900.8	Negative	NonTriple	Positive	Positive	Negative	NonTriple
TCGA-AC-A6NO-01A-12R-A33J-07	15553.4	Positive	12948.4	Positive	27498.8	Negative	NonTriple	Positive	Positive	Negative	NonTriple
TCGA-A7-A13H-01A-11R-A22K-07	28314.2	Positive	4970.66	Positive	31576.3	Negative	NonTriple	Positive	Positive	Unknown	NA
TCGA-A8-A07C-01A-11R-A034-07	78.9563	Negative	37.3248	Negative	9552.99	Negative	Triple	Negative	Negative	Negative	Triple
TCGA-BH-A0DZ-01A-11R-A00Z-07	4983.88	Positive	1625.95	Positive	123022	Positive	NonTriple	Positive	Positive	Positive	NonTriple
TCGA-AR-A24W-01A-11R-A169-07	33419	Positive	13130.6	Positive	14309.9	Negative	NonTriple	Positive	Positive	Negative	NonTriple
TCGA-A7-A3IY-01A-21R-A21T-07	35454.2	Positive	16426.4	Positive	5575.7	Negative	NonTriple	Positive	Positive	Negative	NonTriple
TCGA-A8-A07I-01A-11R-A00Z-07	40243.7	Positive	148.858	Negative	325590	Positive	NonTriple	Positive	Negative	Positive	NonTriple
TCGA-HN-A2OB-01A-21R-A27Q-07	10980.1	Positive	7484.25	Positive	37795.3	Negative	NonTriple	Positive	Positive	Negative	NonTriple
TCGA-AO-A0JC-01A-11R-A056-07	9585.45	Positive	984.273	Positive	2686.1	Negative	NonTriple	Positive	Positive	Negative	NonTriple
TCGA-C8-A12K-01A-21R-A115-07	2037.47	Positive	40.6518	Negative	4760.32	Negative	NonTriple	Unknown	Unknown	Unknown	NA
TCGA-E9-A1NF-01A-11R-A14D-07	47546.7	Positive	771.936	Negative	11521.2	Negative	NonTriple	Positive	Positive	Negative	NonTriple
TCGA-B6-A0RV-01A-11R-A084-07	53196.4	Positive	26669.3	Positive	12770.8	Negative	NonTriple	Positive	Positive	Unknown	NA
TCGA-B6-A0RO-01A-22R-A084-07	71701.9	Positive	785.403	Negative	25623.1	Negative	NonTriple	Positive	Positive	Unknown	NA
TCGA-A2-A3XT-01A-11R-A22U-07	2657.73	Positive	46.5299	Negative	3559.15	Negative	NonTriple	Negative	Negative	Negative	Triple
TCGA-C8-A273-01A-11R-A16F-07	26630.2	Positive	2303.49	Positive	9695.72	Negative	NonTriple	Positive	Positive	Negative	NonTriple
TCGA-AR-A0TY-01A-12R-A115-07	49721.5	Positive	99.5751	Negative	12708.6	Negative	NonTriple	Positive	Negative	Negative	NonTriple
TCGA-A2-A0T4-01A-31R-A084-07	49802.5	Positive	14976.8	Positive	21644.9	Negative	NonTriple	Positive	Positive	Unknown	NA
TCGA-AR-A1AW-01A-21R-A12P-07	21759.8	Positive	6775.31	Positive	13516.1	Negative	NonTriple	Positive	Positive	Unknown	NA
TCGA-BH-A0BO-01A-23R-A12D-07	28050.7	Positive	4961.34	Positive	16991.3	Negative	NonTriple	Positive	Positive	Negative	NonTriple
TCGA-AR-A24X-01A-11R-A169-07	11875.3	Positive	29484.2	Positive	26690	Negative	NonTriple	Positive	Positive	Unknown	NA
TCGA-LL-A8F5-01A-11R-A36F-07	859.955	Negative	33.7789	Negative	7299.06	Negative	Triple	Positive	Negative	Negative	NonTriple
TCGA-A2-A25E-01A-11R-A169-07	23168.5	Positive	7363.62	Positive	19437.3	Negative	NonTriple	Positive	Positive	Unknown	NA
TCGA-E9-A1RG-01A-11R-A14D-07	40272.9	Positive	6132.69	Positive	21855.2	Negative	NonTriple	Unknown	Unknown	Unknown	NA
TCGA-OL-A5RV-01A-12R-A28M-07	17596.2	Positive	21781.7	Positive	37011.9	Negative	NonTriple	Positive	Positive	Unknown	NA
TCGA-B6-A0RE-01A-11R-A056-07	601.951	Negative	56.4971	Negative	8332.81	Negative	Triple	Negative	Negative	Unknown	NA
TCGA-EW-A1IY-01A-11R-A13Q-07	17080.2	Positive	10080.4	Positive	5478.51	Negative	NonTriple	Positive	Positive	Negative	NonTriple
TCGA-D8-A1XV-01A-11R-A14M-07	131825	Positive	28964.8	Positive	6399.35	Negative	NonTriple	Positive	Positive	Unknown	NA
TCGA-GM-A3NW-01A-21R-A22K-07	20696.8	Positive	100.917	Negative	30747.3	Negative	NonTriple	Negative	Positive	Unknown	NA
TCGA-BH-A18V-01A-11R-A12D-07	416.635	Negative	73.4711	Negative	14082.3	Negative	Triple	Negative	Negative	Negative	Triple
TCGA-B6-A0IH-01A-11R-A115-07	18834.1	Positive	7725.68	Positive	18345.7	Negative	NonTriple	Positive	Positive	Unknown	NA
TCGA-E2-A155-01A-11R-A12D-07	70089.2	Positive	146.005	Negative	41415	Negative	NonTriple	Positive	Negative	Negative	NonTriple
TCGA-BH-A0BQ-01A-21R-A115-07	13464	Positive	5494.29	Positive	30629.4	Negative	NonTriple	Positive	Positive	Positive	NonTriple
TCGA-EW-A1P1-01A-31R-A14D-07	2097.01	Positive	2097.88	Positive	12631	Negative	NonTriple	Negative	Negative	Unknown	NA
TCGA-E2-A15J-01A-11R-A12P-07	12239.8	Positive	5203.63	Positive	27095.9	Negative	NonTriple	Positive	Positive	Unknown	NA
TCGA-D8-A73U-01A-11R-A33J-07	13521	Positive	8912.27	Positive	9829.97	Negative	NonTriple	Positive	Positive	Negative	NonTriple
TCGA-E2-A56Z-01A-12R-A29R-07	61824.1	Positive	1143.09	Positive	17008.7	Negative	NonTriple	Positive	Positive	Unknown	NA
TCGA-3C-AALJ-01A-31R-A41B-07	20192.9	Positive	1278.76	Positive	29877.1	Negative	NonTriple	Positive	Positive	Unknown	NA
TCGA-A7-A26I-01A-11R-A169-07	299.116	Negative	113.81	Negative	14038.8	Negative	Triple	Negative	Negative	Unknown	NA
TCGA-A7-A13D-01A-13R-A12P-07	133.157	Negative	303.02	Negative	28360.3	Negative	Triple	Negative	Positive	Unknown	NA
TCGA-Z7-A8R6-01A-11R-A41B-07	17327	Positive	6037.27	Positive	13741.2	Negative	NonTriple	Positive	Positive	Negative	NonTriple
TCGA-GM-A2DD-01A-11R-A180-07	201.287	Negative	82.5794	Negative	21055.2	Negative	Triple	Negative	Negative	Unknown	NA
TCGA-E2-A3DX-01A-21R-A213-07	19365	Positive	14767.2	Positive	65284.5	Negative	NonTriple	Positive	Positive	Unknown	NA
TCGA-GM-A2D9-01A-11R-A18M-07	38935.4	Positive	768.6	Negative	19583.8	Negative	NonTriple	Positive	Positive	Unknown	NA
TCGA-E9-A1R7-01A-11R-A14M-07	154678	Positive	1108.95	Positive	22112.6	Negative	NonTriple	Unknown	Unknown	Unknown	NA
TCGA-AO-A0JF-01A-11R-A056-07	26717.1	Positive	6378.12	Positive	18883.7	Negative	NonTriple	Positive	Positive	Negative	NonTriple
TCGA-BH-A0RX-01A-21R-A084-07	2301.05	Positive	721.503	Negative	9090.1	Negative	NonTriple	Negative	Negative	Negative	Triple
TCGA-BH-A5J0-01A-11R-A27Q-07	32659.7	Positive	683.901	Negative	12546.5	Negative	NonTriple	Positive	Positive	Negative	NonTriple
TCGA-GM-A2DH-01A-11R-A180-07	2012.1	Positive	45.1022	Negative	15201.5	Negative	NonTriple	Negative	Negative	Negative	Triple
TCGA-AC-A2B8-01A-11R-A17B-07	13766.9	Positive	33053.2	Positive	15742.1	Negative	NonTriple	Positive	Positive	Negative	NonTriple
TCGA-EW-A1J3-01A-11R-A13Q-07	33039.7	Positive	7541.17	Positive	153561	Positive	NonTriple	Positive	Positive	Positive	NonTriple
TCGA-A2-A4S3-01A-21R-A266-07	32259.3	Positive	4688.83	Positive	13039	Negative	NonTriple	Positive	Positive	Negative	NonTriple
TCGA-A2-A0CW-01A-21R-A115-07	51290.2	Positive	7496.7	Positive	22610.3	Negative	NonTriple	Positive	Positive	Unknown	NA
TCGA-E2-A108-01A-13R-A10J-07	8443.11	Positive	2339.25	Positive	7323.4	Negative	NonTriple	Positive	Positive	Negative	NonTriple
TCGA-AO-A1KO-01A-31R-A13Q-07	8696.96	Positive	8518.17	Positive	9223	Negative	NonTriple	Positive	Positive	Negative	NonTriple
TCGA-A2-A0T6-01A-11R-A084-07	7531.36	Positive	10368.7	Positive	32122.9	Negative	NonTriple	Positive	Positive	Negative	NonTriple
TCGA-AC-A23C-01A-12R-A169-07	67983.4	Positive	880.146	Positive	101417	Positive	NonTriple	Positive	Positive	Positive	NonTriple
TCGA-A2-A0YE-01A-11R-A109-07	33.2703	Negative	54.5974	Negative	15326.5	Negative	Triple	Negative	Negative	Negative	Triple
TCGA-E2-A15S-01A-11R-A115-07	32655.7	Positive	114.877	Negative	20568.3	Negative	NonTriple	Positive	Negative	Unknown	NA
TCGA-EW-A1PC-01B-11R-A21T-07	14635.3	Positive	417.802	Negative	26629.7	Negative	NonTriple	Positive	Positive	Negative	NonTriple
TCGA-BH-A1FM-01A-11R-A13Q-07	60461.4	Positive	116.13	Negative	5189.87	Negative	NonTriple	Positive	Negative	Unknown	NA
TCGA-A7-A13F-01A-11R-A12P-07	18728.1	Positive	12395.2	Positive	31505.6	Negative	NonTriple	Positive	Positive	Unknown	NA
TCGA-A8-A09T-01A-11R-A00Z-07	31751.3	Positive	48440.6	Positive	18143.6	Negative	NonTriple	Positive	Positive	Negative	NonTriple
TCGA-A2-A0EW-01A-21R-A115-07	22304.3	Positive	5912.3	Positive	18257.9	Negative	NonTriple	Positive	Positive	Negative	NonTriple
TCGA-AR-A1AT-01A-11R-A12P-07	4341.21	Positive	200.408	Negative	546764	Positive	NonTriple	Positive	Positive	Positive	NonTriple
TCGA-AR-A1AS-01A-11R-A12P-07	37169.2	Positive	14421.4	Positive	19085.4	Negative	NonTriple	Positive	Positive	Negative	NonTriple
TCGA-EW-A1P4-01A-21R-A144-07	139.526	Negative	29.3206	Negative	7988.36	Negative	Triple	Negative	Negative	Negative	Triple
TCGA-E9-A54Y-01A-11R-A466-07	51670.2	Positive	2219.22	Positive	32592.3	Negative	NonTriple	Positive	Positive	Negative	NonTriple
TCGA-E2-A14V-01A-11R-A12D-07	8909.08	Positive	5328.61	Positive	200975	Positive	NonTriple	Positive	Positive	Positive	NonTriple
TCGA-BH-A1FG-01A-11R-A13Q-07	121238	Positive	13481.4	Positive	19578.9	Negative	NonTriple	Positive	Positive	Negative	NonTriple
TCGA-C8-A8HP-01A-11R-A36F-07	141	Negative	56.0795	Negative	496513	Positive	NonTriple	Negative	Negative	Positive	NonTriple
TCGA-AC-A3TM-01A-11R-A22K-07	7246.8	Positive	13216.9	Positive	26959.6	Negative	NonTriple	Positive	Positive	Unknown	NA
TCGA-AC-A4ZE-01A-11R-A41B-07	54992.5	Positive	10233.2	Positive	26162.1	Negative	NonTriple	Positive	Positive	Positive	NonTriple
TCGA-AQ-A04J-01A-02R-A034-07	505.295	Negative	232.404	Negative	8996.53	Negative	Triple	Negative	Negative	Negative	Triple
TCGA-A8-A07O-01A-11R-A00Z-07	1209.23	Negative	132.711	Negative	7937.1	Negative	Triple	Negative	Negative	Negative	Triple
TCGA-A8-A097-01A-11R-A034-07	35365.5	Positive	8094	Positive	82752.8	Negative	NonTriple	Positive	Positive	Positive	NonTriple
TCGA-A2-A04R-01A-41R-A109-07	26467.6	Positive	13220.8	Positive	19642.2	Negative	NonTriple	Positive	Positive	Unknown	NA
TCGA-AN-A0FZ-01A-11R-A034-07	26736.1	Positive	121.281	Negative	34974.2	Negative	NonTriple	Positive	Negative	Positive	NonTriple
TCGA-B6-A0I8-01A-11R-A034-07	11256.8	Positive	153.61	Negative	50740.6	Negative	NonTriple	Unknown	Unknown	Unknown	NA
TCGA-A7-A6VX-01A-12R-A33J-07	35678.9	Positive	144.077	Negative	16147.9	Negative	NonTriple	Positive	Positive	Negative	NonTriple
TCGA-AR-A0TQ-01A-11R-A084-07	8567.33	Positive	73.8962	Negative	273118	Positive	NonTriple	Positive	Negative	Unknown	NA
TCGA-A7-A26J-01A-11R-A169-07	19476.5	Positive	11114.1	Positive	22675.5	Negative	NonTriple	Positive	Positive	Negative	NonTriple
TCGA-Z7-A8R5-01A-42R-A41B-07	8769.01	Positive	1166.13	Positive	22015.3	Negative	NonTriple	Positive	Positive	Negative	NonTriple
TCGA-AN-A04D-01A-21R-A034-07	50.22	Negative	18.8325	Negative	11585.1	Negative	Triple	Negative	Negative	Negative	Triple
TCGA-C8-A12Z-01A-11R-A115-07	110.423	Negative	60.7326	Negative	948580	Positive	NonTriple	Negative	Negative	Positive	NonTriple
TCGA-EW-A2FR-01A-11R-A21T-07	442.343	Negative	303.794	Negative	477601	Positive	NonTriple	Negative	Negative	Unknown	NA
TCGA-S3-AA17-01A-11R-A41B-07	52704	Positive	161.363	Negative	19095.8	Negative	NonTriple	Positive	Positive	Unknown	NA
TCGA-D8-A73W-01A-22R-A352-07	29406.1	Positive	70.1523	Negative	16180.7	Negative	NonTriple	Positive	Negative	Negative	NonTriple
TCGA-A2-A0EY-01A-11R-A034-07	17241.2	Positive	97.9722	Negative	259584	Positive	NonTriple	Positive	Negative	Positive	NonTriple
TCGA-D8-A1XL-01A-11R-A14M-07	4718.92	Positive	3146.34	Positive	41530.5	Negative	NonTriple	Positive	Positive	Unknown	NA
TCGA-AC-A3QQ-01A-11R-A22K-07	18418.4	Positive	2419.89	Positive	523562	Positive	NonTriple	Positive	Positive	Positive	NonTriple
TCGA-AN-A0FJ-01A-11R-A00Z-07	44.6657	Negative	31.4314	Negative	7596.47	Negative	Triple	Positive	Negative	Positive	NonTriple
TCGA-A8-A0A1-01A-11R-A00Z-07	66782.1	Positive	3673.1	Positive	16580.4	Negative	NonTriple	Positive	Positive	Negative	NonTriple
TCGA-D8-A1XS-01A-11R-A14M-07	31403.1	Positive	10690.8	Positive	33810.8	Negative	NonTriple	Positive	Positive	Positive	NonTriple
TCGA-W8-A86G-01A-21R-A36F-07	32039.7	Positive	7570.7	Positive	25499.2	Negative	NonTriple	Positive	Positive	Negative	NonTriple
TCGA-C8-A1HI-01A-11R-A137-07	18191.4	Positive	2324.08	Positive	28557.9	Negative	NonTriple	Positive	Positive	Negative	NonTriple
TCGA-A8-A0A9-01A-11R-A00Z-07	60228.4	Positive	12031.7	Positive	27100.4	Negative	NonTriple	Positive	Positive	Negative	NonTriple
TCGA-E2-A1B5-01A-21R-A12P-07	2902.49	Positive	349.332	Negative	4195.35	Negative	NonTriple	Positive	Positive	Negative	NonTriple
TCGA-B6-A0IA-01A-11R-A034-07	25766.9	Positive	25719.8	Positive	14206.6	Negative	NonTriple	Positive	Positive	Unknown	NA
TCGA-A8-A08F-01A-11R-A00Z-07	47964.5	Positive	962.873	Positive	17579.1	Negative	NonTriple	Positive	Positive	Negative	NonTriple
TCGA-EW-A1IX-01A-12R-A144-07	14728.5	Positive	35069.4	Positive	28839	Negative	NonTriple	Positive	Positive	Negative	NonTriple
TCGA-AO-A03V-01A-11R-A115-07	13919.9	Positive	11962.5	Positive	14189.4	Negative	NonTriple	Positive	Positive	Negative	NonTriple
TCGA-BH-A0HL-01A-11R-A10U-07	60495	Positive	4792.85	Positive	22608.3	Negative	NonTriple	Positive	Positive	Unknown	NA
TCGA-AN-A041-01A-11R-A034-07	20591	Positive	167.779	Negative	49269.5	Negative	NonTriple	Positive	Negative	Positive	NonTriple
TCGA-D8-A1X9-01A-12R-A157-07	57105.2	Positive	2470.41	Positive	33257.2	Negative	NonTriple	Positive	Positive	Unknown	NA
TCGA-C8-A8HR-01A-11R-A36F-07	6207.54	Positive	1786.96	Positive	14556.8	Negative	NonTriple	Unknown	Unknown	Unknown	NA
TCGA-AR-A252-01A-11R-A169-07	19450.5	Positive	7739.88	Positive	3926.71	Negative	NonTriple	Positive	Positive	Negative	NonTriple
TCGA-AC-A3HN-01A-11R-A213-07	32696.9	Positive	1370.44	Positive	24861.5	Negative	NonTriple	Positive	Positive	Negative	NonTriple
TCGA-A2-A0YJ-01A-11R-A109-07	59.2836	Negative	22.086	Negative	135816	Positive	NonTriple	Positive	Negative	Negative	NonTriple
TCGA-A2-A0CV-01A-31R-A115-07	25314.6	Positive	8652.08	Positive	13975.2	Negative	NonTriple	Positive	Positive	Negative	NonTriple
TCGA-AR-A24N-01A-11R-A169-07	68961.2	Positive	11559.6	Positive	17799	Negative	NonTriple	Positive	Positive	Unknown	NA
TCGA-BH-A0E0-01A-11R-A056-07	1056.66	Negative	70.6737	Negative	12118	Negative	Triple	Negative	Negative	Negative	Triple
TCGA-AO-A1KS-01A-11R-A13Q-07	77291.6	Positive	51617.1	Positive	12968.1	Negative	NonTriple	Positive	Positive	Unknown	NA
TCGA-A8-A06N-01A-11R-A00Z-07	116768	Positive	34.5548	Negative	30144.3	Negative	NonTriple	Positive	Negative	Negative	NonTriple
TCGA-C8-A27A-01A-11R-A169-07	20854.4	Positive	3917.6	Positive	9405.16	Negative	NonTriple	Positive	Positive	Negative	NonTriple
TCGA-AN-A0XP-01A-11R-A109-07	106215	Positive	13610.3	Positive	26388.2	Negative	NonTriple	Positive	Positive	Positive	NonTriple
TCGA-AR-A2LO-01A-31R-A18M-07	11208.7	Positive	9292.57	Positive	20071.3	Negative	NonTriple	Positive	Positive	Unknown	NA
TCGA-AC-A3W5-01A-11R-A22K-07	1412.11	Negative	310.962	Negative	484617	Positive	NonTriple	Positive	Positive	Unknown	NA
TCGA-AR-A254-01A-21R-A169-07	4709.57	Positive	8250.37	Positive	309116	Positive	NonTriple	Positive	Positive	Positive	NonTriple
TCGA-BH-A0H0-01A-11R-A056-07	36138.4	Positive	192.016	Negative	21737.2	Negative	NonTriple	Positive	Positive	Negative	NonTriple
TCGA-AO-A12A-01A-21R-A115-07	18446.9	Positive	35452.8	Positive	15728.6	Negative	NonTriple	Positive	Positive	Negative	NonTriple
TCGA-AR-A5QQ-01A-11R-A28M-07	449.447	Negative	307.586	Negative	5122.9	Negative	Triple	Negative	Negative	Negative	Triple
TCGA-A2-A0T3-01A-21R-A115-07	33943.8	Positive	25672.6	Positive	16885.2	Negative	NonTriple	Positive	Positive	Unknown	NA
TCGA-A2-A0CS-01A-11R-A115-07	48427.8	Positive	9008.35	Positive	24294.6	Negative	NonTriple	Positive	Positive	Unknown	NA
TCGA-E9-A248-01A-11R-A169-07	659.527	Negative	71.7795	Negative	13148.3	Negative	Triple	Unknown	Unknown	Unknown	NA
TCGA-AQ-A54N-01A-11R-A266-07	7.98826	Negative	1.99706	Negative	8557.42	Negative	Triple	Negative	Negative	Unknown	NA
TCGA-A7-A0DB-01A-11R-A00Z-07	61788.6	Positive	20910	Positive	22379.5	Negative	NonTriple	Positive	Positive	Negative	NonTriple
TCGA-EW-A1PA-01A-11R-A144-07	76578.2	Positive	720.061	Negative	11816.5	Negative	NonTriple	Positive	Positive	Negative	NonTriple
TCGA-AR-A24K-01A-11R-A169-07	34916.3	Positive	25068.3	Positive	18387.9	Negative	NonTriple	Positive	Positive	Unknown	NA
TCGA-A8-A07P-01A-11R-A00Z-07	85654.8	Positive	3913.87	Positive	80999.8	Negative	NonTriple	Positive	Positive	Positive	NonTriple
TCGA-AQ-A7U7-01A-22R-A352-07	8732.65	Positive	17894.9	Positive	9931.48	Negative	NonTriple	Positive	Positive	Negative	NonTriple
TCGA-A2-A0T1-01A-21R-A084-07	126.93	Negative	71.524	Negative	399621	Positive	NonTriple	Negative	Negative	Positive	NonTriple
TCGA-E9-A1RA-01A-11R-A14D-07	19822	Positive	15145.9	Positive	17034.6	Negative	NonTriple	Unknown	Unknown	Unknown	NA
TCGA-A2-A4RW-01A-21R-A266-07	12734.4	Positive	8492.75	Positive	27804.4	Negative	NonTriple	Positive	Positive	Negative	NonTriple
TCGA-AO-A12G-01A-11R-A10J-07	34161.2	Positive	1715.73	Positive	29106.1	Negative	NonTriple	Positive	Positive	Positive	NonTriple
TCGA-B6-A40B-01A-11R-A239-07	9319.76	Positive	6448.98	Positive	32408.9	Negative	NonTriple	Positive	Positive	Negative	NonTriple
TCGA-OL-A5S0-01A-11R-A28M-07	59.0311	Negative	54.9126	Negative	17929	Negative	Triple	Positive	Negative	Unknown	NA
TCGA-BH-A0B4-01A-11R-A00Z-07	21855.6	Positive	4123.46	Positive	40295.6	Negative	NonTriple	Positive	Positive	Unknown	NA
TCGA-PL-A8LY-01A-11R-A41B-07	5842.82	Positive	3349.54	Positive	23161.9	Negative	NonTriple	Unknown	Unknown	Unknown	NA
TCGA-B6-A0X7-01A-11R-A10J-07	31339.5	Positive	2292.89	Positive	25844.1	Negative	NonTriple	Positive	Positive	Unknown	NA
TCGA-C8-A12W-01A-11R-A115-07	11701.8	Positive	2717.6	Positive	24194.6	Negative	NonTriple	Positive	Positive	Negative	NonTriple
TCGA-A2-A0YM-01A-11R-A109-07	104.948	Negative	30.3184	Negative	10830.7	Negative	Triple	Negative	Negative	Unknown	NA
TCGA-E2-A14R-01A-11R-A115-07	67.6294	Negative	8.76677	Negative	12550.3	Negative	Triple	Negative	Negative	Negative	Triple
TCGA-BH-A0BW-01A-11R-A115-07	774.007	Negative	27.295	Negative	16313.6	Negative	Triple	Negative	Negative	Unknown	NA
TCGA-D8-A1JG-01B-11R-A13Q-07	166.204	Negative	1817.91	Positive	52972.7	Negative	NonTriple	Negative	Negative	Unknown	NA
TCGA-E2-A14T-01A-11R-A115-07	41476.2	Positive	399.302	Negative	25538.7	Negative	NonTriple	Positive	Positive	Negative	NonTriple
TCGA-AC-A2FM-01A-11R-A19W-07	72379.4	Positive	1194.03	Positive	59376.4	Negative	NonTriple	Unknown	Unknown	Unknown	NA
TCGA-E2-A15L-01A-11R-A12D-07	35699.9	Positive	10008.1	Positive	19472.9	Negative	NonTriple	Positive	Positive	Unknown	NA
TCGA-B6-A1KN-01A-11R-A13Q-07	22107.7	Positive	176.113	Negative	327857	Positive	NonTriple	Negative	Negative	Unknown	NA
TCGA-A8-A09X-01A-11R-A00Z-07	261.127	Negative	71.5261	Negative	17964.4	Negative	Triple	Negative	Negative	Negative	Triple
TCGA-AR-A1AX-01A-11R-A12P-07	11967.3	Positive	13760.7	Positive	83854.4	Negative	NonTriple	Positive	Positive	Positive	NonTriple
TCGA-LD-A66U-01A-11R-A31O-07	8327.54	Positive	7886.62	Positive	25948.3	Negative	NonTriple	Positive	Positive	Negative	NonTriple
TCGA-EW-A1P7-01A-21R-A144-07	1399.99	Negative	1136.63	Positive	24421.5	Negative	NonTriple	Negative	Negative	Unknown	NA
TCGA-E2-A1L7-01A-11R-A144-07	19598.4	Positive	18025.4	Positive	5127.67	Negative	NonTriple	Negative	Negative	Negative	Triple
TCGA-AO-A0JD-01A-11R-A056-07	29592.4	Positive	4950.75	Positive	12736.1	Negative	NonTriple	Positive	Positive	Negative	NonTriple
TCGA-D8-A27N-01A-11R-A16F-07	6803.87	Positive	300.184	Negative	134665	Positive	NonTriple	Positive	Positive	Positive	NonTriple
TCGA-AN-A0XN-01A-21R-A109-07	9406.41	Positive	68884.1	Positive	7216.3	Negative	NonTriple	Negative	Positive	Negative	NonTriple
TCGA-A8-A09M-01A-11R-A00Z-07	50121.9	Positive	4133.08	Positive	20982.1	Negative	NonTriple	Positive	Positive	Negative	NonTriple
TCGA-BH-A1FD-01A-11R-A13Q-07	59789.2	Positive	35008.3	Positive	4672.62	Negative	NonTriple	Positive	Positive	Negative	NonTriple
TCGA-A8-A083-01A-21R-A00Z-07	124665	Positive	5955.81	Positive	27276	Negative	NonTriple	Positive	Positive	Negative	NonTriple
TCGA-PE-A5DE-01A-11R-A27Q-07	20756.8	Positive	7280.45	Positive	10684.2	Negative	NonTriple	Positive	Positive	Negative	NonTriple
TCGA-EW-A1OV-01A-11R-A144-07	133.799	Negative	22.2998	Negative	15080.2	Negative	Triple	Negative	Negative	Negative	Triple
TCGA-A7-A0CH-01A-21R-A00Z-07	109644	Positive	28549.1	Positive	20556.9	Negative	NonTriple	Unknown	Unknown	Unknown	NA
TCGA-A2-A4S0-01A-21R-A266-07	78687.7	Positive	51881.7	Positive	10624	Negative	NonTriple	Positive	Positive	Negative	NonTriple
TCGA-OL-A66I-01A-21R-A29R-07	247.008	Negative	151.252	Negative	10249.2	Negative	Triple	Negative	Negative	Unknown	NA
TCGA-BH-A2L8-01A-11R-A18M-07	5420.96	Positive	9500.32	Positive	14443.6	Negative	NonTriple	Positive	Positive	Negative	NonTriple
TCGA-BH-A0AY-01A-21R-A00Z-07	14449.1	Positive	6351.66	Positive	10254.5	Negative	NonTriple	Positive	Positive	Negative	NonTriple
TCGA-D8-A1J9-01A-11R-A13Q-07	6958.12	Positive	191.92	Negative	481446	Positive	NonTriple	Positive	Negative	Positive	NonTriple
TCGA-AC-A3W6-01A-12R-A22K-07	21113.7	Positive	212.055	Negative	10599.5	Negative	NonTriple	Positive	Positive	Negative	NonTriple
TCGA-D8-A27W-01A-11R-A16F-07	23030.1	Positive	477.147	Negative	27475.3	Negative	NonTriple	Positive	Positive	Unknown	NA
TCGA-D8-A27M-01A-11R-A16F-07	530.143	Negative	140.617	Negative	6118.46	Negative	Triple	Negative	Negative	Negative	Triple
TCGA-LD-A7W5-01A-22R-A352-07	47210.2	Positive	258.729	Negative	12720.1	Negative	NonTriple	Positive	Positive	Negative	NonTriple
TCGA-AR-A24M-01A-11R-A169-07	40102.1	Positive	21337.3	Positive	19024.2	Negative	NonTriple	Positive	Positive	Negative	NonTriple
TCGA-BH-A0HB-01A-11R-A056-07	89013.5	Positive	5626.52	Positive	15623.2	Negative	NonTriple	Positive	Positive	Unknown	NA
TCGA-A2-A0CP-01A-11R-A034-07	12591.4	Positive	25692.8	Positive	17939.8	Negative	NonTriple	Positive	Positive	Unknown	NA
TCGA-D8-A1XT-01A-11R-A14M-07	173.493	Negative	101.03	Negative	360046	Positive	NonTriple	Negative	Negative	Positive	NonTriple
TCGA-A7-A3RF-01A-11R-A22K-07	54980.2	Positive	145.685	Negative	2021.62	Negative	NonTriple	Positive	Positive	Negative	NonTriple
TCGA-BH-A42U-01A-12R-A24H-07	7278.7	Positive	1639.61	Positive	20760	Negative	NonTriple	Negative	Negative	Negative	Triple
TCGA-AR-A2LR-01A-12R-A18M-07	149.991	Negative	139.037	Negative	11201.4	Negative	Triple	Negative	Negative	Negative	Triple
TCGA-AN-A0AS-01A-11R-A00Z-07	11981.2	Positive	139.331	Negative	11551.9	Negative	NonTriple	Positive	Negative	Negative	NonTriple
TCGA-E9-A1RF-01A-11R-A157-07	24132.5	Positive	431.923	Negative	29709.4	Negative	NonTriple	Unknown	Unknown	Unknown	NA
TCGA-AC-A5XS-01A-11R-A29R-07	16861.1	Positive	1400.49	Positive	16668.2	Negative	NonTriple	Positive	Positive	Negative	NonTriple
TCGA-BH-A0EA-01A-11R-A115-07	30675.7	Positive	1608.29	Positive	27646.7	Negative	NonTriple	Positive	Positive	Negative	NonTriple
TCGA-E2-A153-01A-12R-A12D-07	12394.5	Positive	14527	Positive	26710.8	Negative	NonTriple	Positive	Positive	Negative	NonTriple
TCGA-EW-A1IZ-01A-11R-A13Q-07	15980.4	Positive	120.585	Negative	18370.7	Negative	NonTriple	Positive	Positive	Negative	NonTriple
TCGA-AN-A0XL-01A-11R-A10J-07	37493.8	Positive	3837.19	Positive	28461.7	Negative	NonTriple	Positive	Positive	Negative	NonTriple
TCGA-E2-A574-01A-11R-A29R-07	22.1674	Negative	12.6671	Negative	11326	Negative	Triple	Negative	Negative	Unknown	NA
TCGA-AR-A2LL-01A-11R-A180-07	105935	Positive	28998.8	Positive	45970.3	Negative	NonTriple	Positive	Positive	Unknown	NA
TCGA-E9-A228-01A-31R-A157-07	79987.8	Positive	82.2849	Negative	81002.7	Negative	NonTriple	Unknown	Unknown	Unknown	NA
TCGA-AN-A0FY-01A-11R-A034-07	30463.6	Positive	35611.4	Positive	10397.9	Negative	NonTriple	Positive	Positive	Negative	NonTriple
TCGA-E2-A1L6-01A-11R-A13Q-07	18876	Positive	42679.4	Positive	15866.1	Negative	NonTriple	Positive	Positive	Negative	NonTriple
TCGA-D8-A27L-01A-11R-A16F-07	22907.9	Positive	29447.7	Positive	16525.5	Negative	NonTriple	Positive	Positive	Negative	NonTriple
TCGA-A2-A4RY-01A-31R-A266-07	4379.53	Positive	8558.35	Positive	26158.9	Negative	NonTriple	Positive	Positive	Negative	NonTriple
TCGA-AO-A0JG-01A-31R-A084-07	26034.8	Positive	655.126	Negative	16210.5	Negative	NonTriple	Positive	Positive	Negative	NonTriple
TCGA-A2-A0EP-01A-52R-A22U-07	6365.39	Positive	146.652	Negative	6043.27	Negative	NonTriple	Positive	Negative	Negative	NonTriple
TCGA-AO-A03P-01A-11R-A00Z-07	54211.9	Positive	6526.67	Positive	21429.1	Negative	NonTriple	Positive	Positive	Negative	NonTriple
TCGA-AR-A24T-01A-11R-A169-07	22989.2	Positive	43545.4	Positive	18465.1	Negative	NonTriple	Positive	Positive	Unknown	NA
TCGA-5L-AAT1-01A-12R-A41B-07	11514.9	Positive	97.9895	Negative	35239.2	Negative	NonTriple	Positive	Positive	Unknown	NA
TCGA-E2-A14S-01A-11R-A12D-07	82468.9	Positive	3572.31	Positive	17573.3	Negative	NonTriple	Positive	Positive	Unknown	NA
TCGA-D8-A1JH-01A-11R-A13Q-07	32056.8	Positive	25366.3	Positive	19133.1	Negative	NonTriple	Positive	Positive	Negative	NonTriple
TCGA-E2-A14U-01A-11R-A22K-07	35102.5	Positive	14613.2	Positive	36997.3	Negative	NonTriple	Positive	Positive	Unknown	NA
TCGA-BH-A1F0-01A-11R-A137-07	433.532	Negative	181.733	Negative	8437.45	Negative	Triple	Negative	Unknown	Negative	NA
TCGA-A8-A08B-01A-11R-A00Z-07	12750.3	Positive	598.466	Negative	287224	Positive	NonTriple	Positive	Negative	Positive	NonTriple
TCGA-AN-A0FW-01A-11R-A034-07	65397	Positive	5074.66	Positive	8005.01	Negative	NonTriple	Positive	Unknown	Negative	NA
TCGA-B6-A0IE-01A-11R-A034-07	9451.31	Positive	23150.3	Positive	10948.6	Negative	NonTriple	Negative	Negative	Unknown	NA
TCGA-B6-A0IK-01A-12R-A056-07	4201.4	Positive	1019.54	Positive	21864.9	Negative	NonTriple	Negative	Negative	Unknown	NA
TCGA-A8-A06Y-01A-21R-A00Z-07	100850	Positive	340.156	Negative	25313.6	Negative	NonTriple	Positive	Positive	Negative	NonTriple
TCGA-AO-A03R-01A-21R-A034-07	34480.8	Positive	944.78	Positive	4773.53	Negative	NonTriple	Positive	Positive	Negative	NonTriple
TCGA-AO-A0JJ-01A-11R-A056-07	46848.9	Positive	10847.4	Positive	10860.7	Negative	NonTriple	Positive	Positive	Negative	NonTriple
TCGA-OL-A5RW-01A-11R-A28M-07	68.7884	Negative	12.1391	Negative	12491.2	Negative	Triple	Negative	Negative	Unknown	NA
TCGA-A8-A07J-01A-11R-A00Z-07	12527.9	Positive	6220.6	Positive	21518.5	Negative	NonTriple	Positive	Positive	Negative	NonTriple
TCGA-A2-A3XX-01A-21R-A239-07	107.903	Negative	94.3022	Negative	19608.5	Negative	Triple	Negative	Negative	Negative	Triple
TCGA-D8-A146-01A-31R-A115-07	65508.5	Positive	15306.7	Positive	11593.2	Negative	NonTriple	Positive	Positive	Negative	NonTriple
TCGA-A8-A09V-01A-11R-A034-07	26293.1	Positive	36865.3	Positive	16880.8	Negative	NonTriple	Positive	Positive	Negative	NonTriple
TCGA-A2-A259-01A-11R-A16F-07	53742.7	Positive	19740.6	Positive	9377.8	Negative	NonTriple	Positive	Positive	Negative	NonTriple
TCGA-OL-A66N-01A-12R-A31O-07	9419.58	Positive	127.615	Negative	33330.3	Negative	NonTriple	Positive	Negative	Unknown	NA
TCGA-E9-A3HO-01A-11R-A213-07	21782.3	Positive	5603.02	Positive	20549.6	Negative	NonTriple	Unknown	Unknown	Unknown	NA
TCGA-B6-A0WT-01A-11R-A109-07	24945.1	Positive	33595.6	Positive	15940	Negative	NonTriple	Positive	Positive	Unknown	NA
TCGA-D8-A1XW-01A-11R-A14M-07	185.361	Negative	90.2836	Negative	10797.3	Negative	Triple	Negative	Positive	Negative	NonTriple
TCGA-LL-A9Q3-01A-11R-A41B-07	34009	Positive	71.095	Negative	36301.1	Negative	NonTriple	Positive	Positive	Positive	NonTriple
TCGA-AN-A03X-01A-21R-A00Z-07	45138.4	Positive	12524.3	Positive	26571.3	Negative	NonTriple	Positive	Positive	Positive	NonTriple
TCGA-AO-A0J6-01A-11R-A034-07	484.485	Negative	4.10001	Negative	10901.9	Negative	Triple	Negative	Negative	Negative	Triple
TCGA-LL-A5YL-01A-12R-A29R-07	7621.35	Positive	440.235	Negative	32671.3	Negative	NonTriple	Positive	Negative	Positive	NonTriple
TCGA-AO-A0J4-01A-11R-A034-07	85.0038	Negative	66.4093	Negative	10276.8	Negative	Triple	Negative	Negative	Negative	Triple
TCGA-B6-A0RH-01A-21R-A115-07	9899.23	Positive	4076.76	Positive	85220.5	Negative	NonTriple	Positive	Positive	Unknown	NA
TCGA-BH-A28Q-01A-11R-A16F-07	22668.7	Positive	18205.4	Positive	25926.1	Negative	NonTriple	Positive	Positive	Negative	NonTriple
TCGA-JL-A3YW-01A-12R-A239-07	243.588	Negative	83.964	Negative	19043.2	Negative	Triple	Positive	Positive	Positive	NonTriple
TCGA-B6-A0WX-01A-11R-A109-07	119.209	Negative	262.259	Negative	10983.1	Negative	Triple	Negative	Negative	Unknown	NA
TCGA-EW-A1OZ-01A-11R-A144-07	9746.44	Positive	175.895	Negative	368541	Positive	NonTriple	Positive	Negative	Unknown	NA
TCGA-EW-A1OW-01A-21R-A144-07	45.5442	Negative	134.03	Negative	11103.7	Negative	Triple	Negative	Negative	Negative	Triple
TCGA-A2-A3XU-01A-12R-A22U-07	526.744	Negative	31.1206	Negative	9366.14	Negative	Triple	Negative	Negative	Unknown	NA
TCGA-AC-A2QH-01A-11R-A18M-07	45.706	Negative	11.4265	Negative	3297.69	Negative	Triple	Negative	Negative	Negative	Triple
TCGA-AN-A04C-01A-21R-A034-07	1601.02	Negative	38.2789	Negative	432689	Positive	NonTriple	Negative	Negative	Positive	NonTriple
TCGA-AQ-A04H-01B-11R-A10J-07	97349.5	Positive	102.002	Negative	87599	Negative	NonTriple	Positive	Positive	Unknown	NA
TCGA-A2-A3XZ-01A-42R-A239-07	210.135	Negative	198.461	Negative	531706	Positive	NonTriple	Negative	Negative	Positive	NonTriple
TCGA-A2-A0EO-01A-11R-A034-07	19869.5	Positive	29282.4	Positive	33584.1	Negative	NonTriple	Positive	Positive	Negative	NonTriple
TCGA-BH-A0C0-01A-21R-A056-07	31470.6	Positive	1913.4	Positive	26364.7	Negative	NonTriple	Positive	Positive	Unknown	NA
TCGA-AO-A1KP-01A-11R-A13Q-07	53917.8	Positive	28171.6	Positive	9357.22	Negative	NonTriple	Positive	Positive	Negative	NonTriple
TCGA-AR-A2LQ-01A-22R-A18M-07	4678.56	Positive	745.041	Negative	27158.4	Negative	NonTriple	Positive	Positive	Negative	NonTriple
TCGA-BH-A0AU-01A-11R-A12P-07	26270.9	Positive	13756.3	Positive	27208.3	Negative	NonTriple	Positive	Positive	Positive	NonTriple
TCGA-B6-A0WS-01A-11R-A115-07	41138.3	Positive	8618.32	Positive	12109.3	Negative	NonTriple	Positive	Positive	Unknown	NA
TCGA-AR-A1AJ-01A-21R-A12P-07	489.129	Negative	51.5405	Negative	4766.99	Negative	Triple	Positive	Negative	Negative	NonTriple
TCGA-EW-A6SC-01A-12R-A32P-07	40917.1	Positive	3419.31	Positive	15299.5	Negative	NonTriple	Positive	Positive	Negative	NonTriple
TCGA-AO-A12F-01A-11R-A115-07	67.3118	Negative	125.291	Negative	15128.8	Negative	Triple	Negative	Negative	Negative	Triple
TCGA-BH-A1EW-01A-11R-A137-07	19598.9	Positive	14195	Positive	21287.2	Negative	NonTriple	Negative	Negative	Negative	Triple
TCGA-D8-A1XO-01A-11R-A14M-07	60822.1	Positive	2632.65	Positive	17643.7	Negative	NonTriple	Positive	Positive	Negative	NonTriple
TCGA-C8-A26Y-01A-11R-A16F-07	61.3794	Negative	42.4934	Negative	11926.5	Negative	Triple	Negative	Negative	Negative	Triple
TCGA-B6-A0RU-01A-11R-A084-07	950.298	Negative	1004.97	Positive	9087.99	Negative	NonTriple	Negative	Negative	Unknown	NA
TCGA-E2-A10C-01A-21R-A10J-07	40550.4	Positive	79.0555	Negative	20064.8	Negative	NonTriple	Positive	Positive	Negative	NonTriple
TCGA-BH-A0B0-01A-21R-A115-07	16646.2	Positive	605.189	Negative	10724.1	Negative	NonTriple	Positive	Positive	Negative	NonTriple
TCGA-E2-A1LG-01A-21R-A14M-07	18.5184	Negative	4.20874	Negative	26648.9	Negative	Triple	Negative	Negative	Unknown	NA
TCGA-AR-A0TW-01A-11R-A084-07	11314.5	Positive	1755	Positive	22851.5	Negative	NonTriple	Positive	Positive	Unknown	NA
TCGA-A2-A1G1-01A-21R-A13Q-07	371.768	Negative	144.66	Negative	475155	Positive	NonTriple	Negative	Negative	Unknown	NA
TCGA-GM-A2DK-01A-21R-A180-07	42131.9	Positive	1768.65	Positive	26451.2	Negative	NonTriple	Positive	Negative	Negative	NonTriple
TCGA-AC-A23G-01A-11R-A213-07	13104.4	Positive	11719.5	Positive	17945.5	Negative	NonTriple	Positive	Positive	Positive	NonTriple
TCGA-AN-A0AM-01A-11R-A034-07	58101.3	Positive	78.5955	Negative	7271	Negative	NonTriple	Positive	Negative	Negative	NonTriple
TCGA-E9-A1R2-01A-11R-A14D-07	26815	Positive	93.8176	Negative	32144.5	Negative	NonTriple	Positive	Negative	Unknown	NA
TCGA-LD-A74U-01A-13R-A33J-07	26245.7	Positive	1304.8	Positive	13521.7	Negative	NonTriple	Positive	Negative	Negative	NonTriple
TCGA-LQ-A4E4-01A-11R-A266-07	72464.7	Positive	265.148	Negative	18478.2	Negative	NonTriple	Positive	Positive	Unknown	NA
TCGA-LL-A50Y-01A-11R-A266-07	41981.7	Positive	9793.02	Positive	41984.6	Negative	NonTriple	Positive	Positive	Unknown	NA
TCGA-E9-A1R4-01A-21R-A14D-07	25395.6	Positive	9167.14	Positive	13013.8	Negative	NonTriple	Unknown	Unknown	Unknown	NA
TCGA-E9-A5UO-01A-11R-A28M-07	34164.5	Positive	8268.71	Positive	35424.3	Negative	NonTriple	Unknown	Unknown	Unknown	NA
TCGA-HN-A2NL-01A-11R-A18M-07	183.947	Negative	11.6083	Negative	1686.78	Negative	Triple	Negative	Negative	Negative	Triple
TCGA-A7-A0CE-01A-11R-A00Z-07	2162.72	Positive	354.751	Negative	19962.4	Negative	NonTriple	Negative	Negative	Unknown	NA
TCGA-BH-A204-01A-11R-A157-07	106128	Positive	163.148	Negative	9970.32	Negative	NonTriple	Unknown	Unknown	Unknown	NA
TCGA-A2-A0D1-01A-11R-A034-07	162.877	Negative	41.6965	Negative	237421	Positive	NonTriple	Negative	Negative	Positive	NonTriple
TCGA-D8-A27E-01A-11R-A16F-07	139362	Positive	362.525	Negative	15321	Negative	NonTriple	Positive	Positive	Negative	NonTriple
TCGA-A1-A0SK-01A-12R-A084-07	18.9888	Negative	18.1632	Negative	795.055	Negative	Triple	Negative	Negative	Negative	Triple
TCGA-E9-A243-01A-21R-A169-07	541.782	Negative	90.7028	Negative	3944.05	Negative	Triple	Unknown	Unknown	Unknown	NA
TCGA-BH-A0H7-01A-13R-A056-07	20771.5	Positive	10419.1	Positive	13945.9	Negative	NonTriple	Positive	Positive	Negative	NonTriple
TCGA-V7-A7HQ-01A-11R-A33J-07	21611.7	Positive	24964	Positive	24142.3	Negative	NonTriple	Positive	Positive	Unknown	NA
TCGA-E9-A1NA-01A-11R-A144-07	27252.8	Positive	167.476	Negative	11079.5	Negative	NonTriple	Positive	Positive	Positive	NonTriple
TCGA-BH-A0DL-01A-11R-A115-07	4856.57	Positive	34.3048	Negative	5303.35	Negative	NonTriple	Positive	Negative	Negative	NonTriple
TCGA-OL-A6VR-01A-32R-A33J-07	13267	Positive	43732.4	Positive	17938.3	Negative	NonTriple	Positive	Positive	Negative	NonTriple
TCGA-A2-A04T-01A-21R-A034-07	76.0874	Negative	43.6111	Negative	13299.5	Negative	Triple	Negative	Negative	Unknown	NA
TCGA-D8-A1XF-01A-11R-A14D-07	32035.4	Positive	158.61	Negative	21904.3	Negative	NonTriple	Positive	Positive	Negative	NonTriple
TCGA-EW-A1P6-01A-11R-A144-07	64317	Positive	78490.8	Positive	17209.8	Negative	NonTriple	Positive	Positive	Negative	NonTriple
TCGA-E9-A6HE-01A-11R-A31O-07	21762.3	Positive	7516.54	Positive	31928.3	Negative	NonTriple	Positive	Positive	Negative	NonTriple
TCGA-E2-A1BC-01A-11R-A12P-07	19660.1	Positive	10507.3	Positive	24844.2	Negative	NonTriple	Positive	Positive	Negative	NonTriple
TCGA-EW-A1OX-01A-11R-A144-07	37947	Positive	2005.56	Positive	15533.1	Negative	NonTriple	Positive	Positive	Negative	NonTriple
TCGA-GM-A2DF-01A-11R-A180-07	118.226	Negative	29.5565	Negative	7508.71	Negative	Triple	Negative	Negative	Negative	Triple
TCGA-A8-A093-01A-11R-A00Z-07	67263.8	Positive	20755.6	Positive	29061.4	Negative	NonTriple	Positive	Positive	Negative	NonTriple
TCGA-AC-A62V-01A-11R-A31O-07	23569.3	Positive	91.3264	Negative	18120.6	Negative	NonTriple	Positive	Positive	Unknown	NA
TCGA-B6-A0WW-01A-11R-A109-07	84199.2	Positive	2412.57	Positive	26002.2	Negative	NonTriple	Positive	Positive	Unknown	NA
TCGA-AO-A03M-01B-11R-A10J-07	7321.29	Positive	4757.59	Positive	36657.3	Negative	NonTriple	Positive	Positive	Negative	NonTriple
TCGA-BH-A0E6-01A-11R-A034-07	1121.69	Negative	162.417	Negative	14976.6	Negative	Triple	Negative	Negative	Unknown	NA
TCGA-S3-AA15-01A-11R-A41B-07	561.459	Negative	169.853	Negative	4680.4	Negative	Triple	Negative	Negative	Negative	Triple
TCGA-A2-A04Y-01A-21R-A034-07	18347.5	Positive	2145.85	Positive	19344	Negative	NonTriple	Positive	Positive	Negative	NonTriple
TCGA-BH-A0DV-01A-21R-A12P-07	18473.4	Positive	2079.18	Positive	19289.2	Negative	NonTriple	Positive	Positive	Negative	NonTriple
TCGA-AO-A03T-01A-21R-A034-07	12822.2	Positive	1398.39	Positive	13266.5	Negative	NonTriple	Positive	Positive	Negative	NonTriple
TCGA-D8-A1XG-01A-11R-A14D-07	98743.7	Positive	25104.4	Positive	7617.92	Negative	NonTriple	Positive	Negative	Negative	NonTriple
TCGA-AR-A1AR-01A-31R-A137-07	1096.77	Negative	53.4525	Negative	4121.12	Negative	Triple	Negative	Negative	Negative	Triple
TCGA-BH-A0WA-01A-11R-A109-07	99.5347	Negative	79.9999	Negative	10100.5	Negative	Triple	Negative	Negative	Negative	Triple
TCGA-C8-A26X-01A-31R-A16F-07	324.099	Negative	116.28	Negative	36280.6	Negative	Triple	Negative	Negative	Negative	Triple
TCGA-A8-A09Q-01A-11R-A00Z-07	67879	Positive	17505.4	Positive	10748.3	Negative	NonTriple	Positive	Positive	Negative	NonTriple
TCGA-BH-A0B1-01A-12R-A056-07	50213.1	Positive	28928.8	Positive	15005.2	Negative	NonTriple	Positive	Positive	Negative	NonTriple
TCGA-A2-A0YT-01A-11R-A109-07	42029.8	Positive	152.98	Negative	16889.6	Negative	NonTriple	Positive	Negative	Unknown	NA
TCGA-A8-A09D-01A-11R-A00Z-07	8941.82	Positive	302.531	Negative	12338.3	Negative	NonTriple	Positive	Positive	Negative	NonTriple
TCGA-LL-A6FQ-01A-11R-A31O-07	35751.9	Positive	686.69	Negative	48815	Negative	NonTriple	Positive	Positive	Negative	NonTriple
TCGA-OL-A5D6-01A-21R-A27Q-07	266.635	Negative	193.174	Negative	45503.4	Negative	Triple	Negative	Negative	Unknown	NA
TCGA-A2-A0CT-01A-31R-A056-07	37199.8	Positive	96.4666	Negative	39755.6	Negative	NonTriple	Positive	Negative	Unknown	NA
TCGA-BH-A1F6-01A-11R-A13Q-07	325.115	Negative	61.9869	Negative	9212.02	Negative	Triple	Negative	Negative	Negative	Triple
TCGA-GM-A2DC-01A-11R-A18M-07	20629	Positive	1141.75	Positive	33782.2	Negative	NonTriple	Positive	Positive	Unknown	NA
TCGA-EW-A2FW-01A-11R-A17B-07	60737.3	Positive	1607.46	Positive	23186.2	Negative	NonTriple	Positive	Positive	Negative	NonTriple
TCGA-BH-A0GZ-01A-11R-A056-07	59622.1	Positive	8937	Positive	16717.6	Negative	NonTriple	Positive	Positive	Unknown	NA
TCGA-A2-A0T7-01A-21R-A084-07	6653.73	Positive	1549.87	Positive	18800.1	Negative	NonTriple	Positive	Positive	Negative	NonTriple
TCGA-A8-A08Z-01A-21R-A00Z-07	14513.8	Positive	19682.3	Positive	16699.8	Negative	NonTriple	Positive	Positive	Negative	NonTriple
TCGA-A2-A4S2-01A-12R-A266-07	15463.7	Positive	13151.1	Positive	20288.3	Negative	NonTriple	Positive	Positive	Negative	NonTriple
TCGA-UU-A93S-01A-21R-A41B-07	236.561	Negative	101.966	Negative	1.07285e+06	Positive	NonTriple	Negative	Negative	Positive	NonTriple
TCGA-A8-A09E-01A-11R-A00Z-07	58597.9	Positive	14457.1	Positive	38231.8	Negative	NonTriple	Positive	Positive	Positive	NonTriple
TCGA-E2-A2P6-01A-11R-A19W-07	61501.9	Positive	214.049	Negative	27632.6	Negative	NonTriple	Positive	Positive	Unknown	NA
TCGA-A7-A0D9-01A-31R-A056-07	22758.6	Positive	573.847	Negative	13942.6	Negative	NonTriple	Positive	Negative	Negative	NonTriple
TCGA-A2-A0D0-01A-11R-A00Z-07	17.6072	Negative	9.39048	Negative	7182.55	Negative	Triple	Negative	Negative	Negative	Triple
TCGA-AO-A12B-01A-11R-A10J-07	125154	Positive	40349.5	Positive	9651.26	Negative	NonTriple	Positive	Positive	Negative	NonTriple
TCGA-A8-A06R-01A-11R-A00Z-07	43623.3	Positive	153.191	Negative	6891.6	Negative	NonTriple	Positive	Negative	Positive	NonTriple
TCGA-C8-A134-01A-11R-A115-07	172.511	Negative	78.815	Negative	7382.71	Negative	Triple	Negative	Negative	Unknown	NA
TCGA-S3-AA10-01A-21R-A41B-07	179.062	Negative	47.5987	Negative	10981.7	Negative	Triple	Negative	Negative	Negative	Triple
TCGA-A8-A0A4-01A-11R-A00Z-07	23273	Positive	7395.46	Positive	24008.6	Negative	NonTriple	Positive	Positive	Negative	NonTriple
TCGA-E2-A15D-01A-11R-A115-07	15577.6	Positive	18595.7	Positive	23970.6	Negative	NonTriple	Positive	Positive	Unknown	NA
TCGA-B6-A0I1-01A-11R-A21T-07	41.9559	Negative	4.28122	Negative	18404.1	Negative	Triple	Negative	Negative	Unknown	NA
TCGA-EW-A1PG-01A-11R-A144-07	9535.04	Positive	5831.75	Positive	19632.3	Negative	NonTriple	Positive	Positive	Unknown	NA
TCGA-D8-A27G-01A-11R-A16F-07	14045.3	Positive	172.556	Negative	50483.6	Negative	NonTriple	Positive	Positive	Unknown	NA
TCGA-BH-A1ES-01A-11R-A137-07	29626	Positive	4021.25	Positive	19465.8	Negative	NonTriple	Positive	Positive	Negative	NonTriple
TCGA-BH-A1ET-01A-11R-A137-07	66992.5	Positive	23724.7	Positive	17721.3	Negative	NonTriple	Positive	Positive	Negative	NonTriple
TCGA-C8-A1HF-01A-11R-A137-07	3060.7	Positive	407.186	Negative	465668	Positive	NonTriple	Negative	Positive	Positive	NonTriple
TCGA-D8-A1XQ-01A-11R-A14M-07	106.824	Negative	58.8307	Negative	9193.07	Negative	Triple	Negative	Negative	Negative	Triple
TCGA-A8-A0AD-01A-11R-A056-07	72337.5	Positive	20655.5	Positive	31814.7	Negative	NonTriple	Positive	Positive	Negative	NonTriple
TCGA-AR-A0TZ-01A-12R-A084-07	24887.6	Positive	16170.8	Positive	29263.3	Negative	NonTriple	Positive	Positive	Unknown	NA
TCGA-A8-A06O-01A-11R-A00Z-07	60400.7	Positive	16112.2	Positive	22246.4	Negative	NonTriple	Positive	Positive	Negative	NonTriple
TCGA-GM-A3NY-01A-11R-A21T-07	35877.3	Positive	379.418	Negative	16886.3	Negative	NonTriple	Positive	Positive	Negative	NonTriple
TCGA-E2-A15M-01A-11R-A12D-07	25816.7	Positive	5809.71	Positive	25815.1	Negative	NonTriple	Positive	Positive	Negative	NonTriple
TCGA-B6-A0IB-01A-11R-A034-07	50976.3	Positive	17439.6	Positive	11421.8	Negative	NonTriple	Positive	Positive	Unknown	NA
TCGA-AC-A6IX-01A-12R-A32P-07	15275.6	Positive	356.862	Negative	14895.3	Negative	NonTriple	Positive	Positive	Unknown	NA
TCGA-BH-A18S-01A-11R-A12D-07	55786.5	Positive	9505.83	Positive	34914.1	Negative	NonTriple	Positive	Positive	Negative	NonTriple
TCGA-AC-A2FK-01A-12R-A180-07	2804.97	Positive	13985.3	Positive	26948.9	Negative	NonTriple	Positive	Positive	Unknown	NA
TCGA-E2-A570-01A-11R-A29R-07	18217.9	Positive	13570.9	Positive	20945.5	Negative	NonTriple	Positive	Positive	Unknown	NA
TCGA-D8-A1JB-01A-11R-A13Q-07	23569.8	Positive	839.887	Positive	27189	Negative	NonTriple	Positive	Positive	Unknown	NA
TCGA-E9-A1N3-01A-12R-A157-07	102320	Positive	2456.24	Positive	17558.3	Negative	NonTriple	Unknown	Unknown	Unknown	NA
TCGA-D8-A13Y-01A-11R-A115-07	9514.15	Positive	2978.36	Positive	2146.75	Negative	NonTriple	Positive	Positive	Negative	NonTriple
TCGA-A7-A4SB-01A-21R-A266-07	16463	Positive	1541.19	Positive	37643.7	Negative	NonTriple	Positive	Positive	Negative	NonTriple
TCGA-AC-A2FG-01A-11R-A17B-07	62854.9	Positive	1231.94	Positive	23096.3	Negative	NonTriple	Positive	Negative	Unknown	NA
TCGA-BH-A1FB-01A-11R-A13Q-07	23872.5	Positive	46882.5	Positive	13647.8	Negative	NonTriple	Positive	Positive	Negative	NonTriple
TCGA-PE-A5DC-01A-12R-A27Q-07	16895.6	Positive	3724.96	Positive	22021.3	Negative	NonTriple	Positive	Positive	Positive	NonTriple
TCGA-BH-A0HP-01A-12R-A084-07	35640.7	Positive	607.042	Negative	16194.8	Negative	NonTriple	Positive	Negative	Negative	NonTriple
TCGA-BH-A0B5-01A-11R-A12P-07	9327.99	Positive	3606.41	Positive	20637	Negative	NonTriple	Positive	Positive	Negative	NonTriple
TCGA-C8-A3M7-01A-12R-A21T-07	2778.22	Positive	565.775	Negative	12624.8	Negative	NonTriple	Negative	Negative	Negative	Triple
TCGA-AR-A256-01A-11R-A169-07	90.2834	Negative	30.3608	Negative	5116.59	Negative	Triple	Negative	Negative	Negative	Triple
TCGA-D8-A1X6-01A-11R-A14M-07	63198.6	Positive	27756	Positive	14404.2	Negative	NonTriple	Positive	Positive	Negative	NonTriple
TCGA-A8-A07L-01A-11R-A00Z-07	135519	Positive	2259.02	Positive	18243.1	Negative	NonTriple	Positive	Positive	Negative	NonTriple
TCGA-BH-A0HA-01A-11R-A12P-07	9322.43	Positive	5257.69	Positive	18783.2	Negative	NonTriple	Positive	Positive	Unknown	NA
TCGA-AQ-A54O-01A-11R-A266-07	22459.4	Positive	3533.51	Positive	15627.6	Negative	NonTriple	Positive	Positive	Negative	NonTriple
TCGA-E2-A14Y-01A-21R-A12D-07	543.215	Negative	25.7233	Negative	304088	Positive	NonTriple	Positive	Positive	Unknown	NA
TCGA-A7-A0CJ-01A-21R-A00Z-07	58043.7	Positive	36333.3	Positive	9775.52	Negative	NonTriple	Positive	Positive	Negative	NonTriple
TCGA-LL-A6FR-01A-12R-A31O-07	199.258	Negative	39.1399	Negative	23071.2	Negative	Triple	Negative	Positive	Unknown	NA
TCGA-AR-A0TP-01A-11R-A084-07	16.719	Negative	23.6033	Negative	7868.74	Negative	Triple	Positive	Negative	Negative	NonTriple
TCGA-A2-A0YF-01A-21R-A109-07	103055	Positive	4011.34	Positive	18097	Negative	NonTriple	Positive	Negative	Negative	NonTriple
TCGA-C8-A1HE-01A-11R-A13Q-07	178413	Positive	808.018	Negative	29165.7	Negative	NonTriple	Positive	Positive	Unknown	NA
TCGA-A8-A09C-01A-11R-A00Z-07	64168.4	Positive	27721.9	Positive	13528.9	Negative	NonTriple	Positive	Positive	Negative	NonTriple
TCGA-BH-A0BR-01A-21R-A115-07	3974.21	Positive	147.62	Negative	15841.5	Negative	NonTriple	Positive	Positive	Negative	NonTriple
TCGA-E9-A229-01A-31R-A157-07	10474.6	Positive	16932.6	Positive	17109.4	Negative	NonTriple	Unknown	Unknown	Unknown	NA
TCGA-A1-A0SD-01A-11R-A115-07	25688.9	Positive	1892.72	Positive	34292.9	Negative	NonTriple	Positive	Positive	Negative	NonTriple
TCGA-E9-A5FK-01A-11R-A27Q-07	17241.2	Positive	6504.73	Positive	19553.5	Negative	NonTriple	Positive	Positive	Negative	NonTriple
TCGA-A2-A25F-01A-11R-A169-07	372.96	Negative	178.343	Negative	2681.25	Negative	Triple	Negative	Positive	Negative	NonTriple
TCGA-AR-A0U4-01A-11R-A109-07	427.124	Negative	43.3582	Negative	4110.72	Negative	Triple	Negative	Negative	Negative	Triple
TCGA-PL-A8LV-01A-21R-A41B-07	217.469	Negative	98.5218	Negative	10068.4	Negative	Triple	Unknown	Unknown	Unknown	NA
TCGA-A2-A0SY-01A-31R-A084-07	30211.1	Positive	11536.4	Positive	68231.1	Negative	NonTriple	Positive	Positive	Unknown	NA
TCGA-D8-A1XC-01A-11R-A14D-07	181778	Positive	27627.8	Positive	8448.66	Negative	NonTriple	Positive	Positive	Negative	NonTriple
TCGA-A8-A06Q-01A-11R-A034-07	26212	Positive	12140.3	Positive	16779.1	Negative	NonTriple	Positive	Positive	Negative	NonTriple
TCGA-BH-A0BV-01A-11R-A00Z-07	56234	Positive	15828.2	Positive	16802.4	Negative	NonTriple	Positive	Positive	Negative	NonTriple
TCGA-B6-A0X1-01A-11R-A109-07	2626.33	Positive	55.2912	Negative	14864.6	Negative	NonTriple	Negative	Negative	Unknown	NA
TCGA-S3-AA11-01A-31R-A41B-07	53975.5	Positive	5374.68	Positive	20735.5	Negative	NonTriple	Positive	Positive	Unknown	NA
TCGA-AN-A0FX-01A-11R-A034-07	801.182	Negative	528.033	Negative	12663.7	Negative	Triple	Negative	Negative	Positive	NonTriple
TCGA-C8-A12V-01A-11R-A115-07	424.277	Negative	84.6411	Negative	4115.27	Negative	Triple	Negative	Negative	Negative	Triple
TCGA-A7-A0DA-01A-31R-A115-07	94.3294	Negative	100.559	Negative	13390.3	Negative	Triple	Negative	Negative	Negative	Triple
TCGA-B6-A0RN-01A-12R-A084-07	26980.5	Positive	19523.1	Positive	21749.2	Negative	NonTriple	Negative	Negative	Unknown	NA
TCGA-B6-A0IJ-01A-11R-A034-07	849.343	Negative	369.827	Negative	6027.67	Negative	Triple	Positive	Positive	Unknown	NA
TCGA-BH-A0BA-01A-11R-A056-07	26890.7	Positive	1179.79	Positive	20525.3	Negative	NonTriple	Positive	Positive	Negative	NonTriple
TCGA-D8-A1Y3-01A-11R-A157-07	12486.7	Positive	2372.07	Positive	17259.3	Negative	NonTriple	Positive	Positive	Unknown	NA
TCGA-BH-A1F2-01A-31R-A13Q-07	9965.99	Positive	473.503	Negative	110727	Positive	NonTriple	Positive	Positive	Positive	NonTriple
TCGA-BH-A0BC-01A-22R-A084-07	51751	Positive	2653.75	Positive	7425.96	Negative	NonTriple	Positive	Positive	Negative	NonTriple
TCGA-A2-A4RX-01A-11R-A266-07	445.668	Negative	781.615	Negative	14771.9	Negative	Triple	Positive	Positive	Negative	NonTriple
TCGA-D8-A1XA-01A-11R-A14D-07	83889.6	Positive	23786.9	Positive	19633	Negative	NonTriple	Positive	Positive	Unknown	NA
TCGA-BH-A203-01A-12R-A169-07	904.869	Negative	97.8698	Negative	9711.26	Negative	Triple	Unknown	Unknown	Unknown	NA
TCGA-A2-A3Y0-01A-11R-A239-07	1581.97	Negative	19.1965	Negative	6340.95	Negative	Triple	Positive	Negative	Negative	NonTriple
TCGA-E2-A573-01A-11R-A29R-07	87.9757	Negative	48.3247	Negative	7719.56	Negative	Triple	Negative	Negative	Unknown	NA
TCGA-E2-A1IK-01A-11R-A144-07	90569.8	Positive	10012.1	Positive	4495.11	Negative	NonTriple	Positive	Positive	Negative	NonTriple
TCGA-EW-A1P8-01A-11R-A144-07	702.259	Negative	161.406	Negative	8787.68	Negative	Triple	Negative	Negative	Negative	Triple
TCGA-EW-A1P5-01A-11R-A144-07	74170.2	Positive	40205.8	Positive	12356.8	Negative	NonTriple	Positive	Positive	Negative	NonTriple
TCGA-E2-A1IG-01A-11R-A144-07	22785.8	Positive	1591.81	Positive	23281	Negative	NonTriple	Positive	Positive	Negative	NonTriple
TCGA-LL-A5YN-01A-11R-A28M-07	8633.26	Positive	1057.65	Positive	38596.5	Negative	NonTriple	Positive	Positive	Unknown	NA
TCGA-E9-A1QZ-01A-21R-A169-07	26593.8	Positive	5632.31	Positive	18906.3	Negative	NonTriple	Unknown	Unknown	Unknown	NA
TCGA-AC-A3TN-01A-11R-A22K-07	52860.7	Positive	4728.55	Positive	38562.3	Negative	NonTriple	Positive	Positive	Positive	NonTriple
TCGA-D8-A1JF-01A-11R-A13Q-07	926.186	Negative	95.1561	Negative	19203.3	Negative	Triple	Negative	Negative	Negative	Triple
TCGA-BH-A0EB-01A-11R-A034-07	84473.7	Positive	5009.63	Positive	17810.5	Negative	NonTriple	Positive	Positive	Unknown	NA
TCGA-E2-A15G-01A-11R-A12D-07	68351.1	Positive	49184.5	Positive	21188.5	Negative	NonTriple	Positive	Positive	Negative	NonTriple
TCGA-BH-A1FR-01A-11R-A13Q-07	125407	Positive	15805.7	Positive	12168.6	Negative	NonTriple	Positive	Positive	Unknown	NA
TCGA-OL-A66H-01A-11R-A29R-07	25351.9	Positive	808.188	Negative	17516.8	Negative	NonTriple	Positive	Positive	Unknown	NA
TCGA-A8-A09W-01A-11R-A00Z-07	33395.8	Positive	112.355	Negative	20889.7	Negative	NonTriple	Positive	Positive	Negative	NonTriple
TCGA-S3-A6ZF-01A-32R-A32P-07	40209	Positive	1870.98	Positive	17975.1	Negative	NonTriple	Positive	Positive	Unknown	NA
TCGA-AR-A0TR-01A-11R-A084-07	90329.4	Positive	37320.9	Positive	24966.5	Negative	NonTriple	Positive	Positive	Unknown	NA
TCGA-B6-A0RS-01A-11R-A084-07	67.1773	Negative	104.125	Negative	48182.9	Negative	Triple	Negative	Negative	Unknown	NA
TCGA-A2-A04X-01A-21R-A034-07	3518.33	Positive	3145.09	Positive	182128	Positive	NonTriple	Positive	Positive	Positive	NonTriple
TCGA-LL-A440-01A-11R-A24H-07	16141.4	Positive	4953.51	Positive	16018.5	Negative	NonTriple	Positive	Positive	Unknown	NA
TCGA-B6-A0IP-01A-11R-A034-07	62933.5	Positive	7591.19	Positive	26986.4	Negative	NonTriple	Positive	Positive	Unknown	NA
TCGA-E2-A1L9-01A-11R-A13Q-07	26987	Positive	6068.99	Positive	13440.9	Negative	NonTriple	Positive	Positive	Negative	NonTriple
TCGA-E9-A3X8-01A-31R-A22U-07	9690.56	Positive	10410.4	Positive	15611.4	Negative	NonTriple	Positive	Positive	Positive	NonTriple
TCGA-OL-A5RZ-01A-11R-A28M-07	272.408	Negative	15.8545	Negative	611676	Positive	NonTriple	Positive	Negative	Unknown	NA
TCGA-B6-A1KI-01A-11R-A14M-07	74116	Positive	3857.32	Positive	30413.7	Negative	NonTriple	Positive	Positive	Unknown	NA
TCGA-BH-A1FH-01A-12R-A13Q-07	12420.3	Positive	3437.35	Positive	9492.13	Negative	NonTriple	Positive	Negative	Unknown	NA
TCGA-BH-A0GY-01A-11R-A056-07	10715.2	Positive	31427.1	Positive	13316	Negative	NonTriple	Positive	Positive	Negative	NonTriple
TCGA-EW-A1PB-01A-11R-A144-07	186.367	Negative	4.27447	Negative	8426.69	Negative	Triple	Negative	Negative	Negative	Triple
TCGA-AO-A0J5-01A-11R-A034-07	25376.1	Positive	142.872	Negative	18557.7	Negative	NonTriple	Positive	Negative	Unknown	NA
TCGA-AQ-A04L-01B-21R-A10J-07	6193.26	Positive	153.476	Negative	21677	Negative	NonTriple	Positive	Negative	Positive	NonTriple
TCGA-E9-A1R6-01A-11R-A14D-07	106271	Positive	16987	Positive	39558.8	Negative	NonTriple	Unknown	Unknown	Unknown	NA
TCGA-A2-A0CK-01A-11R-A22K-07	8881.72	Positive	5503.78	Positive	27514.8	Negative	NonTriple	Positive	Positive	Negative	NonTriple
TCGA-AR-A1AK-01A-21R-A12P-07	15938.4	Positive	6734.19	Positive	20579.9	Negative	NonTriple	Positive	Positive	Negative	NonTriple
TCGA-BH-A18U-01A-21R-A12D-07	29989.2	Positive	4775.41	Positive	346975	Positive	NonTriple	Positive	Positive	Positive	NonTriple
TCGA-BH-A0HQ-01A-11R-A034-07	42404.4	Positive	11253.6	Positive	38446.6	Negative	NonTriple	Positive	Positive	Negative	NonTriple
TCGA-A8-A095-01A-11R-A00Z-07	41660.9	Positive	16601.2	Positive	13173.9	Negative	NonTriple	Positive	Positive	Negative	NonTriple
TCGA-D8-A1X8-01A-11R-A14M-07	104163	Positive	2767.1	Positive	24946.9	Negative	NonTriple	Positive	Unknown	Negative	NA
TCGA-AO-A03U-01B-21R-A10J-07	368.431	Negative	112.417	Negative	10897.8	Negative	Triple	Negative	Negative	Negative	Triple
TCGA-WT-AB41-01A-11R-A41B-07	24795.1	Positive	600.481	Negative	18205.1	Negative	NonTriple	Positive	Positive	Unknown	NA
TCGA-BH-A0DH-01A-11R-A084-07	33292.2	Positive	6702.59	Positive	26695.4	Negative	NonTriple	Positive	Positive	Negative	NonTriple
TCGA-E2-A14Q-01A-11R-A12D-07	84970.2	Positive	13271.7	Positive	13358.4	Negative	NonTriple	Positive	Positive	Negative	NonTriple
TCGA-BH-A18N-01A-11R-A12D-07	92425	Positive	74303.2	Positive	22792.2	Negative	NonTriple	Positive	Positive	Negative	NonTriple
TCGA-A2-A4S1-01A-21R-A266-07	275.036	Negative	11.7537	Negative	427.833	Negative	Triple	Positive	Negative	Negative	NonTriple
TCGA-A7-A5ZV-01A-11R-A28M-07	53.7609	Negative	21.5044	Negative	24488.1	Negative	Triple	Negative	Negative	Unknown	NA
TCGA-BH-A0C7-01B-11R-A115-07	68016.7	Positive	508.339	Negative	28483.7	Negative	NonTriple	Positive	Negative	Unknown	NA
TCGA-D8-A1JC-01A-11R-A13Q-07	67602.5	Positive	2280.08	Positive	15812.4	Negative	NonTriple	Positive	Positive	Negative	NonTriple
TCGA-A8-A07W-01A-11R-A00Z-07	88171.7	Positive	9703.74	Positive	16937.5	Negative	NonTriple	Positive	Positive	Negative	NonTriple
TCGA-A8-A086-01A-11R-A00Z-07	44877.8	Positive	58521.3	Positive	11431.9	Negative	NonTriple	Positive	Positive	Negative	NonTriple
TCGA-D8-A4Z1-01A-21R-A266-07	7013.69	Positive	9070.37	Positive	26849.9	Negative	NonTriple	Positive	Positive	Negative	NonTriple
TCGA-AO-A12C-01A-11R-A10J-07	14870.5	Positive	3240.72	Positive	57142.2	Negative	NonTriple	Positive	Positive	Positive	NonTriple
TCGA-AC-A2FE-01A-11R-A19W-07	11154.5	Positive	2067.08	Positive	22563.9	Negative	NonTriple	Positive	Positive	Unknown	NA
TCGA-E2-A15I-01A-21R-A137-07	36993.9	Positive	11030.9	Positive	24021.9	Negative	NonTriple	Positive	Positive	Unknown	NA
TCGA-GM-A3XG-01A-31R-A24H-07	5219.63	Positive	15482	Positive	29858.3	Negative	NonTriple	Positive	Positive	Negative	NonTriple
TCGA-AN-A0XR-01A-11R-A109-07	74980.9	Positive	1643.57	Positive	9338.64	Negative	NonTriple	Positive	Negative	Negative	NonTriple
TCGA-D8-A1XZ-01A-11R-A14M-07	10897.2	Positive	174.747	Negative	8267.84	Negative	NonTriple	Positive	Negative	Negative	NonTriple
TCGA-A7-A3IZ-01A-11R-A213-07	131310	Positive	86.7542	Negative	27798.3	Negative	NonTriple	Positive	Negative	Unknown	NA
TCGA-E2-A1IH-01A-11R-A13Q-07	21439.9	Positive	4262.16	Positive	15613.6	Negative	NonTriple	Positive	Positive	Unknown	NA
TCGA-E9-A1N4-01A-11R-A14M-07	7941.12	Positive	21246.6	Positive	10161.2	Negative	NonTriple	Positive	Positive	Positive	NonTriple
TCGA-B6-A400-01A-11R-A239-07	46.5339	Negative	127.39	Negative	11518.6	Negative	Triple	Negative	Negative	Negative	Triple
TCGA-D8-A1JA-01A-11R-A13Q-07	296.684	Negative	50.3371	Negative	170373	Positive	NonTriple	Negative	Negative	Positive	NonTriple
TCGA-AR-A5QN-01A-12R-A28M-07	52186.5	Positive	498.197	Negative	23526.8	Negative	NonTriple	Positive	Positive	Positive	NonTriple
TCGA-BH-A0DG-01A-21R-A12P-07	11230.6	Positive	473.606	Negative	12176.7	Negative	NonTriple	Positive	Negative	Negative	NonTriple
TCGA-C8-A1HO-01A-11R-A13Q-07	31327.6	Positive	658.328	Negative	5002.41	Negative	NonTriple	Positive	Positive	Negative	NonTriple
TCGA-A8-A08J-01A-11R-A00Z-07	7807.66	Positive	1666.5	Positive	310602	Positive	NonTriple	Positive	Negative	Negative	NonTriple
TCGA-E9-A1NI-01A-11R-A14D-07	52643.6	Positive	2659.32	Positive	17686.2	Negative	NonTriple	Positive	Positive	Negative	NonTriple
TCGA-A7-A4SF-01A-11R-A266-07	27364.2	Positive	87.2365	Negative	100123	Positive	NonTriple	Positive	Negative	Positive	NonTriple
TCGA-LL-A740-01A-21R-A32P-07	206.889	Negative	93.154	Negative	38471.5	Negative	Triple	Negative	Negative	Unknown	NA
TCGA-LL-A5YP-01A-21R-A28M-07	89.2168	Negative	40.445	Negative	8096.13	Negative	Triple	Positive	Negative	Negative	NonTriple
TCGA-A8-A07E-01A-11R-A034-07	38809.7	Positive	748.569	Negative	10173	Negative	NonTriple	Positive	Positive	Negative	NonTriple
TCGA-BH-A0DD-01A-31R-A12P-07	47369.2	Positive	46211.2	Positive	98510.3	Positive	NonTriple	Positive	Positive	Positive	NonTriple
TCGA-D8-A27T-01A-11R-A16F-07	53585	Positive	21390.9	Positive	25826.7	Negative	NonTriple	Positive	Positive	Negative	NonTriple
TCGA-A8-A06X-01A-21R-A00Z-07	73007.1	Positive	70.707	Negative	22304.6	Negative	NonTriple	Positive	Negative	Positive	NonTriple
TCGA-E2-A1LL-01A-11R-A144-07	1132.7	Negative	435.531	Negative	7158.34	Negative	Triple	Negative	Negative	Negative	Triple
TCGA-BH-A0BP-01A-11R-A115-07	33015	Positive	354.726	Negative	8412.65	Negative	NonTriple	Positive	Positive	Negative	NonTriple
TCGA-AO-A0J7-01A-11R-A034-07	69818.7	Positive	3099.36	Positive	21439.9	Negative	NonTriple	Positive	Positive	Negative	NonTriple
TCGA-C8-A12M-01A-11R-A115-07	90094.5	Positive	261.349	Negative	36617.2	Negative	NonTriple	Positive	Negative	Negative	NonTriple
TCGA-A8-A09Z-01A-11R-A00Z-07	30129.5	Positive	7.23918	Negative	31707.6	Negative	NonTriple	Positive	Negative	Negative	NonTriple
TCGA-E2-A14P-01A-31R-A12D-07	161.885	Negative	98.21	Negative	484190	Positive	NonTriple	Negative	Negative	Positive	NonTriple
TCGA-A8-A09G-01A-21R-A00Z-07	1470.71	Negative	46.8326	Negative	133503	Positive	NonTriple	Positive	Negative	Positive	NonTriple
TCGA-AR-A1AV-01A-21R-A12P-07	65965.6	Positive	13340.5	Positive	25602	Negative	NonTriple	Positive	Positive	Negative	NonTriple
TCGA-BH-A18J-01A-11R-A12D-07	13919.9	Positive	1069.53	Positive	17506.1	Negative	NonTriple	Positive	Positive	Negative	NonTriple
TCGA-EW-A1IW-01A-11R-A13Q-07	37077.9	Positive	15860.9	Positive	287648	Positive	NonTriple	Positive	Positive	Positive	NonTriple
TCGA-E2-A1IE-01A-11R-A13Q-07	47200.4	Positive	2107.88	Positive	25559.6	Negative	NonTriple	Positive	Positive	Unknown	NA
TCGA-D8-A145-01A-11R-A115-07	47848.8	Positive	632.906	Negative	18483	Negative	NonTriple	Positive	Positive	Unknown	NA
TCGA-D8-A1JT-01A-31R-A13Q-07	71804.8	Positive	30624.5	Positive	10520.7	Negative	NonTriple	Positive	Positive	Unknown	NA
TCGA-B6-A0RT-01A-21R-A084-07	322.687	Negative	503.538	Negative	8070.42	Negative	Triple	Negative	Negative	Unknown	NA
TCGA-GM-A2DM-01A-11R-A180-07	27651.2	Positive	22573.3	Positive	11600.9	Negative	NonTriple	Positive	Positive	Negative	NonTriple
TCGA-A8-A09K-01A-11R-A00Z-07	111573	Positive	932.661	Positive	21957.2	Negative	NonTriple	Positive	Positive	Negative	NonTriple
TCGA-E9-A1NH-01A-11R-A14D-07	47302.5	Positive	1331.38	Positive	21806.3	Negative	NonTriple	Positive	Positive	Negative	NonTriple
TCGA-BH-A0HK-01A-11R-A056-07	34013.7	Positive	79.7389	Negative	23221.4	Negative	NonTriple	Positive	Negative	Negative	NonTriple
TCGA-D8-A1XD-01A-11R-A14D-07	22212.3	Positive	12003.8	Positive	27150.9	Negative	NonTriple	Positive	Positive	Negative	NonTriple
TCGA-GM-A3XN-01A-12R-A22U-07	5789.05	Positive	12359.6	Positive	15419.8	Negative	NonTriple	Positive	Positive	Negative	NonTriple
TCGA-GM-A2DB-01A-31R-A18M-07	173.824	Negative	37.1084	Negative	11339.6	Negative	Triple	Negative	Negative	Negative	Triple
TCGA-LL-A5YM-01A-11R-A28M-07	19700.4	Positive	2763.64	Positive	49907.4	Negative	NonTriple	Positive	Positive	Unknown	NA
TCGA-AN-A0FS-01A-11R-A034-07	62900.6	Positive	916.089	Positive	22400.4	Negative	NonTriple	Positive	Negative	Positive	NonTriple
TCGA-A2-A0SU-01A-11R-A084-07	102898	Positive	3756.25	Positive	26461.2	Negative	NonTriple	Positive	Positive	Negative	NonTriple
TCGA-AN-A0XT-01A-11R-A109-07	113553	Positive	766.692	Negative	11862.3	Negative	NonTriple	Positive	Negative	Negative	NonTriple
TCGA-C8-A130-01A-31R-A115-07	16087.3	Positive	2526.64	Positive	22843.1	Negative	NonTriple	Positive	Positive	Unknown	NA
TCGA-OL-A66L-01A-12R-A31O-07	9569.59	Positive	3193.3	Positive	21402.8	Negative	NonTriple	Positive	Positive	Unknown	NA
TCGA-AQ-A0Y5-01A-11R-A14M-07	3431.35	Positive	313.943	Negative	362374	Positive	NonTriple	Positive	Positive	Positive	NonTriple
TCGA-BH-A0EE-01A-11R-A034-07	794.869	Negative	13.6108	Negative	109516	Positive	NonTriple	Negative	Negative	Positive	NonTriple
TCGA-A8-A085-01A-11R-A00Z-07	51052.8	Positive	49.6335	Negative	24402.3	Negative	NonTriple	Positive	Positive	Negative	NonTriple
TCGA-AC-A62Y-01A-11R-A29R-07	71330.6	Positive	24359.6	Positive	11979	Negative	NonTriple	Positive	Positive	Negative	NonTriple
TCGA-E9-A1NG-01A-21R-A14M-07	7419.04	Positive	3730.04	Positive	13035.9	Negative	NonTriple	Positive	Positive	Negative	NonTriple
TCGA-A8-A07G-01A-11R-A034-07	70575.4	Positive	3778.77	Positive	34256.2	Negative	NonTriple	Positive	Positive	Negative	NonTriple
TCGA-JL-A3YX-01A-11R-A22U-07	12624.9	Positive	21131.6	Positive	19628.3	Negative	NonTriple	Positive	Positive	Positive	NonTriple
TCGA-BH-A208-01A-11R-A157-07	467.809	Negative	359.673	Negative	12442.8	Negative	Triple	Unknown	Unknown	Unknown	NA
TCGA-BH-A18L-01A-32R-A12D-07	48610.4	Positive	4610.71	Positive	33278	Negative	NonTriple	Positive	Positive	Negative	NonTriple
TCGA-B6-A0I5-01A-11R-A034-07	13630.1	Positive	5833.2	Positive	33848.4	Negative	NonTriple	Positive	Positive	Unknown	NA
TCGA-B6-A1KC-01B-11R-A157-07	32995	Positive	82.1342	Negative	12141.7	Negative	NonTriple	Positive	Negative	Negative	NonTriple
TCGA-E9-A1R0-01A-22R-A16F-07	22490.2	Positive	41251.5	Positive	21989.6	Negative	NonTriple	Unknown	Unknown	Unknown	NA
TCGA-D8-A3Z6-01A-11R-A239-07	15172.4	Positive	14350.3	Positive	21374.9	Negative	NonTriple	Positive	Positive	Negative	NonTriple
TCGA-BH-A0DO-01B-11R-A12D-07	79835.4	Positive	13693.1	Positive	21275.9	Negative	NonTriple	Positive	Positive	Negative	NonTriple
TCGA-E2-A572-01A-13R-A31O-07	10055.8	Positive	537.571	Negative	28089.5	Negative	NonTriple	Positive	Positive	Unknown	NA
TCGA-AR-A0U0-01A-11R-A109-07	137.283	Negative	71.3018	Negative	12233	Negative	Triple	Negative	Negative	Unknown	NA
TCGA-A2-A0T2-01A-11R-A084-07	124.258	Negative	39.8109	Negative	10364.1	Negative	Triple	Negative	Negative	Negative	Triple
