# Supplementary material for: Guanylate-binding protein-1 is a potential new therapeutic target for triple-negative breast cancer
Source: BMC Cancer. 2017 Nov 7;17:727. doi: 10.1186/s12885-017-3726-2 (PMC5688804; doi:10.1186/s12885-017-3726-2)
Supplement: Supplementary file 4 — DE genes between TNBC and normal tissues (XLS 2099 kb) [file 12885_2017_3726_MOESM4_ESM.xls]

## Sheet: SupplTable_02
UCSC|Id	log2(FC) TNBCvsNT	p-value TNBCvsNT	FDR TNBCvsNT
?|100130426	0.0162446	0.982755	0.999166
?|100133144	0.453259	5.43521e-06	9.19825e-06
?|100134869	0.481162	8.68846e-10	1.80521e-09
?|10357	0.521138	8.8957e-30	4.26959e-29
?|10431	0.412904	1.11704e-22	4.08815e-22
?|155060	-0.331289	2.11233e-05	3.45379e-05
?|26823	-0.479772	6.54243e-06	1.1018e-05
?|280660	1.90664	NA	NA
?|317712	0.213459	NA	NA
?|340602	4.63656	NA	NA
?|388795	0.0368991	0.780075	0.832347
?|390284	-0.450467	4.40395e-13	1.06792e-12
?|391343	-1.46663	9.42552e-08	1.76256e-07
?|391714	0.305907	0.130167	0.157657
?|404770	0.00761986	0.988224	0.999166
?|441362	0.00849673	0.986869	0.999166
?|442388	0.0648759	0.930202	0.966112
?|553137	0.759157	NA	NA
?|57714	-0.188663	0.0359589	0.0462356
?|645851	-0.0707657	0.434587	0.488397
?|652919	-0.429251	0.0699691	0.0872969
?|653553	-0.536031	2.39441e-07	4.3741e-07
?|728603	-0.162152	NA	NA
?|728788	0.196548	NA	NA
?|729884	-0.904095	NA	NA
?|8225	0.0793978	0.192976	0.228704
?|90288	-2.94637	6.15902e-153	1.02127e-150
A1BG|1	-0.521796	4.07632e-09	8.18634e-09
A1CF|29974	0.0691094	0.816895	0.866434
A2BP1|54715	-1.36879	NA	NA
A2LD1|87769	0.164106	0.00700763	0.00963382
A2ML1|144568	3.52705	1.02154e-46	8.64823e-46
A2M|2	0.830674	4.77948e-27	2.06727e-26
A4GALT|53947	-0.011926	0.888535	0.931647
A4GNT|51146	0.146966	0.312308	0.359002
AAA1|404744	-0.747581	NA	NA
AAAS|8086	-0.27366	5.30323e-16	1.48032e-15
AACSL|729522	0.557682	NA	NA
AACS|65985	0.0821083	0.152729	0.183477
AADACL2|344752	0.606115	NA	NA
AADACL3|126767	2.1266	NA	NA
AADACL4|343066	0.335372	0.548686	0.606234
AADAC|13	0.0397499	NA	NA
AADAT|51166	1.90456	8.20141e-66	1.22241e-64
AAGAB|79719	-0.71017	1.04521e-77	2.21433e-76
AAK1|22848	0.0644298	0.101016	0.124102
AAMP|14	0.0262499	0.489294	0.545399
AANAT|15	0.706043	1.73309e-05	2.85019e-05
AARS2|57505	0.50136	1.17402e-35	7.01284e-35
AARSD1|80755	-0.00641075	0.901736	0.943194
AARS|16	0.511917	5.65624e-22	2.01783e-21
AASDHPPT|60496	-0.065173	0.1523	0.183
AASDH|132949	-0.166256	8.53309e-05	0.000134178
AASS|10157	-0.420569	4.78194e-08	9.07101e-08
AATF|26574	0.044331	0.370927	0.421217
AATK|9625	-0.853443	6.73314e-15	1.78306e-14
ABAT|18	-3.32431	0,0000000000000000000000000000000000000000000000000000000000000000000000000000000000000000000000000000000000000000000000000000000000000000000000000000000000000000000000000000000000000000000000000000000000000000000000000000000000000000000000000160566080673176	1.38448e-239
ABCA10|10349	-1.10357	1.81271e-16	5.16525e-16
ABCA11P|79963	-0.216462	4.13194e-05	6.6389e-05
ABCA12|26154	-1.0386	1.13079e-08	2.21546e-08
ABCA13|154664	3.55408	1.32712e-55	1.45865e-54
ABCA17P|650655	0.48165	1.6613e-05	2.73683e-05
ABCA1|19	-0.1116	0.0980336	0.120627
ABCA2|20	-0.819753	7.35707e-43	5.47809e-42
ABCA3|21	-1.06109	2.53491e-40	1.75068e-39
ABCA4|24	1.16286	1.01279e-13	2.53859e-13
ABCA5|23461	-0.199544	0.0127048	0.0170382
ABCA6|23460	-0.714384	1.47476e-10	3.185e-10
ABCA7|10347	-0.16659	0.0196927	0.0259159
ABCA8|10351	-1.48531	1.45639e-21	5.11932e-21
ABCA9|10350	-1.23162	5.42341e-23	2.01219e-22
ABCB10|23456	0.124666	0.00561311	0.0077831
ABCB11|8647	-1.20629	NA	NA
ABCB1|5243	-0.77976	4.36299e-13	1.05867e-12
ABCB4|5244	-0.493098	3.30017e-10	7.0019e-10
ABCB5|340273	-1.01026	6.01984e-09	1.1971e-08
ABCB6|10058	0.213427	0.00138881	0.0020177
ABCB7|22	-0.0167621	0.624186	0.681099
ABCB8|11194	-0.25006	1.67343e-07	3.08184e-07
ABCB9|23457	-0.130793	0.0821844	0.101925
ABCC10|89845	0.623699	1.64786e-56	1.85492e-55
ABCC11|85320	-1.01364	NA	NA
ABCC12|94160	-0.471147	NA	NA
ABCC13|150000	-6.46517	4.88426e-129	4.78574e-127
ABCC1|4363	0.404746	4.2075e-17	1.2342e-16
ABCC2|1244	0.671307	NA	NA
ABCC3|8714	-0.743092	1.87794e-10	4.03301e-10
ABCC4|10257	0.716586	8.35395e-10	1.7378e-09
ABCC5|10057	-0.757712	2.13951e-21	7.47788e-21
ABCC6P1|653190	-1.02601	2.89733e-08	5.54484e-08
ABCC6P2|730013	-0.74526	2.09243e-09	4.26172e-09
ABCC6|368	-1.66897	1.14337e-38	7.49999e-38
ABCC8|6833	-4.59673	7.02566e-163	1.45973e-160
ABCC9|10060	-0.170389	0.0551178	0.0695171
ABCD1|215	0.711448	4.25666e-25	1.70911e-24
ABCD2|225	0.594903	2.2354e-06	3.8786e-06
ABCD3|5825	-0.888521	7.92544e-50	7.34413e-49
ABCD4|5826	-0.274799	2.04014e-10	4.37425e-10
ABCE1|6059	0.400512	2.29473e-21	8.01064e-21
ABCF1|23	0.547804	4.30613e-55	4.66746e-54
ABCF2|10061	0.461756	6.8837e-47	5.84775e-46
ABCF3|55324	0.156614	7.55585e-06	1.26813e-05
ABCG1|9619	-1.21293	7.50466e-77	1.56302e-75
ABCG2|9429	-0.493593	NA	NA
ABCG4|64137	0.669875	1.13732e-14	2.97574e-14
ABCG5|64240	0.291601	0.00545494	0.00757106
ABCG8|64241	0.782131	NA	NA
ABHD10|55347	-0.132548	0.00140048	0.00203413
ABHD11|83451	-0.0493217	0.481729	0.537557
ABHD12B|145447	-2.59357	NA	NA
ABHD12|26090	-0.173572	0.0021034	0.00301811
ABHD13|84945	0.17157	1.76253e-05	2.89667e-05
ABHD14A|25864	-0.518784	7.56897e-15	1.99643e-14
ABHD14B|84836	-0.453266	7.15871e-18	2.17077e-17
ABHD15|116236	-0.707269	2.96583e-38	1.92277e-37
ABHD1|84696	-1.12129	4.7072e-30	2.28664e-29
ABHD2|11057	-1.35585	1.09866e-52	1.10733e-51
ABHD3|171586	-0.267342	0.000183119	0.000282459
ABHD4|63874	-0.333762	8.73659e-13	2.09282e-12
ABHD5|51099	0.0514413	0.209416	0.247084
ABHD6|57406	0.0234599	0.723897	0.778862
ABHD8|79575	0.0250124	0.678875	0.735469
ABI1|10006	0.506087	1.67225e-53	1.72475e-52
ABI2|10152	0.0825109	0.0427056	0.0544436
ABI3BP|25890	-0.300785	0.0154382	0.0205156
ABI3|51225	0.306279	3.49081e-06	5.98518e-06
ABL1|25	-0.175462	2.86054e-07	5.20633e-07
ABL2|27	0.212294	4.23038e-07	7.64065e-07
ABLIM1|3983	0.233371	0.000317755	0.000482494
ABLIM2|84448	0.161656	0.0487371	0.0617767
ABLIM3|22885	-1.91065	7.44634e-81	1.75187e-79
ABO|28	0.190158	0.249701	0.291386
ABP1|26	0.258415	NA	NA
ABRA|137735	-0.800317	NA	NA
ABR|29	-0.262523	1.72517e-10	3.71139e-10
ABT1|29777	0.505301	9.72213e-43	7.208e-42
ABTB1|80325	-0.20149	0.00139819	0.00203114
ABTB2|25841	1.76089	5.39215e-70	9.1885e-69
ACAA1|30	-0.0636082	0.239127	0.279955
ACAA2|10449	0.487	5.40568e-20	1.79582e-19
ACACA|31	-0.407901	1.18359e-09	2.44121e-09
ACACB|32	-1.26432	3.42146e-41	2.43011e-40
ACAD10|80724	-0.328153	6.74483e-15	1.78561e-14
ACAD11|84129	-0.116908	0.016195	0.0214817
ACAD8|27034	-0.120648	0.0183399	0.0242081
ACAD9|28976	0.425317	8.01093e-35	4.6546e-34
ACADL|33	1.46757	NA	NA
ACADM|34	0.134394	0.00837583	0.0114264
ACADSB|36	-2.45938	1.31081e-176	3.27606e-174
ACADS|35	-0.61154	2.61825e-13	6.41268e-13
ACADVL|37	-0.0563997	0.306582	0.352815
ACAN|176	4.35353	NA	NA
ACAP1|9744	0.746622	2.53616e-09	5.1436e-09
ACAP2|23527	0.120401	0.00744936	0.0102142
ACAP3|116983	0.0460519	0.471296	0.526529
ACAT1|38	-0.144711	0.0133977	0.0179173
ACAT2|39	0.610132	1.5844e-22	5.76798e-22
ACBD3|64746	-0.0655317	0.141457	0.170637
ACBD4|79777	-1.11801	1.57193e-51	1.52806e-50
ACBD5|91452	-0.0932088	0.0632802	0.0793765
ACBD6|84320	0.149025	0.00034789	0.000526722
ACBD7|414149	1.79459	5.06e-63	6.87085e-62
ACCN1|40	-2.9281	NA	NA
ACCN2|41	0.467254	2.56346e-06	4.42866e-06
ACCN3|9311	-0.421861	0.000610754	0.000908753
ACCN4|55515	1.10118	2.0799e-15	5.64671e-15
ACCN5|51802	-0.460021	0.232504	0.272757
ACCSL|390110	0.455406	0.357465	0.407031
ACCS|84680	-0.0366268	0.608127	0.665301
ACD|65057	0.30144	1.80341e-09	3.68525e-09
ACE2|59272	2.69913	NA	NA
ACER1|125981	1.30796	NA	NA
ACER2|340485	-1.74547	3.9121e-82	9.59662e-81
ACER3|55331	-0.0458208	0.568541	0.626205
ACE|1636	-0.235766	0.00212566	0.00304866
ACHE|43	0.558145	NA	NA
ACIN1|22985	-0.144417	2.02351e-07	3.71031e-07
ACLY|47	-0.201733	3.14496e-05	5.08675e-05
ACMSD|130013	-3.5283	NA	NA
ACN9|57001	1.03228	2.21684e-35	1.31599e-34
ACO1|48	-0.0241895	0.632295	0.688945
ACO2|50	0.127006	0.00393766	0.00553759
ACOT11|26027	0.888123	3.06129e-18	9.42208e-18
ACOT12|134526	-0.269414	0.287774	0.332507
ACOT13|55856	0.202805	4.45669e-06	7.58843e-06
ACOT1|641371	-0.835771	2.47253e-39	1.65395e-38
ACOT2|10965	-0.808566	1.73226e-50	1.6324e-49
ACOT4|122970	-1.57052	8.21188e-98	3.1967e-96
ACOT6|641372	-0.834647	NA	NA
ACOT7|11332	0.543525	2.97858e-16	8.42613e-16
ACOT8|10005	0.0501307	0.327147	0.374711
ACOT9|23597	0.90252	4.54876e-56	5.05434e-55
ACOX1|51	0.0543506	0.230319	0.270341
ACOX2|8309	-2.79362	1.40286e-100	6.07845e-99
ACOX3|8310	-0.517266	2.85326e-17	8.43407e-17
ACOXL|55289	0.389706	0.0118374	0.015917
ACP1|52	0.380448	3.90808e-27	1.69547e-26
ACP2|53	-0.018257	0.682501	0.738887
ACP5|54	0.451785	NA	NA
ACP6|51205	-0.156491	0.0173139	0.0229041
ACPL2|92370	-0.0164707	0.74302	0.796902
ACPP|55	0.103274	0.357938	0.407489
ACPT|93650	-0.831486	0.00483042	0.00674281
ACRBP|84519	-0.189314	0.0085414	0.0116449
ACRC|93953	0.157947	0.0210035	0.0275736
ACRV1|56	1.59088	2.98545e-38	1.93476e-37
ACR|49	1.52975	1.95848e-39	1.31467e-38
ACSBG1|23205	2.78043	NA	NA
ACSBG2|81616	-0.650327	5.50258e-09	1.09664e-08
ACSF2|80221	-0.939406	6.90195e-28	3.08512e-27
ACSF3|197322	0.0282974	0.598461	0.65587
ACSL1|2180	0.44419	3.65766e-07	6.62635e-07
ACSL3|2181	-0.0645154	0.294697	0.340141
ACSL4|2182	0.82496	2.43484e-31	1.24117e-30
ACSL5|51703	0.465539	1.22696e-07	2.27785e-07
ACSL6|23305	2.31926	1.56256e-64	2.2178e-63
ACSM1|116285	1.36645	NA	NA
ACSM2A|123876	-1.83683	NA	NA
ACSM2B|348158	-0.881741	NA	NA
ACSM3|6296	1.26169	NA	NA
ACSM4|341392	0.546875	0.0812863	0.10084
ACSM5|54988	-0.784832	6.65067e-13	1.60116e-12
ACSS1|84532	-0.396292	7.77484e-07	1.38167e-06
ACSS2|55902	0.141692	0.00516839	0.00718839
ACSS3|79611	-0.695429	2.0368e-10	4.36765e-10
ACTA1|58	1.21529	NA	NA
ACTA2|59	0.0969632	0.246318	0.28771
ACTBL2|345651	1.52278	1.6252e-18	5.06717e-18
ACTB|60	0.492721	2.25405e-30	1.10713e-29
ACTC1|70	-0.183134	NA	NA
ACTG1|71	0.143754	0.00033186	0.000503513
ACTG2|72	3.08189	1.97395e-89	5.96162e-88
ACTL6A|86	0.636432	1.00191e-48	9.03659e-48
ACTL6B|51412	-1.04512	NA	NA
ACTL7A|10881	-0.196695	0.657466	0.713935
ACTL7B|10880	-0.161287	0.457095	0.511691
ACTL8|81569	3.58107	1.59269e-45	1.29191e-44
ACTL9|284382	0.0690006	0.9236	0.961058
ACTN1|87	0.635976	8.54496e-33	4.58487e-32
ACTN2|88	0.361613	NA	NA
ACTN3|89	-0.270424	NA	NA
ACTN4|81	0.720599	9.36939e-71	1.63538e-69
ACTR10|55860	-0.284646	7.91599e-21	2.70856e-20
ACTR1A|10121	0.0086907	0.779427	0.831707
ACTR1B|10120	0.0667346	0.0736494	0.0917029
ACTR2|10097	0.333619	7.42951e-18	2.25052e-17
ACTR3B|57180	1.41759	7.39204e-109	3.99611e-107
ACTR3C|653857	0.474578	1.07453e-10	2.33378e-10
ACTR3|10096	0.564652	2.12906e-46	1.78145e-45
ACTR5|79913	-0.000337189	0.993635	0.999166
ACTR6|64431	0.159245	4.62836e-05	7.41096e-05
ACTR8|93973	-0.213001	3.44544e-10	7.30473e-10
ACTRT1|139741	0.218622	0.677742	0.734426
ACTRT2|140625	0.0313737	0.958727	0.987885
ACVR1B|91	-0.752728	2.93767e-69	4.88526e-68
ACVR1C|130399	-0.378404	0.0046443	0.00649614
ACVR1|90	-0.0368985	0.397975	0.44995
ACVR2A|92	0.0956557	0.0624039	0.078327
ACVR2B|93	-0.177006	0.00228126	0.00326638
ACVRL1|94	-0.0476509	0.416411	0.469378
ACY1|95	-0.293756	7.64806e-07	1.3597e-06
ACY3|91703	2.59803	NA	NA
ACYP1|97	0.489788	1.17907e-14	3.08395e-14
ACYP2|98	0.588096	8.98086e-24	3.42568e-23
ADAD1|132612	0.974895	NA	NA
ADAD2|161931	-0.369262	NA	NA
ADAL|161823	-0.599457	1.61172e-35	9.58415e-35
ADAM10|102	-0.219084	0.000342686	0.000519117
ADAM11|4185	1.02483	6.36475e-20	2.10793e-19
ADAM12|8038	-0.459452	2.08399e-06	3.62172e-06
ADAM15|8751	0.456881	3.8088e-13	9.26152e-13
ADAM17|6868	0.696108	1.41958e-42	1.04753e-41
ADAM18|8749	0.479876	NA	NA
ADAM19|8728	0.735004	9.29523e-21	3.17042e-20
ADAM20|8748	-0.678419	4.93001e-22	1.76313e-21
ADAM21P1|145241	0.135134	0.292904	0.338162
ADAM21|8747	0.288357	0.00789509	0.0107971
ADAM22|53616	-0.407675	0.000349593	0.000529254
ADAM23|8745	-0.120466	0.296977	0.34259
ADAM28|10863	0.0724702	0.456989	0.511606
ADAM29|11086	-2.6267	NA	NA
ADAM2|2515	-1.7251	NA	NA
ADAM30|11085	0.0729878	0.875894	0.920217
ADAM32|203102	0.705451	1.39486e-06	2.44504e-06
ADAM33|80332	-0.880481	8.20065e-12	1.88059e-11
ADAM3A|1587	-0.0749793	NA	NA
ADAM5P|255926	-1.82473	NA	NA
ADAM6|8755	1.13	6.84216e-14	1.72757e-13
ADAM7|8756	-0.336884	NA	NA
ADAM8|101	0.33504	0.000188543	0.000290669
ADAM9|8754	0.349433	5.9856e-05	9.51001e-05
ADAMDEC1|27299	1.40635	2.42771e-21	8.4663e-21
ADAMTS10|81794	0.22247	0.0138843	0.0185307
ADAMTS12|81792	-0.474969	1.94688e-05	3.19054e-05
ADAMTS13|11093	-0.465387	3.12661e-07	5.6798e-07
ADAMTS14|140766	0.0529297	0.591563	0.649322
ADAMTS15|170689	-3.67461	1.86517e-175	4.46733e-173
ADAMTS16|170690	0.0600662	0.683944	0.74031
ADAMTS17|170691	0.106588	0.332961	0.380941
ADAMTS18|170692	-0.901844	2.73834e-08	5.24988e-08
ADAMTS19|171019	-1.44867	4.42174e-13	1.07202e-12
ADAMTS1|9510	0.336587	0.000952356	0.00139833
ADAMTS20|80070	0.0116614	NA	NA
ADAMTS2|9509	-0.0835806	0.394061	0.4457
ADAMTS3|9508	1.89136	3.31705e-83	8.41214e-82
ADAMTS4|9507	0.659389	7.56188e-15	1.99487e-14
ADAMTS5|11096	0.403402	1.75187e-05	2.87998e-05
ADAMTS6|11174	-0.490435	4.33174e-09	8.68513e-09
ADAMTS7|11173	0.768555	2.59308e-22	9.36298e-22
ADAMTS8|11095	-0.629689	NA	NA
ADAMTS9|56999	0.847081	7.55942e-22	2.68567e-21
ADAMTSL1|92949	-0.392144	7.2091e-06	1.21123e-05
ADAMTSL2|9719	-0.389632	4.0032e-06	6.83516e-06
ADAMTSL3|57188	0.135588	0.203156	0.240027
ADAMTSL4|54507	1.21911	1.41871e-40	9.88913e-40
ADAMTSL5|339366	-1.62232	3.31574e-53	3.39347e-52
ADAP1|11033	-0.357977	4.7206e-05	7.55375e-05
ADAP2|55803	0.0841448	0.153225	0.184021
ADARB1|104	0.483878	1.38831e-23	5.25723e-23
ADARB2|105	-0.808646	NA	NA
ADAR|103	0.039356	0.393862	0.445504
ADAT1|23536	-0.125622	0.0578307	0.072795
ADAT2|134637	0.941325	2.79196e-53	2.8625e-52
ADAT3|113179	0.337503	0.000259125	0.000396189
ADA|100	0.972971	5.46108e-47	4.65068e-46
ADCK1|57143	-0.051624	0.280306	0.324552
ADCK2|90956	-0.146251	0.000308138	0.000468387
ADCK4|79934	-0.123473	0.00951504	0.0129182
ADCK5|203054	0.374661	2.73647e-06	4.71904e-06
ADCY10|55811	-1.40216	NA	NA
ADCY1|107	-3.24394	1.00851e-115	6.58777e-114
ADCY2|108	0.993417	5.20358e-11	1.14649e-10
ADCY3|109	0.742855	1.27725e-42	9.43713e-42
ADCY4|196883	-0.595872	4.22293e-13	1.02526e-12
ADCY5|111	-2.87226	9.1792e-77	1.90259e-75
ADCY6|112	-0.83284	3.13611e-61	4.02998e-60
ADCY7|113	0.842925	7.08239e-38	4.5269e-37
ADCY8|114	0.938865	NA	NA
ADCY9|115	-1.32427	4.07802e-100	1.74073e-98
ADCYAP1R1|117	-0.26343	NA	NA
ADCYAP1|116	1.18258	NA	NA
ADC|113451	-0.284448	2.61915e-06	4.52261e-06
ADD1|118	-0.4676	2.53306e-58	2.98582e-57
ADD2|119	2.23766	7.58163e-73	1.40889e-71
ADD3|120	0.283865	0.000290036	0.000441687
ADH1A|124	-1.19452	2.30357e-08	4.43806e-08
ADH1B|125	-1.16153	2.65767e-08	5.10145e-08
ADH1C|126	0.19038	NA	NA
ADH4|127	0.674241	NA	NA
ADH5|128	0.218062	7.95411e-13	1.9075e-12
ADH6|130	-0.675932	NA	NA
ADH7|131	-2.245	NA	NA
ADHFE1|137872	-0.165743	0.080506	0.099937
ADI1|55256	0.597162	1.08405e-27	4.81193e-27
ADIG|149685	0.386065	0.391703	0.443207
ADIPOQ|9370	-1.18684	2.73569e-08	5.24538e-08
ADIPOR1|51094	-0.300638	1.82948e-12	4.32303e-12
ADIPOR2|79602	-0.690284	3.19903e-22	1.151e-21
ADK|132	0.163859	0.000382441	0.000577058
ADM2|79924	0.802829	2.6228e-21	9.13372e-21
ADM|133	1.62507	2.88091e-45	2.31831e-44
ADNP2|22850	0.0929737	0.029327	0.0379802
ADNP|23394	-0.151785	0.000600507	0.000893815
ADORA1|134	0.743808	2.07026e-09	4.21757e-09
ADORA2A|135	-0.951541	1.06023e-16	3.05135e-16
ADORA2B|136	1.75422	8.89652e-76	1.78604e-74
ADORA3|140	-0.506129	6.28067e-12	1.44742e-11
ADO|84890	0.115578	0.00158708	0.00229723
ADPGK|83440	0.253425	1.73054e-14	4.49108e-14
ADPRHL1|113622	-0.464828	9.56203e-10	1.98218e-09
ADPRHL2|54936	0.465119	8.75232e-30	4.20311e-29
ADPRH|141	0.514147	1.90787e-25	7.7744e-25
ADRA1A|148	0.590179	NA	NA
ADRA1B|147	0.17043	0.197675	0.233968
ADRA1D|146	-0.464168	NA	NA
ADRA2A|150	-1.38718	1.6034e-40	1.11495e-39
ADRA2B|151	1.33973	9.53597e-40	6.46415e-39
ADRA2C|152	-1.05551	1.11414e-14	2.91862e-14
ADRB1|153	-0.900397	NA	NA
ADRB2|154	-0.380695	0.000157314	0.000243505
ADRB3|155	0.0417272	NA	NA
ADRBK1|156	0.104017	0.0357348	0.045968
ADRBK2|157	-0.363944	4.02323e-10	8.50877e-10
ADRM1|11047	0.480143	6.74801e-16	1.87511e-15
ADSL|158	0.616499	1.18614e-60	1.50183e-59
ADSSL1|122622	-0.463142	6.63449e-08	1.24986e-07
ADSS|159	0.0247698	0.575999	0.633812
AEBP1|165	-0.432526	1.00905e-06	1.78089e-06
AEBP2|121536	0.385602	2.04126e-19	6.60813e-19
AEN|64782	0.37894	1.6048e-16	4.58115e-16
AES|166	-0.0928991	0.0736011	0.0916493
AFAP1L1|134265	0.194494	0.00157693	0.00228331
AFAP1L2|84632	-0.812173	3.06036e-18	9.42092e-18
AFAP1|60312	0.167957	0.000693869	0.00102887
AFARP1|246182	-0.0428208	0.653366	0.709974
AFF1|4299	-0.842517	1.28168e-66	1.96467e-65
AFF2|2334	1.81337	5.19626e-57	5.92264e-56
AFF3|3899	-3.85207	1.04549e-212	6.00983e-210
AFF4|27125	-0.777222	9.07832e-50	8.39441e-49
AFG3L1|172	0.420857	6.34738e-17	1.84432e-16
AFG3L2|10939	0.586662	2.53315e-47	2.17876e-46
AFMID|125061	-0.364271	2.03235e-07	3.72572e-07
AFM|173	-0.386932	0.488127	0.544204
AFP|174	-3.62558	NA	NA
AFTPH|54812	-0.373501	1.61427e-22	5.87426e-22
AG2|387763	0.00718076	0.940967	0.974418
AGAP11|119385	-1.16117	5.98815e-34	3.3637e-33
AGAP1|116987	-0.148428	0.00170604	0.00246486
AGAP2|116986	0.514371	6.79663e-09	1.34753e-08
AGAP3|116988	0.304854	1.23361e-09	2.54225e-09
AGAP4|119016	0.097335	0.118499	0.144286
AGAP5|729092	-0.640641	6.49665e-23	2.40315e-22
AGAP6|414189	0.252267	9.99538e-05	0.000156501
AGAP7|653268	-0.143379	0.155446	0.186546
AGAP8|728404	-0.00413025	0.95984	0.988677
AGA|175	-0.325842	1.00878e-11	2.30296e-11
AGBL1|123624	1.16925	NA	NA
AGBL2|79841	-1.70435	3.54812e-64	4.98268e-63
AGBL3|340351	0.191462	0.0282261	0.0366039
AGBL4|84871	-0.688681	2.3221e-09	4.7189e-09
AGBL5|60509	0.604997	6.78415e-43	5.06462e-42
AGER|177	0.356479	0.000220462	0.000338546
AGFG1|3267	0.477311	3.09434e-31	1.5667e-30
AGFG2|3268	-0.33494	7.35842e-10	1.53553e-09
AGGF1|55109	-0.652449	6.74442e-85	1.78113e-83
AGK|55750	0.333149	9.10183e-22	3.21971e-21
AGL|178	-1.25054	6.78012e-40	4.62513e-39
AGMAT|79814	0.657561	9.9707e-16	2.74936e-15
AGPAT1|10554	0.225843	1.5894e-11	3.59229e-11
AGPAT2|10555	0.104721	0.157958	0.189336
AGPAT3|56894	-0.0918345	0.0148999	0.0198218
AGPAT4|56895	1.06812	5.12838e-46	4.23355e-45
AGPAT5|55326	0.514	4.23448e-19	1.35054e-18
AGPAT6|137964	-0.22383	0.0023535	0.00336674
AGPAT9|84803	1.01608	3.95942e-24	1.52786e-23
AGPHD1|123688	0.088013	0.15009	0.180608
AGPS|8540	-0.284512	7.84172e-05	0.000123656
AGR2|10551	-4.40235	6.59843e-214	3.92379e-211
AGR3|155465	-7.74906	0	0
AGRN|375790	0.246565	0.000160159	0.000247841
AGRP|181	0.394789	0.00939212	0.0127614
AGTPBP1|23287	0.942511	2.85168e-64	4.01119e-63
AGTR1|185	-4.82924	2.78988e-153	4.67102e-151
AGTR2|186	-1.09424	0.00118014	0.00172309
AGTRAP|57085	0.113505	0.0457421	0.0581513
AGT|183	-0.1973	0.212005	0.249917
AGXT2L1|64850	-0.86071	NA	NA
AGXT2L2|85007	-0.302608	9.22807e-10	1.91456e-09
AGXT2|64902	-2.7826	NA	NA
AGXT|189	-3.63639	NA	NA
AHCTF1|25909	0.320751	5.50681e-12	1.27299e-11
AHCYL1|10768	-0.424292	1.95695e-23	7.37331e-23
AHCYL2|23382	-0.340403	1.03992e-08	2.04043e-08
AHCY|191	0.308104	3.35042e-09	6.75686e-09
AHDC1|27245	0.312423	8.05993e-10	1.67765e-09
AHI1|54806	0.162392	0.00437382	0.00613024
AHNAK2|113146	0.8427	1.20761e-16	3.46684e-16
AHNAK|79026	-1.0679	1.13551e-64	1.6264e-63
AHRR|57491	0.204154	0.0369023	0.0473991
AHR|196	-0.0456522	0.534783	0.592048
AHSA1|10598	0.386193	3.3502e-19	1.07547e-18
AHSA2|130872	-0.356042	1.27444e-06	2.23784e-06
AHSG|197	1.3922	NA	NA
AHSP|51327	-0.266009	NA	NA
AICDA|57379	-0.866259	NA	NA
AIDA|64853	0.132993	0.000923482	0.00135709
AIF1L|83543	1.57603	3.6235e-51	3.47925e-50
AIF1|199	0.414342	1.15566e-08	2.26212e-08
AIFM1|9131	0.0751687	0.0847523	0.104884
AIFM2|84883	0.1914	0.00240463	0.00343562
AIFM3|150209	-0.286979	0.00667646	0.0091998
AIG1|51390	-0.669082	6.02685e-33	3.25911e-32
AIM1L|55057	1.02221	1.3698e-14	3.57371e-14
AIM1|202	0.0516549	0.597367	0.65486
AIM2|9447	1.77557	1.05373e-37	6.70538e-37
AIMP1|9255	0.223663	NA	NA
AIMP2|7965	0.430249	2.04468e-25	8.31615e-25
AIPL1|23746	4.26065	NA	NA
AIP|9049	0.0428633	0.455401	0.509961
AIRE|326	1.02142	1.35041e-06	2.3693e-06
AJAP1|55966	-0.398295	NA	NA
AK1|203	-0.108878	0.0716448	0.0893229
AK2|204	0.655153	1.01905e-66	1.57046e-65
AK3L1|205	0.93797	3.9584e-22	1.42095e-21
AK3|50808	0.151862	0.000334908	0.000507825
AK5|26289	-1.1152	3.16601e-13	7.72684e-13
AK7|122481	-1.41715	4.23038e-35	2.48308e-34
AKAP10|11216	-0.534122	1.27659e-20	4.3379e-20
AKAP11|11215	-0.458673	1.31682e-16	3.7747e-16
AKAP12|9590	-0.694095	3.40511e-14	8.72757e-14
AKAP13|11214	0.108222	0.0223207	0.0292271
AKAP14|158798	-1.90343	NA	NA
AKAP1|8165	0.201858	0.000459101	0.000689291
AKAP2|11217	0.272379	0.00209085	0.00300097
AKAP3|10566	1.16261	1.60567e-34	9.20843e-34
AKAP4|8852	-0.01362	0.974915	0.99765
AKAP5|9495	-1.48219	4.47607e-51	4.29071e-50
AKAP6|9472	0.667272	NA	NA
AKAP7|9465	0.51632	6.13147e-19	1.9412e-18
AKAP8L|26993	-0.0556199	0.265066	0.308044
AKAP8|10270	0.132594	4.32694e-05	6.94056e-05
AKAP9|10142	-0.711	3.52533e-27	1.53289e-26
AKD1|221264	-0.397057	1.74128e-08	3.37548e-08
AKIRIN1|79647	0.41744	2.72876e-26	1.14635e-25
AKIRIN2|55122	0.484017	8.2754e-43	6.14597e-42
AKNAD1|254268	0.431145	0.000262281	0.0004008
AKNA|80709	0.321609	4.27667e-06	7.29054e-06
AKR1A1|10327	0.0637955	0.159033	0.190559
AKR1B10|57016	0.988413	NA	NA
AKR1B15|441282	3.59405	NA	NA
AKR1B1|231	0.961614	1.19153e-51	1.16419e-50
AKR1C1|1645	0.741251	NA	NA
AKR1C2|1646	1.43062	NA	NA
AKR1C3|8644	0.774202	6.78585e-12	1.56133e-11
AKR1C4|1109	0.72312	0.048454	0.0614268
AKR1CL1|340811	0.57761	NA	NA
AKR1D1|6718	1.7699	NA	NA
AKR1E2|83592	2.13891	3.28299e-69	5.44901e-68
AKR7A2|8574	-0.46588	3.34877e-20	1.11983e-19
AKR7A3|22977	-3.94612	3.53671e-163	7.43787e-161
AKR7L|246181	-2.21848	3.25085e-98	1.2858e-96
AKT1S1|84335	0.0168719	0.707628	0.763072
AKT1|207	-0.174577	0.000198063	0.00030491
AKT2|208	0.123474	0.00446039	0.00624702
AKT3|10000	1.05288	1.4402e-30	7.12255e-30
AKTIP|64400	-0.0454057	0.279486	0.323755
ALAD|210	-0.710885	4.16505e-64	5.82061e-63
ALAS1|211	0.338149	2.91853e-22	1.05227e-21
ALAS2|212	-0.264218	NA	NA
ALB|213	-5.83736	NA	NA
ALCAM|214	-0.835208	2.65631e-19	8.56067e-19
ALDH16A1|126133	-0.130539	0.0501636	0.0635241
ALDH18A1|5832	0.190315	8.144e-06	1.36459e-05
ALDH1A1|216	-0.125546	0.213052	0.251047
ALDH1A2|8854	-0.391928	NA	NA
ALDH1A3|220	1.47995	1.60472e-43	1.22287e-42
ALDH1B1|219	0.595342	2.56414e-27	1.12173e-26
ALDH1L1|10840	0.242347	NA	NA
ALDH1L2|160428	0.748728	1.56777e-16	4.47767e-16
ALDH2|217	-0.199006	0.0160241	0.021268
ALDH3A1|218	1.72968	NA	NA
ALDH3A2|224	-0.724783	1.1542e-23	4.38417e-23
ALDH3B1|221	0.133617	0.0855358	0.105808
ALDH3B2|222	-0.821279	4.30678e-09	8.63609e-09
ALDH4A1|8659	-0.512619	3.06601e-11	6.82677e-11
ALDH5A1|7915	-0.188671	0.0146321	0.0194834
ALDH6A1|4329	-1.03294	1.4282e-52	1.4336e-51
ALDH7A1|501	0.164718	0.000499893	0.000747967
ALDH8A1|64577	-0.401523	0.000251718	0.000385102
ALDH9A1|223	0.111574	0.0160993	0.0213612
ALDOA|226	-0.38931	6.67704e-10	1.39689e-09
ALDOB|229	-0.566402	NA	NA
ALDOC|230	0.619423	1.181e-07	2.19513e-07
ALG10B|144245	-0.587047	3.48534e-24	1.34703e-23
ALG10|84920	0.0830977	0.129936	0.157389
ALG11|440138	0.0158908	0.817291	0.866794
ALG12|79087	-0.0769457	0.100867	0.123945
ALG13|79868	-0.395881	7.7654e-26	3.20216e-25
ALG14|199857	-0.141633	0.000944572	0.00138714
ALG1L2|644974	1.10443	2.28787e-06	3.96566e-06
ALG1L|200810	-0.253185	0.125515	0.152291
ALG1|56052	-0.49993	1.10232e-34	6.36193e-34
ALG2|85365	-0.198659	1.04218e-07	1.94318e-07
ALG3|10195	0.69185	7.50245e-43	5.58393e-42
ALG5|29880	-0.177462	8.24251e-05	0.000129739
ALG6|29929	0.315376	5.28753e-12	1.22394e-11
ALG8|79053	-0.307822	NA	NA
ALG9|79796	0.140266	0.000198695	0.000305856
ALKBH1|8846	-0.472803	5.73804e-40	3.92357e-39
ALKBH2|121642	0.460662	1.78473e-19	5.78855e-19
ALKBH3|221120	0.0965633	0.112955	0.137935
ALKBH4|54784	0.258766	1.07103e-08	2.0998e-08
ALKBH5|54890	0.00331571	0.925684	0.962696
ALKBH6|84964	0.249225	6.02548e-05	9.57249e-05
ALKBH7|84266	-0.299287	8.2685e-05	0.000130124
ALKBH8|91801	-0.22081	3.5936e-06	6.15592e-06
ALK|238	2.06386	1.35516e-46	1.14278e-45
ALLC|55821	1.05183	NA	NA
ALMS1P|200420	-1.19033	6.09837e-28	2.73017e-27
ALMS1|7840	-0.0390182	0.411703	0.464405
ALOX12B|242	0.745297	NA	NA
ALOX12P2|245	0.691085	0.000102253	0.000159898
ALOX12|239	2.15814	NA	NA
ALOX15B|247	1.03803	NA	NA
ALOX15|246	-0.27837	NA	NA
ALOX5AP|241	0.281895	0.000216482	0.000332493
ALOX5|240	0.164202	0.0415198	0.0530063
ALOXE3|59344	-0.727862	NA	NA
ALPI|248	-2.58827	NA	NA
ALPK1|80216	0.141079	0.0069587	0.00957112
ALPK2|115701	0.390362	0.000529825	0.000791547
ALPK3|57538	0.0556929	0.428022	0.481584
ALPL|249	1.8354	5.43129e-63	7.36341e-62
ALPPL2|251	2.42406	NA	NA
ALPP|250	2.58095	NA	NA
ALS2CL|259173	0.652339	3.23509e-14	8.30071e-14
ALS2CR11|151254	0.683499	1.30805e-07	2.42421e-07
ALS2CR12|130540	-0.322666	0.0108397	0.0146371
ALS2CR4|65062	0.507946	8.47633e-28	3.77419e-27
ALS2CR8|79800	-0.622063	2.35951e-29	1.11418e-28
ALS2|57679	-0.03154	0.395033	0.44674
ALX1|8092	3.58693	5.75683e-68	9.16681e-67
ALX3|257	1.33863	1.73046e-56	1.94663e-55
ALX4|60529	1.12654	NA	NA
AMAC1L2|83650	0.251231	0.000837287	0.00123347
AMAC1L3|643664	-0.69755	1.73378e-08	3.3617e-08
AMAC1|146861	0.26355	0.376828	0.42747
AMACR|23600	-0.585275	3.47237e-28	1.56675e-27
AMBN|258	5.08253	NA	NA
AMBP|259	-3.80964	NA	NA
AMBRA1|55626	-0.125241	2.87175e-05	4.65795e-05
AMD1|262	1.14329	2.63707e-80	6.0635e-79
AMDHD1|144193	-0.207528	NA	NA
AMDHD2|51005	-0.324133	2.24595e-06	3.89573e-06
AMELX|265	2.73152	NA	NA
AMELY|266	0.00399488	0.993826	0.999166
AMFR|267	-1.02991	3.60824e-66	5.45347e-65
AMHR2|269	-1.03046	NA	NA
AMH|268	-0.471367	0.0026063	0.00371144
AMICA1|120425	0.457707	2.30579e-05	3.76084e-05
AMIGO1|57463	-0.305706	2.76467e-05	4.48722e-05
AMIGO2|347902	-1.5876	1.46174e-42	1.07818e-41
AMIGO3|386724	0.0875495	0.197138	0.233369
AMMECR1L|83607	0.0493752	0.112948	0.137935
AMMECR1|9949	0.140632	0.0365204	0.0469331
AMN1|196394	-0.569539	1.07151e-23	4.07727e-23
AMN|81693	2.52515	2.11889e-50	1.99455e-49
AMOTL1|154810	0.70951	7.51699e-19	2.37245e-18
AMOTL2|51421	0.0953387	0.109914	0.134411
AMOT|154796	0.336813	5.05247e-05	8.06682e-05
AMPD1|270	0.155075	NA	NA
AMPD2|271	0.656291	6.10501e-54	6.38453e-53
AMPD3|272	0.0338358	0.573763	0.631714
AMPH|273	-1.58239	4.24379e-33	2.30865e-32
AMTN|401138	2.89334	NA	NA
AMT|275	-0.198484	0.0440044	0.056029
AMY1A|276	3.45347	2.45027e-61	3.15806e-60
AMY2A|279	-1.75119	NA	NA
AMY2B|280	-0.285822	0.00438861	0.00614948
AMZ1|155185	-2.07118	7.06265e-52	6.93991e-51
AMZ2P1|201283	-0.468086	1.61965e-16	4.62279e-16
AMZ2|51321	-0.291731	2.94341e-08	5.63239e-08
ANAPC10|10393	0.0725291	0.0375928	0.0482248
ANAPC11|51529	0.177863	0.00998906	0.0135287
ANAPC13|25847	-0.321209	5.62112e-17	1.63854e-16
ANAPC16|119504	-0.0656235	0.079514	0.0987768
ANAPC1|64682	0.415752	2.30228e-15	6.23963e-15
ANAPC2|29882	-0.3452	2.75682e-13	6.74634e-13
ANAPC4|29945	0.00636849	0.831758	0.880195
ANAPC5|51433	0.159741	6.02848e-08	1.13818e-07
ANAPC7|51434	0.0946013	0.00431373	0.00604848
ANGEL1|23357	-0.23094	8.7904e-08	1.64665e-07
ANGEL2|90806	-0.462053	4.35624e-30	2.11794e-29
ANGPT1|284	1.89044	1.3845e-75	2.7634e-74
ANGPT2|285	0.118565	0.107527	0.131586
ANGPT4|51378	-1.23134	4.35862e-15	1.16444e-14
ANGPTL1|9068	-0.812066	7.44019e-12	1.70893e-11
ANGPTL2|23452	-0.249275	0.00200967	0.00288759
ANGPTL3|27329	0.317704	NA	NA
ANGPTL4|51129	1.44392	3.81944e-29	1.79228e-28
ANGPTL5|253935	0.997282	NA	NA
ANGPTL6|83854	0.567656	6.97583e-08	1.31301e-07
ANGPTL7|10218	0.924661	NA	NA
ANG|283	-1.02555	1.27591e-37	8.08642e-37
ANK1|286	-1.49136	NA	NA
ANK2|287	-0.4124	1.44726e-05	2.39337e-05
ANK3|288	-0.105588	0.172449	0.205777
ANKAR|150709	-0.11368	0.0697164	0.0870005
ANKDD1A|348094	0.460629	3.43454e-14	8.79552e-14
ANKFN1|162282	-3.24637	NA	NA
ANKFY1|51479	-0.141375	0.000123035	0.000191701
ANKHD1-EIF4EBP3|404734	-0.940834	4.10112e-64	5.74057e-63
ANKHD1|54882	-0.359523	4.45005e-17	1.30313e-16
ANKH|56172	0.766093	1.75948e-26	7.44413e-26
ANKIB1|54467	0.0690641	0.119711	0.145679
ANKK1|255239	-0.810121	4.2879e-12	9.96829e-12
ANKLE1|126549	2.37759	3.66264e-112	2.15571e-110
ANKLE2|23141	0.178365	2.29259e-09	4.65949e-09
ANKMY1|51281	-0.964071	7.65439e-74	1.46667e-72
ANKMY2|57037	-0.508123	8.59362e-30	4.13035e-29
ANKRA2|57763	-1.10825	6.09856e-159	1.18168e-156
ANKRD10|55608	-0.0961909	0.0652093	0.08163
ANKRD11|29123	0.64356	1.07857e-58	1.28897e-57
ANKRD12|23253	-0.304176	8.02539e-09	1.58495e-08
ANKRD13A|88455	0.211649	1.78985e-09	3.65798e-09
ANKRD13B|124930	0.527029	6.83407e-10	1.42853e-09
ANKRD13C|81573	-0.0126249	0.700092	0.755844
ANKRD13D|338692	-0.125518	0.0431758	0.0550105
ANKRD16|54522	0.385545	3.15195e-16	8.90489e-16
ANKRD17|26057	0.0235184	0.635891	0.692601
ANKRD19|138649	-0.150746	0.0540582	0.0682805
ANKRD1|27063	3.01008	2.97852e-57	3.41747e-56
ANKRD20A3|441425	0.895921	NA	NA
ANKRD20A4|728747	-0.469965	NA	NA
ANKRD20B|729171	0.180143	0.15925	0.190779
ANKRD22|118932	0.1889	0.0642526	0.0804966
ANKRD23|200539	-0.11614	NA	NA
ANKRD24|170961	-1.53201	2.31678e-45	1.87045e-44
ANKRD26P1|124149	2.51298	NA	NA
ANKRD26|22852	-0.190757	0.00506561	0.0070517
ANKRD27|84079	0.742951	2.53281e-54	2.67966e-53
ANKRD28|23243	-0.0955345	0.0417174	0.0532428
ANKRD29|147463	-1.10901	NA	NA
ANKRD2|26287	-0.0639228	NA	NA
ANKRD30A|91074	-4.79684	NA	NA
ANKRD30B|374860	-5.25421	NA	NA
ANKRD31|256006	-0.958451	9.53994e-14	2.39401e-13
ANKRD32|84250	-0.432678	5.00917e-19	1.58997e-18
ANKRD33|341405	-0.636466	NA	NA
ANKRD34A|284615	0.122095	NA	NA
ANKRD34B|340120	0.866084	NA	NA
ANKRD34C|390616	-1.92157	NA	NA
ANKRD35|148741	1.55857	2.13158e-39	1.42865e-38
ANKRD36BP1|84832	1.46717	1.3734e-51	1.33885e-50
ANKRD36B|57730	0.29507	0.000676371	0.00100405
ANKRD36|375248	0.327314	6.09032e-08	1.14973e-07
ANKRD37|353322	0.365832	3.3867e-07	6.14128e-07
ANKRD39|51239	0.278337	3.80406e-06	6.50997e-06
ANKRD40|91369	-0.498584	1.47542e-21	5.1841e-21
ANKRD42|338699	-1.07074	2.71428e-86	7.44161e-85
ANKRD43|134548	-3.75449	2.70716e-125	2.38188e-123
ANKRD44|91526	0.195264	0.0394764	0.050521
ANKRD45|339416	2.64766	2.5289e-130	2.56535e-128
ANKRD46|157567	-0.052029	0.394841	0.446553
ANKRD49|54851	0.0456028	0.317046	0.364151
ANKRD50|57182	-0.921107	4.09452e-33	2.22955e-32
ANKRD52|283373	-0.278549	3.65276e-10	7.73856e-10
ANKRD53|79998	0.902281	1.33298e-19	4.35365e-19
ANKRD54|129138	0.259733	4.22911e-09	8.4833e-09
ANKRD55|79722	-0.0389901	NA	NA
ANKRD56|345079	-0.182601	0.0472862	0.0600125
ANKRD57|65124	0.0340733	0.576544	0.634372
ANKRD58|347454	0.392036	1.19532e-06	2.10189e-06
ANKRD5|63926	-0.66612	3.8098e-25	1.53147e-24
ANKRD6|22881	0.394906	3.89266e-10	8.23668e-10
ANKRD7|56311	2.53573	1.36343e-44	1.0751e-43
ANKRD9|122416	0.134919	0.0943317	0.116238
ANKS1A|23294	0.475135	2.01866e-33	1.11184e-32
ANKS1B|56899	-1.14646	1.39275e-35	8.30496e-35
ANKS3|124401	-0.178089	0.0103031	0.0139453
ANKS4B|257629	1.99313	NA	NA
ANKS6|203286	1.78625	1.35733e-90	4.20238e-89
ANKZF1|55139	0.331613	1.01546e-14	2.66539e-14
ANLN|54443	1.42334	4.43712e-59	5.36593e-58
ANO10|55129	-0.0471636	0.262286	0.305019
ANO1|55107	-1.1298	1.0575e-31	5.46005e-31
ANO2|57101	-0.643955	NA	NA
ANO3|63982	-0.911933	1.62469e-05	2.67831e-05
ANO4|121601	0.213367	NA	NA
ANO5|203859	-1.05104	NA	NA
ANO6|196527	-0.228323	4.43984e-06	7.56198e-06
ANO7|50636	-0.317504	NA	NA
ANO8|57719	0.0358138	0.561693	0.619375
ANO9|338440	-0.165795	0.0597471	0.0751255
ANP32A|8125	-0.0469644	0.182271	0.216762
ANP32B|10541	0.681518	1.32176e-61	1.72811e-60
ANP32C|23520	0.087465	0.0703751	0.0877907
ANP32D|23519	0.351373	0.0691699	0.0863309
ANP32E|81611	1.59838	5.5157e-124	4.61739e-122
ANPEP|290	-0.388755	NA	NA
ANTXR1|84168	-0.197965	0.021237	0.0278676
ANTXR2|118429	0.0604448	0.342731	0.391339
ANTXRL|195977	3.99449	2.70843e-60	3.39686e-59
ANUBL1|93550	-0.700627	2.50652e-28	1.1366e-27
ANXA10|11199	-1.81806	NA	NA
ANXA11|311	-0.109057	0.0129128	0.0173023
ANXA13|312	0.750987	NA	NA
ANXA1|301	1.19003	2.21015e-50	2.0782e-49
ANXA2P1|303	0.411327	1.91697e-12	4.52602e-12
ANXA2P2|304	0.390619	1.18925e-13	2.96917e-13
ANXA2P3|305	0.681504	3.46529e-13	8.4429e-13
ANXA2|302	0.411064	2.28337e-14	5.89826e-14
ANXA3|306	1.31025	5.4549e-30	2.64389e-29
ANXA4|307	0.377182	1.75275e-25	7.14735e-25
ANXA5|308	0.346263	7.75209e-18	2.34452e-17
ANXA6|309	-0.515642	8.46668e-26	3.48551e-25
ANXA7|310	-0.182908	1.34237e-07	2.48622e-07
ANXA8L1|728113	3.14104	2.72906e-13	6.6803e-13
ANXA8L2|244	2.73096	4.22104e-50	3.93683e-49
ANXA8|653145	2.71655	3.72002e-56	4.14417e-55
ANXA9|8416	-3.33016	4.22511e-229	3.03592e-226
AOAH|313	0.510686	2.40736e-07	4.39637e-07
AOC2|314	0.591235	NA	NA
AOC3|8639	-0.879827	4.71383e-20	1.5693e-19
AOX1|316	-0.964258	NA	NA
AOX2P|344454	-2.8847	3.15268e-41	2.24383e-40
AP1AR|55435	-0.588938	3.21945e-34	1.82509e-33
AP1B1|162	0.264607	2.16482e-10	4.63698e-10
AP1G1|164	-0.125402	0.0068046	0.00936889
AP1G2|8906	-0.712558	2.81863e-40	1.94429e-39
AP1M1|8907	0.247591	7.221e-13	1.73556e-12
AP1M2|10053	-0.407494	3.9371e-12	9.17379e-12
AP1S1|1174	0.323023	3.39981e-11	7.55342e-11
AP1S2|8905	0.247839	3.94208e-06	6.73548e-06
AP1S3|130340	0.476123	2.19575e-13	5.40166e-13
AP2A1|160	-0.0564705	0.151508	0.182137
AP2A2|161	-0.12267	0.00015353	0.000237903
AP2B1|163	-0.825835	2.873e-51	2.77096e-50
AP2M1|1173	0.492221	4.45144e-40	3.04744e-39
AP2S1|1175	0.28319	1.66378e-07	3.06505e-07
AP3B1|8546	-0.39967	1.41903e-33	7.85342e-33
AP3B2|8120	0.0904592	0.566923	0.624503
AP3D1|8943	-0.0983314	0.00354072	0.00499589
AP3M1|26985	-0.368379	3.44833e-16	9.7231e-16
AP3M2|10947	-0.152075	0.0236368	0.0308637
AP3S1|1176	-0.0975023	0.0499563	0.0632662
AP3S2|10239	-0.444815	5.37321e-24	2.06372e-23
AP4B1|10717	0.414175	1.15745e-33	6.42425e-33
AP4E1|23431	-0.256463	6.16499e-08	1.16357e-07
AP4M1|9179	0.255018	1.76654e-09	3.61204e-09
AP4S1|11154	-0.279808	2.43632e-08	4.68857e-08
APAF1|317	-0.0837575	0.0623116	0.0782183
APBA1|320	1.52614	5.43709e-72	9.89058e-71
APBA2|321	2.04105	6.44945e-85	1.70584e-83
APBA3|9546	0.377797	2.58795e-12	6.07365e-12
APBB1IP|54518	0.217002	0.00444291	0.00622304
APBB1|322	-0.422933	1.78789e-09	3.6544e-09
APBB2|323	-1.50671	1.01995e-145	1.47807e-143
APBB3|10307	-0.587282	6.94897e-19	2.19558e-18
APC2|10297	-0.34109	NA	NA
APCDD1L|164284	2.21078	1.02254e-58	1.22372e-57
APCDD1|147495	0.976102	8.57216e-28	3.81435e-27
APCS|325	0.443795	NA	NA
APC|324	-0.5262	9.70715e-26	3.98761e-25
APEH|327	-0.519728	3.26289e-32	1.71237e-31
APEX1|328	0.0472379	0.210474	0.248244
APEX2|27301	0.410241	6.6341e-22	2.35984e-21
APH1A|51107	0.320598	1.59797e-16	4.56241e-16
APH1B|83464	-1.34751	3.65653e-108	1.94021e-106
API5|8539	0.136488	8.4259e-05	0.000132553
APIP|51074	0.226551	2.7291e-06	4.70727e-06
APITD1|378708	-0.0979022	0.0363381	0.0467057
APLF|200558	1.00022	1.71336e-48	1.53331e-47
APLNR|187	-0.22693	0.00238487	0.00340851
APLN|8862	0.266167	0.00592506	0.00820638
APLP1|333	0.0193432	NA	NA
APLP2|334	-0.0591052	0.306598	0.352815
APOA1BP|128240	0.0413959	0.442006	0.496153
APOA1|335	-1.58002	NA	NA
APOA2|336	0.845006	NA	NA
APOA4|337	0.0627863	0.930791	0.966491
APOA5|116519	-0.657728	NA	NA
APOB48R|55911	-0.507159	2.08938e-07	3.82701e-07
APOBEC1|339	0.403039	NA	NA
APOBEC2|10930	-0.639176	NA	NA
APOBEC3A|200315	1.27699	2.41824e-21	8.43497e-21
APOBEC3B|9582	1.83206	7.84934e-59	9.43947e-58
APOBEC3C|27350	0.54877	1.7575e-12	4.15976e-12
APOBEC3D|140564	0.432651	4.32756e-07	7.81208e-07
APOBEC3F|200316	0.413101	1.94926e-09	3.97716e-09
APOBEC3G|60489	0.366399	2.90481e-05	4.7098e-05
APOBEC3H|164668	0.539291	1.80581e-06	3.1478e-06
APOBEC4|403314	-3.93086	NA	NA
APOB|338	-0.669429	NA	NA
APOC1P1|342	-0.0538878	0.78465	0.836711
APOC1|341	0.112973	0.242703	0.283796
APOC2|344	0.152339	0.149238	0.179634
APOC3|345	-1.85733	NA	NA
APOC4|346	0.130369	0.333421	0.381415
APOD|347	0.940295	NA	NA
APOE|348	0.498828	5.71144e-07	1.02257e-06
APOF|319	-3.6803	NA	NA
APOH|350	-1.41138	NA	NA
APOL1|8542	0.272505	0.000511694	0.000765124
APOL2|23780	0.048882	0.414214	0.467115
APOL3|80833	0.0580277	0.461707	0.516452
APOL4|80832	0.233055	0.0173327	0.0229254
APOL5|80831	-0.286188	0.106656	0.130584
APOL6|80830	0.521797	9.58658e-12	2.19113e-11
APOLD1|81575	-0.468678	1.17074e-08	2.28982e-08
APOM|55937	-0.369279	2.9587e-06	5.09007e-06
APOOL|139322	-0.396584	3.34568e-08	6.38798e-08
APOO|79135	0.484913	2.79227e-20	9.36275e-20
APPBP2|10513	-0.795043	1.86384e-36	1.14059e-35
APPL1|26060	-0.21249	1.20029e-06	2.1102e-06
APPL2|55198	-0.711451	1.0404e-61	1.36129e-60
APP|351	0.764686	2.25673e-39	1.51135e-38
APRT|353	0.334065	1.55203e-07	2.86437e-07
APTX|54840	0.113372	0.00409069	0.00574415
AQP10|89872	0.0489125	NA	NA
AQP11|282679	-1.38057	2.83727e-39	1.89646e-38
AQP12A|375318	1.46426	NA	NA
AQP12B|653437	2.53647	NA	NA
AQP1|358	-0.078155	0.366726	0.416832
AQP2|359	2.05504	NA	NA
AQP3|360	0.0606556	0.69625	0.752354
AQP4|361	2.80065	NA	NA
AQP5|362	2.37337	1.77595e-24	6.94157e-24
AQP6|363	0.987302	NA	NA
AQP7P1|375719	-1.04514	1.33312e-08	2.59975e-08
AQP7P3|441432	-0.436692	0.0547427	0.0690894
AQP7|364	-1.23069	9.97838e-12	2.27856e-11
AQP8|343	-0.973539	4.55321e-10	9.60843e-10
AQP9|366	1.08052	1.18762e-12	2.83075e-12
AQPEP|206338	-0.488489	0.000422361	0.000635568
AQR|9716	-0.346396	7.18548e-15	1.89819e-14
ARAF|369	-0.0360858	0.360803	0.410425
ARAP1|116985	-0.128608	0.0103327	0.0139831
ARAP2|116984	0.469762	7.53806e-10	1.57168e-09
ARAP3|64411	0.314751	3.52373e-07	6.38775e-07
ARCN1|372	0.0931549	0.0189933	0.0250412
ARC|23237	-0.701272	3.17788e-05	5.13903e-05
AREG|374	-2.44425	5.98315e-49	5.42478e-48
ARF1|375	0.21559	1.32673e-07	2.45804e-07
ARF3|377	-0.549773	3.94547e-54	4.15382e-53
ARF4|378	0.0836236	0.0330124	0.0425676
ARF5|381	0.387421	2.07486e-14	5.36767e-14
ARF6|382	-0.205627	1.00733e-07	1.88063e-07
ARFGAP1|55738	0.102871	0.0738578	0.0919556
ARFGAP2|84364	-0.0904488	0.00793333	0.0108476
ARFGAP3|26286	0.485762	1.35655e-20	4.60415e-20
ARFGEF1|10565	-0.492252	1.60932e-15	4.39335e-15
ARFGEF2|10564	-0.432343	1.81229e-12	4.28358e-12
ARFIP1|27236	-0.582634	6.31544e-53	6.42157e-52
ARFIP2|23647	-0.898979	1.18971e-71	2.13937e-70
ARFRP1|10139	0.101356	0.112774	0.137743
ARG1|383	0.319356	NA	NA
ARG2|384	0.55071	7.86079e-22	2.79101e-21
ARGFXP2|503640	-1.08181	NA	NA
ARGFX|503582	0.189669	0.732143	0.786653
ARGLU1|55082	0.251788	1.46248e-05	2.41783e-05
ARHGAP10|79658	0.510905	8.83759e-13	2.11585e-12
ARHGAP11A|9824	0.83714	1.5675e-26	6.64982e-26
ARHGAP11B|89839	0.853154	1.16305e-19	3.81163e-19
ARHGAP12|94134	-0.280268	7.10973e-08	1.33778e-07
ARHGAP15|55843	0.374735	2.44729e-05	3.98636e-05
ARHGAP17|55114	0.114039	0.000232345	0.00035616
ARHGAP18|93663	0.0886102	0.0914145	0.112772
ARHGAP19|84986	0.032111	0.475608	0.531209
ARHGAP1|392	-0.356809	6.08537e-28	2.72507e-27
ARHGAP20|57569	-0.62518	1.43898e-11	3.26257e-11
ARHGAP21|57584	0.967681	8.34294e-80	1.88811e-78
ARHGAP22|58504	1.46217	1.00711e-79	2.26435e-78
ARHGAP23|57636	0.102773	0.158802	0.190308
ARHGAP24|83478	-0.169894	0.0111447	0.0150278
ARHGAP25|9938	0.428699	3.91499e-08	7.45516e-08
ARHGAP26|23092	0.123704	0.13484	0.16302
ARHGAP27|201176	0.553911	6.01711e-25	2.39864e-24
ARHGAP28|79822	0.582228	1.07354e-09	2.21981e-09
ARHGAP29|9411	-0.375467	6.30898e-07	1.12569e-06
ARHGAP30|257106	0.525135	4.80553e-12	1.11461e-11
ARHGAP31|57514	0.468328	1.67779e-14	4.35942e-14
ARHGAP32|9743	-1.11743	1.33217e-62	1.79059e-61
ARHGAP33|115703	0.0968333	0.226731	0.266438
ARHGAP36|158763	-4.90952	NA	NA
ARHGAP39|80728	0.0930012	0.147004	0.177093
ARHGAP42|143872	0.344322	8.04653e-05	0.000126782
ARHGAP4|393	0.350375	6.08421e-05	9.66135e-05
ARHGAP5|394	-0.0911369	0.123199	0.14967
ARHGAP6|395	-0.761005	1.58413e-17	4.73454e-17
ARHGAP8|23779	-0.280148	3.09334e-05	5.00607e-05
ARHGAP9|64333	0.623245	1.03554e-10	2.2528e-10
ARHGDIA|396	0.0876987	0.0716925	0.089376
ARHGDIB|397	-0.291669	8.90765e-05	0.000139902
ARHGDIG|398	1.11328	7.21116e-08	1.35598e-07
ARHGEF10L|55160	0.440623	7.78564e-17	2.25274e-16
ARHGEF10|9639	0.256261	4.23146e-06	7.21704e-06
ARHGEF11|9826	0.278467	1.17352e-11	2.67265e-11
ARHGEF12|23365	-0.493373	1.38707e-20	4.70496e-20
ARHGEF15|22899	-0.60166	1.00232e-17	3.01712e-17
ARHGEF16|27237	-0.289084	1.55731e-05	2.57018e-05
ARHGEF17|9828	-0.28834	1.50342e-07	2.77734e-07
ARHGEF18|23370	-0.00686116	0.877558	0.921762
ARHGEF19|128272	0.729848	2.33793e-28	1.06183e-27
ARHGEF1|9138	0.465143	6.07467e-17	1.76776e-16
ARHGEF2|9181	0.627197	4.68749e-30	2.2777e-29
ARHGEF33|100271715	1.55281	6.16562e-70	1.04755e-68
ARHGEF35|445328	0.0158334	0.799171	0.850145
ARHGEF37|389337	-0.383243	2.02549e-06	3.5222e-06
ARHGEF38|54848	-1.33846	5.2821e-29	2.45989e-28
ARHGEF3|50650	-0.687235	2.32761e-36	1.42138e-35
ARHGEF4|50649	1.86164	1.05338e-67	1.66503e-66
ARHGEF5|7984	0.11989	0.0142939	0.0190507
ARHGEF6|9459	-0.348753	1.92869e-05	3.16133e-05
ARHGEF7|8874	0.325923	7.24417e-17	2.09889e-16
ARHGEF9|23229	1.06431	4.99662e-95	1.7478e-93
ARID1A|8289	-0.209674	1.22688e-07	2.27785e-07
ARID1B|57492	-0.0105812	0.792201	0.84372
ARID2|196528	-0.653676	5.89875e-45	4.70291e-44
ARID3A|1820	-0.178386	0.00254697	0.00362997
ARID3B|10620	0.0286449	0.556531	0.614153
ARID3C|138715	1.88999	3.23462e-33	1.7697e-32
ARID4A|5926	-0.521525	4.9499e-31	2.48576e-30
ARID4B|51742	-0.218415	9.87472e-07	1.74352e-06
ARID5A|10865	0.395899	1.399e-06	2.45205e-06
ARID5B|84159	-0.0608236	0.34964	0.39878
ARIH1|25820	-0.06306	0.105445	0.129175
ARIH2|10425	0.0495753	0.111512	0.136288
ARL10|285598	0.528301	9.52148e-10	1.97401e-09
ARL11|115761	-0.252848	0.00416354	0.00584359
ARL13A|392509	1.65882	2.4564e-28	1.11417e-27
ARL13B|200894	-0.0249078	0.595644	0.653303
ARL14|80117	2.6391	3.21675e-31	1.62629e-30
ARL15|54622	-0.85327	1.17033e-38	7.67099e-38
ARL16|339231	0.241702	1.1924e-05	1.97949e-05
ARL17A|51326	-0.441614	3.24904e-14	8.33487e-14
ARL17B|641522	-0.434484	4.36847e-06	7.44336e-06
ARL1|400	-0.44587	1.09426e-28	5.04558e-28
ARL2BP|23568	0.0156523	0.657804	0.714232
ARL2|402	0.346407	2.24891e-10	4.81232e-10
ARL3|403	-0.834887	7.60361e-64	1.04983e-62
ARL4A|10124	0.189398	0.0133448	0.0178507
ARL4C|10123	1.1218	7.1863e-54	7.49714e-53
ARL4D|379	-0.187831	0.0369245	0.047424
ARL5A|26225	0.205537	2.0882e-07	3.82526e-07
ARL5B|221079	0.855547	8.42909e-39	5.5502e-38
ARL5C|390790	-0.364482	0.123428	0.149916
ARL6IP1|23204	-0.158243	0.00154474	0.00223839
ARL6IP4|51329	0.038683	0.555603	0.613208
ARL6IP5|10550	-0.184478	2.09979e-06	3.64808e-06
ARL6IP6|151188	0.436508	6.02703e-22	2.14833e-21
ARL6|84100	-0.0228784	0.638477	0.695197
ARL8A|127829	0.0172174	0.672139	0.72895
ARL8B|55207	-0.193662	1.07524e-06	1.89576e-06
ARL9|132946	2.71255	5.8146e-106	2.9234e-104
ARMC10|83787	0.315024	9.89997e-19	3.11088e-18
ARMC1|55156	0.230214	1.77637e-05	2.91858e-05
ARMC2|84071	-0.159299	0.00627632	0.0086706
ARMC3|219681	-1.76272	1.65398e-28	7.56375e-28
ARMC4|55130	-0.32386	NA	NA
ARMC5|79798	-0.306857	2.69214e-07	4.90501e-07
ARMC6|93436	0.511676	6.0708e-29	2.82414e-28
ARMC7|79637	-0.215003	3.96185e-06	6.76791e-06
ARMC8|25852	0.17567	1.13486e-07	2.11186e-07
ARMC9|80210	-0.642777	2.13353e-46	1.78432e-45
ARMCX1|51309	-0.3468	4.61939e-06	7.85771e-06
ARMCX2|9823	-0.194283	0.0103629	0.0140218
ARMCX3|51566	-0.357889	5.66298e-14	1.43488e-13
ARMCX5|64860	-0.243585	5.94901e-10	1.24867e-09
ARMCX6|54470	0.0525664	0.279969	0.324206
ARMS2|387715	-0.319444	0.0994912	0.122325
ARNT2|9915	-1.14736	1.67368e-24	6.55225e-24
ARNTL2|56938	1.80968	7.4008e-55	7.96672e-54
ARNTL|406	-0.144807	0.00428372	0.00600885
ARNT|405	0.0379244	0.320958	0.36816
ARPC1A|10552	0.411078	1.6652e-26	7.0539e-26
ARPC1B|10095	0.689333	3.45942e-30	1.68715e-29
ARPC2|10109	0.402953	1.12914e-35	6.75173e-35
ARPC3|10094	-0.0117276	0.770096	0.823023
ARPC4|10093	0.312951	6.02622e-19	1.90893e-18
ARPC5L|81873	0.429176	2.60899e-22	9.41451e-22
ARPC5|10092	0.584933	1.57836e-55	1.72818e-54
ARPM1|84517	0.927007	1.997e-53	2.05601e-52
ARPP19|10776	-0.506357	1.28219e-29	6.12843e-29
ARPP21|10777	-3.35239	NA	NA
ARR3|407	-0.983296	0.000667436	0.000991296
ARRB1|408	-1.01546	4.17479e-42	3.02879e-41
ARRB2|409	0.454397	1.40158e-24	5.49822e-24
ARRDC1|92714	-0.31983	1.83089e-07	3.36498e-07
ARRDC2|27106	0.350333	2.66096e-09	5.38975e-09
ARRDC3|57561	0.194189	0.00189946	0.0027349
ARRDC4|91947	-0.248539	0.000562374	0.00083894
ARRDC5|645432	0.955806	9.74104e-16	2.68861e-15
ARSA|410	0.0223167	0.741186	0.795182
ARSB|411	0.289822	3.14045e-07	5.70435e-07
ARSD|414	-0.825573	7.2151e-46	5.93062e-45
ARSE|415	1.08903	3.61709e-23	1.34956e-22
ARSF|416	2.5671	NA	NA
ARSG|22901	-2.63805	2.14067e-230	1.678e-227
ARSH|347527	0.217679	0.0895095	0.110517
ARSI|340075	0.578794	1.19381e-08	2.33362e-08
ARSJ|79642	0.468784	3.77352e-06	6.46028e-06
ARSK|153642	-0.0966923	0.0709552	0.0884887
ART1|417	-0.148808	NA	NA
ART3|419	4.81767	7.79994e-89	2.3072e-87
ART4|420	-0.335372	NA	NA
ART5|116969	0.252703	0.0399597	0.0510978
ARTN|9048	0.423228	0.000873417	0.00128593
ARV1|64801	-0.196777	0.000170689	0.000263781
ARVCF|421	-0.119235	0.105712	0.129465
ARX|170302	-1.02977	4.21433e-06	7.18924e-06
AR|367	-2.47132	8.26686e-77	1.71761e-75
AS3MT|57412	-0.268267	0.00788881	0.0107893
ASAH1|427	-1.33351	1.10456e-65	1.63503e-64
ASAH2B|653308	-0.302541	0.0111832	0.015075
ASAH2|56624	-0.515496	1.1239e-06	1.97905e-06
ASAM|79827	0.254313	0.00562154	0.00779413
ASAP1IT1|29065	-0.031214	0.925183	0.962349
ASAP1|50807	0.382021	3.08815e-13	7.54215e-13
ASAP2|8853	0.293747	1.00649e-07	1.87926e-07
ASAP3|55616	0.0607194	0.267436	0.310568
ASB10|136371	0.441347	NA	NA
ASB11|140456	-0.155115	NA	NA
ASB12|142689	1.70843	1.75933e-31	9.00821e-31
ASB13|79754	-0.621019	2.37885e-19	7.67939e-19
ASB14|142686	-0.655442	8.58257e-28	3.81755e-27
ASB15|142685	-3.58369	NA	NA
ASB16|92591	-1.79563	4.06394e-77	8.5155e-76
ASB17|127247	0.0254674	0.971223	0.99584
ASB18|401036	0.246163	0.729079	0.783655
ASB1|51665	0.00746952	0.861072	0.907153
ASB2|51676	0.867385	3.22107e-16	9.09121e-16
ASB3|51130	0.233437	1.29102e-13	3.21869e-13
ASB4|51666	0.806521	4.50696e-05	7.22128e-05
ASB5|140458	-1.45585	NA	NA
ASB6|140459	0.132947	7.99241e-05	0.000125975
ASB7|140460	-0.0499606	0.229184	0.269155
ASB8|140461	-0.557627	6.34115e-71	1.11585e-69
ASB9|140462	0.454757	1.08018e-05	1.797e-05
ASCC1|51008	0.264589	2.13479e-11	4.79042e-11
ASCC2|84164	0.306843	1.61152e-14	4.18912e-14
ASCC3|10973	0.312467	3.92081e-08	7.46542e-08
ASCL1|429	-4.69153	NA	NA
ASCL2|430	-0.100591	0.466781	0.521823
ASCL3|56676	-0.39334	0.0893636	0.110345
ASCL4|121549	-2.72676	NA	NA
ASF1A|25842	0.559609	6.26561e-33	3.38292e-32
ASF1B|55723	0.630382	1.84014e-17	5.48449e-17
ASFMR1|100126270	-0.237736	0.0619005	0.0777306
ASGR1|432	1.12045	7.05513e-31	3.52246e-30
ASGR2|433	0.614612	8.10452e-10	1.68673e-09
ASH1L|55870	-0.314456	6.1879e-08	1.16776e-07
ASH2L|9070	-0.446076	2.7406e-08	5.25362e-08
ASIP|434	1.20737	7.7517e-14	1.95264e-13
ASL|435	-0.23576	1.68794e-05	2.77886e-05
ASMTL|8623	-0.427191	9.85946e-14	2.47275e-13
ASMT|438	-0.37518	NA	NA
ASNA1|439	-0.110119	0.00470139	0.00657173
ASNSD1|54529	0.213977	1.20679e-12	2.87566e-12
ASNS|440	1.28758	1.30635e-76	2.69796e-75
ASPA|443	-0.899463	3.76794e-14	9.62497e-14
ASPDH|554235	-0.491907	0.0142242	0.0189609
ASPG|374569	2.22721	6.26287e-30	3.03039e-29
ASPHD1|253982	0.678298	2.19271e-06	3.80569e-06
ASPHD2|57168	0.0684447	0.292181	0.337395
ASPH|444	-0.330792	4.80995e-05	7.69245e-05
ASPM|259266	1.16237	1.5852e-36	9.71799e-36
ASPN|54829	-1.19589	6.45939e-22	2.29864e-21
ASPRV1|151516	0.24123	NA	NA
ASPSCR1|79058	0.0490676	0.456743	0.511364
ASRGL1|80150	0.0366055	0.77869	0.831075
ASS1|445	1.17275	6.69455e-25	2.66561e-24
ASTE1|28990	-0.124026	0.000180503	0.000278523
ASTL|431705	-1.21315	8.00757e-18	2.42009e-17
ASTN1|460	0.945144	NA	NA
ASTN2|23245	-1.72572	6.82735e-65	9.87731e-64
ASXL1|171023	0.248968	4.18638e-15	1.11964e-14
ASXL2|55252	-0.102007	0.203778	0.240728
ASXL3|80816	0.252294	NA	NA
ASZ1|136991	0.226625	NA	NA
ATAD1|84896	-0.235169	6.14353e-08	1.15965e-07
ATAD2B|54454	0.277668	2.98594e-10	6.34847e-10
ATAD2|29028	0.617701	1.42589e-14	3.7161e-14
ATAD3A|55210	1.04382	3.76363e-61	4.82915e-60
ATAD3B|83858	1.05916	9.44601e-39	6.20794e-38
ATAD3C|219293	-0.146803	0.22533	0.264882
ATAD5|79915	0.673073	2.97067e-18	9.1497e-18
ATCAY|85300	1.90832	NA	NA
ATE1|11101	0.0883749	NA	NA
ATF1|466	-0.164116	5.23663e-06	8.87177e-06
ATF2|1386	-0.153626	0.00800951	0.0109492
ATF3|467	-0.0701637	0.540294	0.597766
ATF4|468	0.556592	6.87513e-34	3.85065e-33
ATF5|22809	0.506789	2.07936e-20	6.9927e-20
ATF6B|1388	0.11672	0.000787112	0.00116164
ATF6|22926	-0.167105	0.000332836	0.000504949
ATF7IP2|80063	0.122888	0.157901	0.189281
ATF7IP|55729	0.247706	1.01698e-05	1.69448e-05
ATF7|11016	-0.270469	5.1131e-13	1.23651e-12
ATG10|83734	-0.0130712	0.757924	0.811473
ATG12|9140	-0.33077	9.54331e-25	3.76946e-24
ATG16L1|55054	-0.665716	6.45979e-51	6.14785e-50
ATG16L2|89849	-0.808179	4.52734e-23	1.68444e-22
ATG2A|23130	-0.218243	1.83808e-06	3.20276e-06
ATG2B|55102	-0.660314	2.33297e-48	2.08133e-47
ATG3|64422	0.342502	3.45724e-31	1.74634e-30
ATG4A|115201	-0.0970922	0.0111999	0.0150963
ATG4B|23192	0.196937	6.17897e-06	1.04201e-05
ATG4C|84938	0.300134	1.47714e-15	4.04083e-15
ATG4D|84971	0.070742	0.18328	0.217826
ATG5|9474	0.222432	9.15743e-05	0.000143707
ATG7|10533	-0.00406367	0.9026	0.943812
ATG9A|79065	0.47896	1.23555e-55	1.35973e-54
ATG9B|285973	0.71042	2.79049e-09	5.64679e-09
ATHL1|80162	-1.08286	3.47689e-17	1.02389e-16
ATIC|471	-0.0586858	0.128456	0.155717
ATL1|51062	0.298105	1.5245e-05	2.51748e-05
ATL2|64225	1.28804	2.81525e-158	5.27706e-156
ATL3|25923	0.200324	0.000461553	0.000692852
ATMIN|23300	0.226099	2.34041e-09	4.75331e-09
ATM|472	0.0278683	0.628571	0.685276
ATN1|1822	0.272831	1.48821e-11	3.36933e-11
ATOH1|474	0.326905	0.660131	0.716648
ATOH7|220202	2.69215	2.68067e-70	4.60899e-69
ATOH8|84913	-0.428486	0.000491576	0.000736126
ATOX1|475	-0.171911	0.00305254	0.00432476
ATP10A|57194	-0.0294043	0.707044	0.762539
ATP10B|23120	2.20157	8.57442e-33	4.59925e-32
ATP10D|57205	-0.0621282	0.347962	0.397023
ATP11A|23250	1.29649	1.7184e-73	3.26724e-72
ATP11B|23200	0.73214	4.78756e-21	1.65057e-20
ATP11C|286410	0.837672	5.18651e-49	4.70744e-48
ATP12A|479	0.0906348	NA	NA
ATP13A1|57130	0.0766165	0.0537018	0.0678473
ATP13A2|23400	-0.261943	2.38571e-06	4.13027e-06
ATP13A3|79572	0.302385	7.8347e-09	1.54871e-08
ATP13A4|84239	0.765563	3.70925e-05	5.97646e-05
ATP13A5|344905	1.51832	1.87871e-11	4.229e-11
ATP1A1|476	0.706535	NA	NA
ATP1A2|477	-2.35862	NA	NA
ATP1A3|478	-0.829121	NA	NA
ATP1A4|480	-1.47582	NA	NA
ATP1B1|481	-0.17105	0.0532543	0.0673095
ATP1B2|482	-0.0214018	0.824708	0.873486
ATP1B3|483	0.966079	6.56249e-68	1.04401e-66
ATP1B4|23439	-1.46926	NA	NA
ATP2A1|487	-0.180846	NA	NA
ATP2A2|488	0.0758718	0.0701249	0.087485
ATP2A3|489	-0.761516	1.84451e-13	4.5558e-13
ATP2B1|490	-0.183822	0.000887824	0.00130669
ATP2B2|491	1.62586	NA	NA
ATP2B3|492	2.52083	NA	NA
ATP2B4|493	0.00119783	0.984179	0.999166
ATP2C1|27032	0.480519	5.3343e-35	3.11831e-34
ATP2C2|9914	-0.595301	8.14905e-09	1.60919e-08
ATP4A|495	1.8277	NA	NA
ATP4B|496	1.92139	NA	NA
ATP5A1|498	0.098762	0.0101331	0.0137194
ATP5B|506	0.0820418	0.0289774	0.0375415
ATP5C1|509	0.734418	8.24245e-65	1.19146e-63
ATP5D|513	0.0917263	0.26979	0.313154
ATP5EP2|432369	0.153095	0.0382111	0.0489816
ATP5E|514	0.0582927	0.311112	0.357723
ATP5F1|515	0.214652	4.53576e-11	1.00165e-10
ATP5G1|516	0.0138257	0.85304	0.899736
ATP5G2|517	-0.443486	9.9435e-23	3.64842e-22
ATP5G3|518	0.510288	3.12154e-35	1.83912e-34
ATP5H|10476	-0.0280132	0.607032	0.664314
ATP5I|521	-0.064996	0.303614	0.349568
ATP5J2|9551	0.73222	6.06283e-37	3.76227e-36
ATP5J|522	0.3226	5.20635e-13	1.25871e-12
ATP5L2|267020	0.277488	NA	NA
ATP5L|10632	0.427671	2.00076e-20	6.73627e-20
ATP5O|539	0.307304	5.49886e-13	1.32794e-12
ATP5SL|55101	-0.150689	5.0618e-06	8.58654e-06
ATP5S|27109	-0.3608	7.22911e-17	2.09488e-16
ATP6AP1L|92270	-1.17496	3.75429e-73	7.03725e-72
ATP6AP1|537	-0.544322	2.37728e-31	1.21219e-30
ATP6AP2|10159	-0.223667	4.81989e-09	9.64034e-09
ATP6V0A1|535	-0.409711	1.72361e-21	6.0377e-21
ATP6V0A2|23545	0.300799	3.32471e-15	8.93201e-15
ATP6V0A4|50617	0.878176	5.49284e-06	9.29305e-06
ATP6V0B|533	0.112205	0.0335372	0.0432281
ATP6V0C|527	-0.215234	4.15e-05	6.66605e-05
ATP6V0D1|9114	-0.0326988	0.465545	0.520475
ATP6V0D2|245972	-0.137418	NA	NA
ATP6V0E1|8992	-0.0794169	0.0615877	0.0773591
ATP6V0E2|155066	-0.223977	0.00203974	0.00293006
ATP6V1A|523	-0.0357948	0.379575	0.430331
ATP6V1B1|525	-0.0920344	0.543673	0.601156
ATP6V1B2|526	0.201808	4.61762e-06	7.85547e-06
ATP6V1C1|528	-0.232873	3.52195e-05	5.68105e-05
ATP6V1C2|245973	2.39738	1.48073e-139	1.8915e-137
ATP6V1D|51382	-0.191402	6.49129e-07	1.15751e-06
ATP6V1E1|529	-0.0580134	0.129817	0.157267
ATP6V1E2|90423	1.02524	3.2231e-55	3.50678e-54
ATP6V1F|9296	0.356896	1.54694e-13	3.83456e-13
ATP6V1G1|9550	-0.42032	8.47226e-23	3.11922e-22
ATP6V1G2|534	-1.20524	2.39081e-34	1.36296e-33
ATP6V1G3|127124	0.496517	0.15289	0.183644
ATP6V1H|51606	-0.262805	4.44984e-07	8.02694e-07
ATP7A|538	-0.534615	1.45385e-20	4.92761e-20
ATP7B|540	-2.22234	7.54529e-133	8.13241e-131
ATP8A1|10396	-0.205311	0.0339191	0.0436975
ATP8A2|51761	-1.59773	NA	NA
ATP8B1|5205	-1.60386	1.00912e-134	1.1374e-132
ATP8B2|57198	-0.456972	1.10432e-11	2.51772e-11
ATP8B3|148229	-1.19782	2.66203e-31	1.35458e-30
ATP8B4|79895	0.747542	9.88837e-21	3.37072e-20
ATP8B5P|158381	0.0514646	0.426073	0.479547
ATP9A|10079	-0.422256	1.05628e-09	2.1849e-09
ATP9B|374868	-0.260307	6.55849e-10	1.37309e-09
ATPAF1|64756	-0.20771	3.31247e-08	6.32597e-08
ATPAF2|91647	-0.414088	1.31987e-16	3.78282e-16
ATPBD4|89978	-0.324194	7.90577e-10	1.64636e-09
ATPIF1|93974	-0.131636	0.0173994	0.0230101
ATRIP|84126	-0.714683	4.47324e-50	4.16978e-49
ATRNL1|26033	-2.30769	5.83125e-35	3.4042e-34
ATRN|8455	-0.132652	0.00206719	0.00296825
ATRX|546	-0.342958	1.87002e-11	4.20998e-11
ATR|545	0.161073	0.000170526	0.000263552
ATXN10|25814	-0.10156	0.00792953	0.0108433
ATXN1L|342371	0.257401	1.29937e-07	2.40838e-07
ATXN1|6310	-0.418859	4.40182e-14	1.12159e-13
ATXN2L|11273	0.187856	2.83374e-08	5.42735e-08
ATXN2|6311	-0.24519	4.37194e-13	1.06069e-12
ATXN3L|92552	0.103421	0.889013	0.931977
ATXN3|4287	0.0537718	0.121732	0.148024
ATXN7L1|222255	0.343444	1.11814e-13	2.79494e-13
ATXN7L2|127002	0.839138	1.42986e-41	1.02485e-40
ATXN7L3B|552889	-0.201885	2.1652e-05	3.53755e-05
ATXN7L3|56970	0.0805696	0.011674	0.0157107
ATXN7|6314	-0.0950065	0.0346185	0.0445786
ATXN8OS|6315	-2.56766	NA	NA
AUH|549	-0.374652	1.20543e-19	3.94676e-19
AUP1|550	0.299523	4.11012e-13	9.98296e-13
AURKAIP1|54998	0.335118	5.31319e-06	8.99793e-06
AURKAPS1|6791	0.951307	2.33066e-39	1.56025e-38
AURKA|6790	0.894287	6.09855e-25	2.43054e-24
AURKB|9212	1.73848	5.98984e-79	1.31251e-77
AURKC|6795	-0.279303	NA	NA
AUTS2|26053	-0.207677	0.00453037	0.00634142
AVEN|57099	0.617674	2.06875e-38	1.34676e-37
AVIL|10677	-0.208058	0.0212618	0.0278977
AVL9|23080	-0.168041	0.00615797	0.00851393
AVPI1|60370	0.415247	1.58147e-09	3.24248e-09
AVPR1A|552	-0.336238	0.000882554	0.00129916
AVPR1B|553	1.90325	1.08795e-14	2.85089e-14
AVPR2|554	-1.375	2.77009e-28	1.25348e-27
AVP|551	0.086244	0.902738	0.943898
AWAT1|158833	1.37288	NA	NA
AWAT2|158835	2.6583	7.43432e-30	3.58615e-29
AXIN1|8312	0.188947	5.04859e-05	8.06212e-05
AXIN2|8313	-0.871747	2.12612e-30	1.04637e-29
AXL|558	-0.230613	0.000205672	0.000316398
AZGP1|563	-0.559298	5.92663e-06	1.00073e-05
AZI1|22994	0.440772	3.15286e-09	6.36291e-09
AZI2|64343	-0.151982	1.2974e-06	2.27746e-06
AZIN1|51582	-0.0929076	0.111744	0.136542
AZU1|566	-1.88574	NA	NA
B2M|567	0.273974	4.47278e-05	7.16983e-05
B3GALNT1|8706	-0.0517181	0.373721	0.424197
B3GALNT2|148789	0.465523	3.83532e-24	1.48064e-23
B3GALT1|8708	0.506657	NA	NA
B3GALT2|8707	0.499865	7.48635e-07	1.33177e-06
B3GALT4|8705	-0.211879	0.00110747	0.00161987
B3GALT5|10317	-1.11835	2.80855e-11	6.25999e-11
B3GALT6|126792	0.173156	0.00094592	0.001389
B3GALTL|145173	0.101895	0.0242457	0.03163
B3GAT1|27087	1.8936	4.72396e-26	1.96348e-25
B3GAT2|135152	0.929271	1.54892e-27	6.84197e-27
B3GAT3|26229	0.243986	9.36811e-05	0.00014692
B3GNT1|11041	-0.487774	3.1606e-21	1.09844e-20
B3GNT2|10678	0.0640262	0.156936	0.188229
B3GNT3|10331	1.69167	3.11521e-26	1.30425e-25
B3GNT4|79369	1.99515	1.58192e-62	2.12132e-61
B3GNT5|84002	2.5925	8.89602e-176	2.1916e-173
B3GNT6|192134	-1.31898	NA	NA
B3GNT7|93010	2.21284	7.10687e-104	3.37625e-102
B3GNT8|374907	-0.810646	2.96062e-22	1.06722e-21
B3GNT9|84752	0.0767751	0.211839	0.249755
B3GNTL1|146712	0.413213	2.09734e-09	4.2712e-09
B4GALNT1|2583	1.36639	3.79703e-31	1.91405e-30
B4GALNT2|124872	-0.0674208	NA	NA
B4GALNT3|283358	0.289434	0.0128244	0.0171905
B4GALNT4|338707	-0.0365852	0.683781	0.74018
B4GALT1|2683	-0.0679271	0.278199	0.322437
B4GALT2|8704	0.739147	8.36197e-55	8.9678e-54
B4GALT3|8703	0.309692	1.0299e-09	2.13212e-09
B4GALT4|8702	0.317444	2.43512e-14	6.28272e-14
B4GALT5|9334	0.513801	4.24848e-20	1.41602e-19
B4GALT6|9331	0.583032	1.0716e-14	2.80933e-14
B4GALT7|11285	0.0257249	0.619293	0.676359
B9D1|27077	-0.269829	0.000196831	0.000303039
B9D2|80776	-0.311579	7.7691e-08	1.45914e-07
BAALC|79870	-0.319408	NA	NA
BAAT|570	0.365276	NA	NA
BACE1|23621	0.0822331	0.0995763	0.122421
BACE2|25825	0.970216	4.70316e-29	2.19681e-28
BACH1|571	0.332848	5.39509e-09	1.07596e-08
BACH2|60468	0.570412	1.05109e-09	2.17495e-09
BAD|572	-0.139216	0.0263649	0.0342908
BAG1|573	-0.651133	6.99684e-21	2.40168e-20
BAG2|9532	1.65357	1.82809e-119	1.36474e-117
BAG3|9531	-0.479763	2.51648e-15	6.79666e-15
BAG4|9530	-0.439336	1.90039e-06	3.30965e-06
BAG5|9529	0.0687853	0.0612028	0.0768993
BAGE2|85319	-0.337029	NA	NA
BAGE|574	0.743814	NA	NA
BAHCC1|57597	0.738837	5.05782e-18	1.54512e-17
BAHD1|22893	-0.248034	3.71984e-10	7.87775e-10
BAI1|575	1.06332	2.74655e-13	6.72215e-13
BAI2|576	-2.03359	1.74172e-71	3.11253e-70
BAI3|577	0.189718	NA	NA
BAIAP2L1|55971	0.698794	6.09576e-33	3.29327e-32
BAIAP2L2|80115	2.84066	2.76363e-100	1.19147e-98
BAIAP2|10458	-0.486384	3.98147e-14	1.01584e-13
BAIAP3|8938	-3.02684	1.20396e-128	1.1599e-126
BAK1|578	0.759686	9.94223e-66	1.47551e-64
BAMBI|25805	0.187849	0.130431	0.157944
BANF1|8815	0.307113	4.49911e-09	9.01129e-09
BANF2|140836	0.310097	0.511283	0.568037
BANK1|55024	0.837487	NA	NA
BANP|54971	0.427324	3.01209e-26	1.2623e-25
BAP1|8314	-0.00971659	0.762841	0.816079
BARD1|580	0.237853	0.00744161	0.0102052
BARHL1|56751	0.284328	NA	NA
BARHL2|343472	4.47117	NA	NA
BARX1|56033	3.18264	NA	NA
BARX2|8538	1.14223	1.66588e-19	5.41223e-19
BASE|317716	-4.28568	NA	NA
BASP1|10409	0.020812	0.797706	0.848953
BAT1|7919	0.0952237	0.0023495	0.0033613
BAT2L1|84726	-0.177319	5.70873e-05	9.08686e-05
BAT2L2|23215	0.229304	4.02928e-07	7.28354e-07
BAT2|7916	0.317116	2.68051e-20	8.99151e-20
BAT3|7917	0.3623	1.19886e-30	5.94092e-30
BAT4|7918	0.0877024	0.0792581	0.098473
BAT5|7920	0.0188747	0.614711	0.671696
BATF2|116071	1.05981	6.43341e-19	2.03418e-18
BATF3|55509	1.12626	5.87327e-41	4.14083e-40
BATF|10538	-0.569749	1.08676e-09	2.24607e-09
BAX|581	0.454522	2.19527e-16	6.23681e-16
BAZ1A|11177	0.281477	3.60495e-09	7.26e-09
BAZ1B|9031	0.255067	2.09447e-11	4.70363e-11
BAZ2A|11176	-0.527884	5.57973e-42	4.03279e-41
BAZ2B|29994	-0.468795	3.85265e-19	1.23149e-18
BBC3|27113	-0.511263	1.55711e-10	3.35738e-10
BBOX1|8424	2.30678	5.87599e-37	3.65027e-36
BBS10|79738	-0.367225	7.3562e-15	1.9421e-14
BBS12|166379	-0.259319	2.70433e-07	4.92671e-07
BBS1|582	-1.15504	7.03675e-125	6.12873e-123
BBS2|583	-0.424322	4.60778e-24	1.77369e-23
BBS4|585	-1.15216	1.34099e-136	1.59486e-134
BBS5|129880	-0.83538	4.58443e-73	8.57467e-72
BBS7|55212	0.264234	1.3171e-10	2.84925e-10
BBS9|27241	-0.120109	0.00438477	0.00614509
BBX|56987	-0.194563	0.000258577	0.000395386
BCAM|4059	-1.92242	8.0491e-120	6.03508e-118
BCAN|63827	2.05819	NA	NA
BCAP29|55973	-0.106773	0.0148641	0.0197757
BCAP31|10134	0.18193	0.000208198	0.00032014
BCAR1|9564	0.158374	0.00496484	0.00691979
BCAR3|8412	-0.701147	3.39309e-20	1.13377e-19
BCAR4|400500	1.65041	NA	NA
BCAS1|8537	-3.89699	1.43013e-171	3.24509e-169
BCAS2|10286	0.425083	NA	NA
BCAS3|54828	-0.585838	2.18273e-27	9.58524e-27
BCAS4|55653	-0.329387	9.71909e-09	1.91004e-08
BCAT1|586	1.08238	8.28822e-31	4.12855e-30
BCAT2|587	-0.639906	8.93796e-23	3.28646e-22
BCCIP|56647	0.152363	0.000556633	0.000830519
BCDIN3D|144233	-0.667014	8.26987e-71	1.44492e-69
BCHE|590	-2.71492	NA	NA
BCKDHA|593	-0.0771	0.103609	0.12706
BCKDHB|594	-0.152752	0.00313042	0.00443256
BCKDK|10295	-0.344373	2.82708e-15	7.61885e-15
BCL10|8915	0.100497	0.00481504	0.00672188
BCL11A|53335	3.02997	4.45296e-95	1.56717e-93
BCL11B|64919	1.1229	1.28878e-20	4.37846e-20
BCL2A1|597	2.00493	NA	NA
BCL2L10|10017	1.89531	1.11897e-47	9.74085e-47
BCL2L11|10018	-0.41053	4.91715e-18	1.50268e-17
BCL2L12|83596	0.725971	3.27637e-30	1.59969e-29
BCL2L13|23786	-0.0594411	0.117171	0.142759
BCL2L14|79370	3.04476	4.10589e-104	1.97782e-102
BCL2L15|440603	-0.43694	6.05675e-05	9.61951e-05
BCL2L1|598	-0.505961	5.89594e-40	4.02835e-39
BCL2L2|599	-0.194331	3.89301e-06	6.65493e-06
BCL2|596	-1.87413	9.97514e-91	3.11633e-89
BCL3|602	-0.142282	0.0170474	0.022562
BCL6B|255877	-0.287895	2.78135e-06	4.79452e-06
BCL6|604	0.0503223	0.424869	0.478286
BCL7A|605	0.158577	0.000912737	0.00134221
BCL7B|9275	0.171035	2.93387e-07	5.33699e-07
BCL7C|9274	0.206169	0.0036981	0.00521112
BCL8|606	-1.26419	NA	NA
BCL9L|283149	0.187974	7.94807e-06	1.33228e-05
BCL9|607	-0.194552	0.000309329	0.000470113
BCLAF1|9774	-0.097428	0.00772125	0.010566
BCMO1|53630	1.47748	7.10715e-25	2.82533e-24
BCO2|83875	-0.27523	0.00993945	0.0134658
BCORL1|63035	-0.199445	0.000122486	0.000190863
BCORL2|286554	-0.0914431	0.900032	0.94164
BCOR|54880	-0.560261	4.18409e-26	1.74245e-25
BCR|613	0.349922	6.22769e-17	1.81056e-16
BCS1L|617	0.393575	1.58158e-21	5.54919e-21
BCYRN1|618	0.0205746	0.973922	0.997127
BDH1|622	-0.0627625	0.352076	0.401425
BDH2|56898	-0.097166	0.0808144	0.100298
BDKRB1|623	-0.597148	2.50704e-08	4.8209e-08
BDKRB2|624	-0.77588	7.59893e-25	3.01458e-24
BDNFOS|497258	-0.510602	2.58446e-13	6.33262e-13
BDNF|627	-0.985962	NA	NA
BDP1|55814	-0.622685	2.51173e-27	1.09964e-26
BEAN|146227	0.158073	0.100131	0.123068
BECN1|8678	-0.614693	3.72314e-55	4.04572e-54
BEGAIN|57596	0.223917	0.0743327	0.0925002
BEND2|139105	0.74378	0.063713	0.0798729
BEND3|57673	0.993796	1.91563e-47	1.65506e-46
BEND4|389206	1.88182	4.88928e-25	1.95901e-24
BEND5|79656	0.170563	0.064811	0.0811667
BEND6|221336	0.877333	4.69082e-24	1.80364e-23
BEND7|222389	0.964816	8.76347e-18	2.64391e-17
BEST1|7439	-0.0128348	0.844558	0.892262
BEST2|54831	0.891369	NA	NA
BEST3|144453	-1.49246	NA	NA
BEST4|266675	0.40327	0.000748448	0.00110609
BET1L|51272	-0.239206	1.51281e-11	3.42413e-11
BET1|10282	0.145111	8.09328e-05	0.000127472
BET3L|100128327	0.169883	0.0130135	0.0174305
BEX1|55859	-3.24051	NA	NA
BEX2|84707	0.611319	2.50666e-08	4.82072e-08
BEX4|56271	-0.281181	8.45281e-05	0.000132952
BEX5|340542	0.0554237	0.598426	0.65587
BEYLA|497634	0.0108462	0.986456	0.999166
BFAR|51283	-0.0424549	0.127198	0.154257
BFSP1|631	0.474686	5.11725e-08	9.68895e-08
BFSP2|8419	-0.96638	NA	NA
BGLAP|632	1.7314	NA	NA
BGN|633	0.402228	2.91427e-07	5.30244e-07
BHLHA15|168620	0.291987	0.0358905	0.0461511
BHLHB9|80823	0.0476515	0.424084	0.477465
BHLHE22|27319	1.07638	NA	NA
BHLHE23|128408	0.031756	0.959586	0.988534
BHLHE40|8553	-1.26841	1.29662e-88	3.80276e-87
BHLHE41|79365	0.196108	0.03251	0.0419574
BHMT2|23743	0.445245	4.29897e-05	6.89827e-05
BHMT|635	1.10344	NA	NA
BICC1|80114	-0.0281906	0.805414	0.856047
BICD1|636	0.872754	3.57392e-31	1.8037e-30
BICD2|23299	0.341526	1.52293e-20	5.15363e-20
BID|637	0.808294	1.29327e-57	1.49882e-56
BIK|638	-0.782079	1.17311e-17	3.52015e-17
BIN1|274	1.04744	6.9695e-36	4.19215e-35
BIN2|51411	0.810079	1.8678e-21	6.53751e-21
BIN3|55909	0.138384	0.011707	0.0157503
BIRC2|329	0.455029	1.93317e-30	9.53043e-30
BIRC3|330	0.940935	6.89586e-20	2.28164e-19
BIRC5|332	1.3618	3.8744e-42	2.81559e-41
BIRC6|57448	-0.0693302	0.170443	0.203524
BIRC7|79444	0.814722	NA	NA
BIRC8|112401	0.0240496	0.973384	0.996959
BIVM|54841	0.511799	4.40821e-17	1.29131e-16
BLCAP|10904	-0.182908	2.45651e-05	4.00061e-05
BLID|414899	0.447088	0.373307	0.423755
BLK|640	0.764149	0.000118588	0.000184922
BLMH|642	-0.0555847	0.422889	0.476243
BLM|641	1.13258	3.27436e-46	2.72389e-45
BLNK|29760	-0.503203	7.00338e-15	1.8515e-14
BLOC1S1|2647	-0.304032	2.17493e-07	3.98033e-07
BLOC1S2|282991	-0.0914741	0.00849276	0.0115813
BLOC1S3|388552	0.0770119	0.0471644	0.0598799
BLVRA|644	-0.939007	6.75005e-48	5.93296e-47
BLVRB|645	-0.539514	2.41085e-12	5.66727e-12
BLZF1|8548	-0.240724	9.74431e-08	1.82099e-07
BMF|90427	0.390992	3.95672e-11	8.76139e-11
BMI1|648	-0.716002	2.05298e-28	9.35707e-28
BMP10|27302	0.407627	0.491031	0.547124
BMP15|9210	-0.105711	0.821326	0.870331
BMP1|649	0.645066	2.33821e-19	7.54961e-19
BMP2K|55589	-0.265276	0.000408638	0.000615294
BMP2|650	2.18415	3.79525e-95	1.33843e-93
BMP3|651	2.17193	NA	NA
BMP4|652	-1.50294	3.97843e-38	2.56479e-37
BMP5|653	1.27469	NA	NA
BMP6|654	1.63245	3.1538e-60	3.94683e-59
BMP7|655	0.95809	2.1813e-10	4.67171e-10
BMP8A|353500	-0.122231	0.13765	0.166233
BMP8B|656	0.248293	0.0238058	0.0310796
BMPER|168667	-0.139682	NA	NA
BMPR1A|657	0.142198	0.00461074	0.0064513
BMPR1B|658	-4.77923	1.53349e-146	2.26026e-144
BMPR2|659	-0.212719	1.072e-05	1.78356e-05
BMS1P4|729096	-0.761139	7.24247e-28	3.23398e-27
BMS1P5|399761	-0.400928	1.29317e-11	2.93934e-11
BMS1|9790	0.541992	8.0199e-61	1.01768e-59
BMX|660	-0.857863	7.76094e-11	1.69925e-10
BNC1|646	3.2616	8.72239e-81	2.04094e-79
BNC2|54796	-0.595475	4.49617e-11	9.93293e-11
BNIP1|662	-0.0836489	0.048927	0.0620082
BNIP2|663	0.338023	1.54607e-19	5.03247e-19
BNIP3L|665	-0.430553	9.45347e-17	2.72617e-16
BNIP3|664	0.363673	2.8649e-07	5.21373e-07
BNIPL|149428	-0.899929	8.72198e-15	2.29529e-14
BOC|91653	1.2567	1.02898e-38	6.75477e-38
BOD1L|259282	-0.409095	1.17864e-16	3.38592e-16
BOD1|91272	-0.105548	0.011097	0.0149659
BOK|666	-0.0226004	0.742245	0.796219
BOLA1|51027	0.479733	1.96714e-13	4.85035e-13
BOLA2|552900	0.265307	1.51557e-05	2.50321e-05
BOLA3|388962	0.618554	2.83375e-34	1.61068e-33
BOLL|66037	1.65105	NA	NA
BOP1|23246	1.29585	6.4348e-45	5.12555e-44
BPESC1|60467	0.364229	0.461263	0.515989
BPGM|669	0.25776	3.70856e-10	7.85484e-10
BPHL|670	0.0674831	0.153385	0.184183
BPIL1|80341	-1.89149	NA	NA
BPIL2|254240	1.11141	NA	NA
BPIL3|128859	-2.16901	NA	NA
BPI|671	4.40878	1.92527e-92	6.32404e-91
BPNT1|10380	0.147465	0.000481904	0.00072252
BPTF|2186	-0.342876	1.74052e-08	3.37439e-08
BRAF|673	0.149379	0.0088401	0.0120369
BRAP|8315	-0.102663	0.000334171	0.000506825
BRCA1|672	-0.111715	0.146472	0.176501
BRCA2|675	0.649355	3.65894e-14	9.35347e-14
BRCC3|79184	-0.0130156	0.786848	0.838695
BRD1|23774	0.233605	1.88645e-10	4.05028e-10
BRD2|6046	-0.0539688	0.0981819	0.120801
BRD3|8019	-0.351396	2.03688e-15	5.53077e-15
BRD4|23476	0.305538	2.62953e-15	7.09534e-15
BRD7P3|23629	-0.561736	NA	NA
BRD7|29117	0.316042	1.11657e-15	3.07052e-15
BRD8|10902	-0.475903	1.0738e-39	7.25333e-39
BRD9|65980	0.292709	5.14219e-15	1.36805e-14
BRDT|676	-1.93026	NA	NA
BREA2|286076	0.345066	0.000438746	0.000659247
BRE|9577	0.0488444	0.150716	0.181286
BRF1|2972	-0.220133	4.44088e-06	7.56301e-06
BRF2|55290	-0.391773	4.93757e-06	8.38157e-06
BRI3BP|140707	0.284064	5.23442e-06	8.8689e-06
BRI3|25798	0.835521	9.13399e-67	1.40891e-65
BRIP1|83990	0.4487	1.32464e-05	2.19423e-05
BRIX1|55299	0.638917	4.16976e-49	3.79259e-48
BRMS1L|84312	0.388083	5.91228e-21	2.03386e-20
BRMS1|25855	0.0962083	0.103036	0.126413
BRP44L|51660	0.431143	1.01534e-18	3.18762e-18
BRP44|25874	-0.0983531	0.125433	0.152201
BRPF1|7862	0.361622	4.91723e-27	2.12579e-26
BRPF3|27154	-0.200912	1.68598e-05	2.77617e-05
BRS3|680	-0.607981	NA	NA
BRSK1|84446	0.0451756	0.663175	0.719681
BRSK2|9024	0.558551	0.00363466	0.00512383
BRWD1|54014	-0.412066	3.73686e-19	1.19603e-18
BRWD3|254065	0.00860606	0.907223	0.947877
BSCL2|26580	-0.314383	3.88667e-09	7.81639e-09
BSDC1|55108	-0.206959	6.26011e-10	1.31237e-09
BSG|682	0.158417	0.00532671	0.00739963
BSND|7809	1.1446	NA	NA
BSN|8927	-1.40819	2.77335e-33	1.52071e-32
BSPH1|100131137	0.0163456	0.974742	0.997649
BSPRY|54836	-0.199809	0.00496149	0.00691568
BST1|683	0.18684	0.00529506	0.0073571
BST2|684	-0.338735	0.0011848	0.00172946
BSX|390259	0.0240852	0.973528	0.996959
BTAF1|9044	-0.0591363	0.258838	0.301273
BTBD10|84280	-0.120762	0.000300435	0.00045708
BTBD11|121551	0.129373	0.242059	0.283089
BTBD12|84464	-0.51435	5.25956e-32	2.74602e-31
BTBD16|118663	0.783392	7.62161e-06	1.27892e-05
BTBD17|388419	3.71776	NA	NA
BTBD18|643376	0.275204	0.00564979	0.00783205
BTBD19|149478	0.0961566	0.263586	0.306427
BTBD1|53339	-0.0236745	0.541018	0.598413
BTBD2|55643	0.0265151	0.574514	0.632299
BTBD3|22903	0.902482	5.03233e-66	7.55287e-65
BTBD6|90135	0.12975	0.00261978	0.00373003
BTBD7|55727	-0.290817	4.0202e-11	8.89623e-11
BTBD8|284697	-0.467259	5.47365e-05	8.72314e-05
BTBD9|114781	-0.425868	8.6841e-29	4.01602e-28
BTC|685	0.844155	6.60109e-13	1.58944e-12
BTD|686	-0.913868	6.84707e-72	1.24031e-70
BTF3L1|690	-0.321316	0.171259	0.204442
BTF3L4|91408	0.396074	7.92203e-30	3.81501e-29
BTF3|689	-0.767421	3.82938e-76	7.78746e-75
BTG1|694	0.1155	0.0453872	0.0577214
BTG2|7832	-1.89183	2.11623e-102	9.52858e-101
BTG3|10950	1.58816	8.5388e-95	2.96281e-93
BTG4|54766	-0.89159	0.00259125	0.00369032
BTK|695	0.386273	7.0271e-07	1.25137e-06
BTLA|151888	0.702446	1.00878e-06	1.7806e-06
BTN1A1|696	2.13184	NA	NA
BTN2A1|11120	0.4008	8.80765e-29	4.07097e-28
BTN2A2|10385	0.486794	3.88432e-19	1.24138e-18
BTN2A3|54718	0.339128	2.76071e-08	5.28982e-08
BTN3A1|11119	0.373211	4.42249e-09	8.86194e-09
BTN3A2|11118	0.452747	6.64751e-11	1.45811e-10
BTN3A3|10384	0.328955	2.27473e-06	3.94446e-06
BTNL2|56244	1.32723	NA	NA
BTNL3|10917	-0.404702	0.179089	0.213257
BTNL8|79908	0.382486	NA	NA
BTNL9|153579	-0.978246	2.88545e-17	8.52779e-17
BTRC|8945	-1.03318	6.56022e-74	1.25841e-72
BUB1B|701	0.881335	1.00232e-27	4.45263e-27
BUB1|699	1.34124	3.90517e-58	4.58127e-57
BUB3|9184	-0.126334	NA	NA
BUD13|84811	0.493772	1.08744e-52	1.0973e-51
BUD31|8896	0.422992	3.46945e-19	1.11333e-18
BVES|11149	0.955031	3.2938e-25	1.32714e-24
BYSL|705	1.08405	1.89439e-84	4.93486e-83
BZRAP1|9256	-0.311992	0.00132071	0.00192135
BZW1|9689	-0.429863	8.55541e-21	2.92386e-20
BZW2|28969	0.140961	0.00695742	0.00957013
C10orf105|414152	0.510235	4.28289e-08	8.14226e-08
C10orf107|219621	-1.29489	1.08171e-15	2.97751e-15
C10orf108|414235	1.67227	4.19062e-36	2.53214e-35
C10orf10|11067	0.757751	7.27814e-17	2.10837e-16
C10orf110|55853	1.42695	3.71899e-64	5.21414e-63
C10orf111|221060	1.05624	2.47801e-50	2.32372e-49
C10orf113|387638	0.135024	0.611323	0.668587
C10orf114|399726	1.86077	6.66681e-71	1.17076e-69
C10orf116|10974	-2.4712	8.57178e-109	4.60499e-107
C10orf118|55088	-0.189846	0.0068142	0.00937911
C10orf119|79892	0.369299	5.53417e-24	2.12459e-23
C10orf11|83938	0.421768	6.08018e-06	1.02576e-05
C10orf120|399814	-0.240049	NA	NA
C10orf122|387718	1.04202	NA	NA
C10orf125|282969	1.07797	2.83692e-36	1.72385e-35
C10orf128|170371	-0.0135421	0.897308	0.939105
C10orf129|142827	-2.36423	NA	NA
C10orf12|26148	-0.0389152	0.548998	0.606539
C10orf131|100127889	0.125238	0.306732	0.352945
C10orf137|26098	0.105031	0.0163597	0.0216951
C10orf140|387640	0.00636929	0.959843	0.988677
C10orf18|54906	0.659645	4.5305e-23	1.68526e-22
C10orf25|220979	0.875779	1.61456e-48	1.4464e-47
C10orf26|54838	-0.649516	2.11203e-63	2.89984e-62
C10orf27|219793	-0.437913	0.0526729	0.0665942
C10orf28|27291	-0.055833	0.0825113	0.102301
C10orf2|56652	0.501357	8.17414e-26	3.36749e-25
C10orf32|119032	-1.04255	1.21097e-120	9.36465e-119
C10orf35|219738	0.490381	6.79766e-14	1.71658e-13
C10orf40|283025	0.394297	NA	NA
C10orf41|100131213	0.65478	6.83348e-08	1.28692e-07
C10orf46|143384	-0.117613	0.00333968	0.00472072
C10orf47|254427	0.31054	2.47798e-05	4.0352e-05
C10orf4|118924	-0.191751	2.20218e-06	3.82174e-06
C10orf50|645528	0.602294	0.000366143	0.000553192
C10orf53|282966	0.120417	0.845535	0.893021
C10orf54|64115	0.48628	3.45524e-11	7.67461e-11
C10orf55|414236	0.452633	1.70857e-06	2.97949e-06
C10orf57|80195	-0.5285	2.91858e-23	1.09344e-22
C10orf58|84293	0.0484612	0.445692	0.499899
C10orf62|414157	-0.275135	0.242267	0.283305
C10orf67|256815	-0.0556656	0.795446	0.846862
C10orf68|79741	-0.636948	9.53927e-12	2.1806e-11
C10orf71|118461	-1.50262	NA	NA
C10orf72|196740	-0.515567	6.39911e-11	1.40541e-10
C10orf75|90271	-0.328133	0.000166037	0.000256776
C10orf76|79591	-0.243333	6.35995e-19	2.01206e-18
C10orf78|119392	-0.0770529	0.048759	0.0617999
C10orf79|80217	-2.21889	2.14402e-92	7.02922e-91
C10orf81|79949	0.0621849	0.649389	0.705965
C10orf82|143379	-4.01865	1.26778e-89	3.8491e-88
C10orf84|63877	-0.246359	1.90533e-13	4.70198e-13
C10orf88|80007	-0.00998176	NA	NA
C10orf90|118611	3.01932	1.19621e-60	1.51347e-59
C10orf91|170393	1.547	1.643e-22	5.97375e-22
C10orf93|255352	-2.88592	1.1016e-70	1.91118e-69
C10orf95|79946	-0.141007	0.0964924	0.11879
C10orf96|374355	-2.76113	NA	NA
C10orf99|387695	2.65771	NA	NA
C11orf10|746	0.399505	5.13336e-16	1.43406e-15
C11orf16|56673	0.983817	1.30209e-06	2.28522e-06
C11orf17|56672	-0.145645	0.000426727	0.000642083
C11orf1|64776	-0.253191	4.23484e-05	6.79852e-05
C11orf20|25858	1.2648	NA	NA
C11orf21|29125	0.583348	2.10768e-06	3.66142e-06
C11orf24|53838	0.335308	3.00734e-13	7.34897e-13
C11orf2|738	0.0557008	0.321804	0.369033
C11orf30|56946	-0.21294	0.0030243	0.00428651
C11orf31|280636	0.206029	0.000255218	0.000390354
C11orf34|349633	3.21768	NA	NA
C11orf35|256329	-1.27699	3.77962e-39	2.52243e-38
C11orf36|283303	2.4459	NA	NA
C11orf40|143501	0.00487175	0.992471	0.999166
C11orf41|25758	1.57601	1.36812e-57	1.58344e-56
C11orf42|160298	-0.752413	2.00718e-08	3.87744e-08
C11orf45|219833	0.723716	6.40603e-25	2.5525e-24
C11orf46|120534	-0.182997	3.63241e-07	6.58131e-07
C11orf48|79081	0.156528	0.00479213	0.00669206
C11orf49|79096	-0.308387	5.07266e-11	1.11822e-10
C11orf51|25906	0.200411	0.000276937	0.000422337
C11orf52|91894	-0.607466	7.45735e-17	2.15993e-16
C11orf53|341032	1.25186	4.21125e-17	1.23508e-16
C11orf54|28970	-0.150599	0.00258954	0.00368819
C11orf57|55216	0.178503	9.68309e-07	1.71038e-06
C11orf58|10944	-0.273187	2.2971e-17	6.82049e-17
C11orf59|55004	-0.0931663	0.0338533	0.0436193
C11orf61|79684	-0.0491299	0.323233	0.370474
C11orf63|79864	-0.685787	8.16197e-15	2.15087e-14
C11orf64|283197	0.00355644	0.994504	0.999166
C11orf65|160140	-0.375121	1.33523e-06	2.3429e-06
C11orf66|220004	-0.53544	1.97374e-08	3.8154e-08
C11orf67|28971	-0.387802	6.38577e-06	1.07617e-05
C11orf68|83638	0.0686793	0.109666	0.134127
C11orf70|85016	-0.571534	2.21186e-06	3.83815e-06
C11orf71|54494	0.0357274	0.543768	0.601223
C11orf73|51501	0.476052	1.32915e-26	5.65676e-26
C11orf74|119710	0.313813	3.21376e-10	6.82024e-10
C11orf75|56935	1.42304	2.01149e-86	5.5501e-85
C11orf80|79703	-0.0249603	0.738489	0.792535
C11orf82|220042	0.964463	8.57897e-35	4.97794e-34
C11orf83|790955	0.226619	0.00615559	0.00851132
C11orf84|144097	0.635524	7.45604e-34	4.16384e-33
C11orf85|283129	0.900377	NA	NA
C11orf86|254439	4.17054	1.06097e-39	7.16945e-39
C11orf87|399947	1.94943	NA	NA
C11orf88|399949	-2.2104	NA	NA
C11orf90|387804	3.23146	1.79839e-92	5.91854e-91
C11orf92|399948	1.64124	6.47523e-27	2.78467e-26
C11orf93|120376	2.14314	8.52927e-72	1.54179e-70
C11orf94|143678	0.143098	0.706523	0.762167
C11orf95|65998	0.47739	1.5742e-22	5.73209e-22
C11orf9|745	1.23179	1.69559e-27	7.47646e-27
C12orf10|60314	-0.506199	3.59166e-27	1.56094e-26
C12orf11|55726	0.904854	9.54493e-82	2.31508e-80
C12orf12|196477	0.0712026	0.923117	0.960664
C12orf23|90488	-0.180337	0.000100591	0.000157442
C12orf24|29902	0.712744	1.01656e-18	3.19084e-18
C12orf26|84190	-0.494697	5.34038e-26	2.21542e-25
C12orf27|283460	-1.61938	NA	NA
C12orf29|91298	-0.162453	6.38747e-05	0.00010128
C12orf32|83695	0.533022	1.72132e-31	8.81882e-31
C12orf34|84915	-0.0869962	0.314926	0.361843
C12orf35|55196	-0.101671	0.10471	0.128311
C12orf36|283422	3.04006	NA	NA
C12orf39|80763	1.44818	1.59781e-06	2.79002e-06
C12orf40|283461	-0.538656	NA	NA
C12orf41|54934	-0.0276819	0.336836	0.385067
C12orf42|374470	0.118839	NA	NA
C12orf43|64897	-0.220292	1.01161e-14	2.65569e-14
C12orf44|60673	0.145734	0.00275292	0.00391249
C12orf45|121053	0.636545	1.01156e-32	5.41412e-32
C12orf47|51275	0.108738	0.00568861	0.00788395
C12orf48|55010	0.705278	3.71784e-25	1.49555e-24
C12orf49|79794	0.468445	5.43958e-17	1.5867e-16
C12orf4|57102	0.490662	6.7592e-37	4.18837e-36
C12orf50|160419	0.132488	0.510817	0.567557
C12orf51|283450	-0.701475	7.26921e-49	6.57699e-48
C12orf52|84934	0.0309163	0.435505	0.489333
C12orf53|196500	0.901236	NA	NA
C12orf54|121273	0.773829	NA	NA
C12orf56|115749	0.801492	0.0269425	0.0349999
C12orf57|113246	-0.170412	0.00682895	0.00939791
C12orf59|120939	0.394093	7.7772e-07	1.38195e-06
C12orf5|57103	0.411919	3.69437e-17	1.08645e-16
C12orf60|144608	-0.794003	1.27232e-14	3.3239e-14
C12orf61|283416	0.0111466	0.859008	0.905144
C12orf62|84987	-0.154435	0.000779252	0.00115043
C12orf63|374467	-1.35029	3.77171e-25	1.51687e-24
C12orf65|91574	0.344912	6.75452e-15	1.7879e-14
C12orf66|144577	-0.642393	1.47299e-32	7.82556e-32
C12orf68|387856	-0.239787	NA	NA
C12orf69|440087	-2.59645	NA	NA
C12orf70|341346	1.06675	8.36372e-20	2.76096e-19
C12orf71|728858	0.89877	NA	NA
C12orf72|254013	-0.957738	2.23483e-89	6.73769e-88
C12orf73|728568	0.0738546	0.16108	0.192891
C12orf74|338809	0.213583	NA	NA
C12orf75|387882	0.208111	0.0131708	0.0176316
C12orf76|400073	-0.417313	9.76192e-22	3.45038e-21
C12orf77|196415	1.9857	NA	NA
C13orf15|28984	0.536783	2.75319e-15	7.42437e-15
C13orf16|121793	0.688293	7.31825e-09	1.44961e-08
C13orf18|80183	1.25094	3.02839e-51	2.91595e-50
C13orf1|57213	-0.148584	0.000432556	0.000650513
C13orf23|80209	0.497097	7.46696e-26	3.07983e-25
C13orf26|122046	-0.0535196	NA	NA
C13orf27|93081	1.10543	6.66909e-84	1.72426e-82
C13orf28|122258	-0.42777	NA	NA
C13orf29|283487	0.85984	2.53469e-17	7.50529e-17
C13orf30|144809	-1.28025	NA	NA
C13orf31|144811	0.239439	2.71396e-05	4.40782e-05
C13orf33|84935	0.269848	0.0110458	0.0149021
C13orf34|79866	0.915656	8.02228e-62	1.05687e-60
C13orf35|400165	0.898426	0.000340141	0.000515533
C13orf36|400120	1.29226	NA	NA
C13orf37|440145	0.313986	7.36892e-09	1.45931e-08
C13orf38|728591	1.07951	1.95264e-14	5.05604e-14
C13orf39|196541	1.82016	NA	NA
C14orf101|54916	-0.2694	1.37188e-12	3.26183e-12
C14orf102|55051	-0.313302	2.93082e-19	9.42949e-19
C14orf104|55172	0.0521758	0.164382	0.196681
C14orf105|55195	1.17485	NA	NA
C14orf106|55320	0.184533	0.000315036	0.00047845
C14orf109|26175	-0.23439	8.23194e-08	1.54355e-07
C14orf115|55237	6.03144	3.70108e-78	7.93844e-77
C14orf118|55668	-0.0640589	0.175603	0.209323
C14orf119|55017	-0.00459829	0.898695	0.940356
C14orf126|112487	-0.198564	8.91468e-06	1.49025e-05
C14orf128|84837	0.579042	2.39156e-17	7.09486e-17
C14orf129|51527	-0.330169	1.87688e-15	5.10679e-15
C14orf132|56967	-1.26413	5.10935e-33	2.76991e-32
C14orf135|64430	-0.486899	1.72994e-34	9.90465e-34
C14orf138|79609	0.00991286	0.811145	0.861183
C14orf139|79686	0.0263883	0.759625	0.813092
C14orf142|84520	-0.113231	0.0073628	0.010102
C14orf143|90141	-0.538411	1.20652e-31	6.21643e-31
C14orf145|145508	0.653732	3.96999e-27	1.72146e-26
C14orf147|171546	0.151289	0.0156893	0.0208381
C14orf148|122945	-1.14122	1.75134e-55	1.91636e-54
C14orf149|112849	0.230758	1.57064e-06	2.74341e-06
C14orf153|84334	0.374016	2.32602e-15	6.303e-15
C14orf156|81892	0.15163	0.0113265	0.0152586
C14orf159|80017	-0.638411	1.52761e-29	7.27521e-29
C14orf162|56936	-0.777013	1.17274e-06	2.06261e-06
C14orf165|414767	-0.202914	0.656495	0.712925
C14orf166B|145497	2.05772	5.44099e-20	1.80685e-19
C14orf166|51637	0.00971731	0.801459	0.852211
C14orf167|55449	-0.734959	2.93201e-37	1.83663e-36
C14orf169|79697	-0.124129	0.0012809	0.00186564
C14orf174|161394	-2.14284	1.22443e-134	1.36228e-132
C14orf176|643382	-0.330102	1.67168e-05	2.75367e-05
C14orf177|283598	0.0575291	0.938982	0.972888
C14orf178|283579	-0.152172	0.146581	0.176621
C14orf179|112752	-0.515772	2.16587e-21	7.56847e-21
C14orf180|400258	-1.34466	5.39658e-09	1.07613e-08
C14orf181|400223	0.161165	0.0664753	0.0831243
C14orf182|283551	1.39158	6.0819e-38	3.90042e-37
C14orf183|196913	-0.192536	0.375423	0.426016
C14orf184|650662	-0.675851	6.09473e-07	1.08848e-06
C14orf19|280655	-0.625375	2.00182e-12	4.72378e-12
C14orf1|11161	0.148807	0.000889177	0.00130846
C14orf21|161424	-0.109872	0.0278367	0.0361152
C14orf23|387978	2.81143	NA	NA
C14orf28|122525	-0.471961	2.16042e-28	9.83539e-28
C14orf2|9556	0.185581	0.000556373	0.000830202
C14orf33|100129075	-0.63213	5.33222e-23	1.97878e-22
C14orf34|645687	1.51598	1.96305e-17	5.84275e-17
C14orf37|145407	-0.315628	0.000167115	0.00025835
C14orf39|317761	0.1264	NA	NA
C14orf43|91748	-0.70415	2.70999e-51	2.61814e-50
C14orf45|80127	-1.59586	6.2646e-135	7.10744e-133
C14orf48|256369	-0.0852726	0.861712	0.907772
C14orf49|161176	0.330826	0.000350896	0.000531133
C14orf4|64207	-0.379863	2.73203e-14	7.02983e-14
C14orf50|145376	-1.46044	5.89586e-28	2.64295e-27
C14orf53|440184	-6.58005	NA	NA
C14orf64|388011	0.170637	0.210486	0.248244
C14orf68|283600	1.9911	NA	NA
C14orf70|283601	0.530831	0.388	0.439334
C14orf72|145200	1.10999	2.76233e-17	8.16809e-17
C14orf73|91828	0.401061	0.0096013	0.0130312
C14orf79|122616	-0.942791	2.43282e-59	2.96077e-58
C14orf80|283643	0.185205	0.0257322	0.0334982
C14orf86|283592	0.74578	0.0419223	0.0534885
C14orf93|60686	-0.292848	7.38216e-16	2.0477e-15
C15orf17|57184	-0.255181	1.87139e-12	4.42024e-12
C15orf21|283651	-0.205089	0.000248378	0.000380094
C15orf23|90417	0.714994	2.5117e-36	1.53108e-35
C15orf24|56851	-0.176427	6.76421e-06	1.13815e-05
C15orf26|161502	-0.832713	NA	NA
C15orf27|123591	0.482629	2.18503e-09	4.44612e-09
C15orf28|80035	-0.309334	0.00222685	0.00319007
C15orf29|79768	0.209898	1.08e-09	2.23289e-09
C15orf2|23742	0.428673	NA	NA
C15orf32|145858	0.293978	0.396905	0.448769
C15orf33|196951	-0.822921	1.79016e-31	9.1606e-31
C15orf34|80072	-0.868103	5.80946e-28	2.60489e-27
C15orf37|283687	0.302161	1.0733e-06	1.89254e-06
C15orf38|348110	-0.254038	9.19293e-05	0.000144225
C15orf39|56905	0.548008	2.49385e-29	1.17568e-28
C15orf40|123207	-0.0808875	0.045319	0.0576474
C15orf41|84529	0.942879	2.1604e-63	2.96389e-62
C15orf42|90381	1.47934	1.97122e-60	2.47768e-59
C15orf43|145645	0.227285	NA	NA
C15orf44|81556	-0.0648296	0.0382561	0.0490321
C15orf48|84419	-0.894754	6.30297e-14	1.59423e-13
C15orf50|414926	-3.47515	1.34171e-59	1.64214e-58
C15orf51|196968	-0.361126	0.00234857	0.00336025
C15orf52|388115	1.07178	5.17753e-31	2.5978e-30
C15orf53|400359	0.963525	1.20705e-08	2.35925e-08
C15orf54|400360	1.83385	NA	NA
C15orf55|256646	2.5732	7.22527e-42	5.20684e-41
C15orf56|644809	-0.155297	0.13136	0.159001
C15orf57|90416	-0.498962	2.24632e-40	1.55386e-39
C15orf58|390637	-0.519822	1.52854e-25	6.24785e-25
C15orf59|388135	-2.03311	2.35063e-54	2.48992e-53
C15orf5|81698	0.0724879	0.540918	0.598341
C15orf60|283677	0.210062	0.523978	0.581056
C15orf61|145853	0.40106	1.62684e-15	4.43975e-15
C15orf62|643338	0.406065	2.6918e-08	5.16468e-08
C15orf63|25764	-0.32286	3.4528e-07	6.25983e-07
C16orf11|146325	-0.458077	NA	NA
C16orf13|84326	-0.12757	0.0722794	0.0900881
C16orf3|750	-0.689644	8.51337e-13	2.03964e-12
C16orf42|115939	0.0235751	0.694539	0.750741
C16orf45|89927	-2.00464	9.59059e-87	2.67046e-85
C16orf46|123775	-0.652351	1.18535e-32	6.32272e-32
C16orf48|84080	-0.198964	0.00713869	0.00980539
C16orf52|730094	-0.497877	3.01108e-34	1.70922e-33
C16orf53|79447	-0.382771	1.70506e-13	4.21801e-13
C16orf54|283897	0.516332	5.76453e-06	9.73838e-06
C16orf55|124045	0.203147	0.000139234	0.000216315
C16orf57|79650	0.944629	1.99831e-88	5.79175e-87
C16orf58|64755	-0.407849	4.62889e-24	1.78022e-23
C16orf59|80178	0.493693	1.50041e-09	3.08105e-09
C16orf5|29965	0.316892	5.06455e-08	9.59128e-08
C16orf61|56942	0.928277	4.58085e-67	7.09765e-66
C16orf62|57020	-0.359043	8.10746e-16	2.24419e-15
C16orf63|123811	-0.210092	1.02639e-07	1.91435e-07
C16orf68|79091	-0.132514	0.000710675	0.00105252
C16orf70|80262	-0.236634	5.98788e-09	1.19102e-08
C16orf71|146562	-2.05056	2.00146e-110	1.10626e-108
C16orf72|29035	-0.367203	5.36807e-25	2.14437e-24
C16orf73|254528	2.75316	NA	NA
C16orf74|404550	-0.911522	1.39627e-19	4.55517e-19
C16orf75|116028	0.528886	3.07889e-11	6.85368e-11
C16orf78|123970	0.0428675	0.953015	0.983704
C16orf79|283870	-0.0445168	0.692539	0.748814
C16orf7|9605	0.440602	3.42977e-13	8.35991e-13
C16orf80|29105	0.660142	3.58512e-69	5.94475e-68
C16orf81|283860	-0.0916321	0.657822	0.714232
C16orf82|162083	0.33788	0.378885	0.429577
C16orf86|388284	-0.226767	0.0072813	0.0099957
C16orf87|388272	0.598137	4.79508e-28	2.15622e-27
C16orf88|400506	-0.159335	0.000298208	0.000453732
C16orf89|146556	-2.1783	5.61015e-35	3.27734e-34
C16orf90|646174	2.3814	3.46282e-20	1.15662e-19
C16orf91|283951	0.0724116	0.186474	0.221303
C16orf92|146378	-1.27353	6.6558e-05	0.000105418
C16orf93|90835	-0.944988	1.11795e-27	4.95988e-27
C17orf100|388327	0.391117	1.80631e-11	4.06867e-11
C17orf101|79701	0.0719413	0.181728	0.216235
C17orf102|400591	0.120961	NA	NA
C17orf103|256302	-0.298856	1.93993e-06	3.37612e-06
C17orf104|284071	1.22203	5.99098e-30	2.90046e-29
[truncated: 18,223 more rows]
