# Supplementary material for: Guanylate-binding protein-1 is a potential new therapeutic target for triple-negative breast cancer
Source: BMC Cancer. 2017 Nov 7;17:727. doi: 10.1186/s12885-017-3726-2 (PMC5688804; doi:10.1186/s12885-017-3726-2)
Supplement: Supplementary file 5 — Analysis of TNBC versus non-TNBC and TNBC versus normal DE genes from the TCGA samples. Volcano plot of the FC of the genes TNBC versus non-TNBC (A) and TNBC versus normal (B) comparisons. Non-DE (or DE but with a p-value >0.05) genes are indicated with gray circles, while DE genes are indicated with blue circles when downregulated and red circles when upregulated. Genes showing an FC ≥ +2 and FC ≤ −2, with an FDR ≥ 0.05, were considered up- and downregulated, respectively. The numbers outside the circles refer to all genes that passed the FDR cutoff, while the numbers inside the circles are DE genes that passed both the FDR and fold-change cutoffs. Principal component analysis using DE genes obtained from TNBC versus non-TNBC (C) and TNBC versus normal tissues (D) comparisons. PCA correlations are denoted with circles around the samples (XLS 2112 kb) [file 12885_2017_3726_MOESM5_ESM.xls]

## Sheet: SupplTable_03
UCSC|Id	log2(FC) TNBCvsNormal	p-value TNBCvsNormal	FDR TNBCvsNormal
?|100130426	0.016822	0.988049	0.997515
?|100133144	0.36612	0.0196422	0.0256291
?|100134869	0.77186	1.15631e-09	2.30413e-09
?|10357	0.81349	6.67566e-30	2.91546e-29
?|10431	0.972438	1.15131e-46	8.50841e-46
?|155060	-0.0454775	0.631812	0.685036
?|26823	-0.690262	0.00179117	0.00253501
?|280660	2.22789	NA	NA
?|317712	0.525841	NA	NA
?|340602	6.09735	NA	NA
?|388795	0.00382666	0.984464	0.997126
?|390284	-0.523652	1.53482e-08	2.88831e-08
?|391343	-1.23572	0.000246715	0.000370204
?|391714	-0.641165	0.0196389	0.0256266
?|404770	0.00977377	0.993056	0.9983
?|441362	0.00977377	0.993056	0.9983
?|442388	0.0479491	0.967042	0.988319
?|553137	2.05825	NA	NA
?|57714	0.402264	0.00113642	0.001631
?|645851	0.261213	0.033775	0.0431687
?|652919	-1.36354	0.000127339	0.000194775
?|653553	1.10039	1.45782e-11	3.17552e-11
?|728603	-1.02659	NA	NA
?|728788	-1.54081	4.38658e-09	8.48771e-09
?|729884	0.129578	NA	NA
?|8225	0.35352	0.000248218	0.000372337
?|90288	-1.51076	1.60737e-26	6.30682e-26
A1BG|1	1.03938	2.43086e-14	5.95573e-14
A1CF|29974	-1.08836	NA	NA
A2BP1|54715	-5.36189	NA	NA
A2LD1|87769	0.315776	0.00103295	0.00148577
A2ML1|144568	6.04497	1.32724e-140	8.44882e-139
A2M|2	-0.438802	0.00176692	0.0025019
A4GALT|53947	-0.171898	0.186987	0.220305
A4GNT|51146	-1.29759	1.91861e-10	3.96889e-10
AAA1|404744	-0.276985	0.773415	0.821445
AAAS|8086	0.0639575	0.214947	0.251821
AACSL|729522	3.99938	2.06872e-27	8.32254e-27
AACS|65985	-0.358367	0.00236627	0.00332043
AADACL2|344752	-1.79852	NA	NA
AADACL3|126767	-1.63544	NA	NA
AADACL4|343066	-1.22711	0.00680602	0.00922449
AADAC|13	-4.40065	1.61033e-48	1.26088e-47
AADAT|51166	1.42122	2.99478e-22	1.00527e-21
AAGAB|79719	0.202535	4.90109e-05	7.69622e-05
AAK1|22848	-0.198069	0.000423962	0.000626212
AAMP|14	0.418624	1.60286e-11	3.48541e-11
AANAT|15	1.40584	1.4712e-08	2.77244e-08
AARS2|57505	0.744478	1.97142e-27	7.93473e-27
AARSD1|80755	0.169049	0.0302684	0.0388388
AARS|16	0.772314	8.88715e-38	4.97325e-37
AASDHPPT|60496	0.0570845	0.318125	0.364088
AASDH|132949	-0.510301	1.4261e-12	3.25058e-12
AASS|10157	-2.12659	1.54068e-86	3.29296e-85
AATF|26574	0.664419	1.38309e-31	6.39268e-31
AATK|9625	0.159886	0.144254	0.172637
ABAT|18	-1.80425	8.22482e-50	6.70186e-49
ABCA10|10349	-4.7346	3.70589e-204	4.98824e-202
ABCA11P|79963	-0.414085	6.61063e-07	1.15001e-06
ABCA12|26154	0.384486	NA	NA
ABCA13|154664	2.66631	7.41919e-24	2.63968e-23
ABCA17P|650655	1.78711	4.91435e-30	2.15935e-29
ABCA1|19	-1.47615	5.63684e-39	3.26097e-38
ABCA2|20	-0.585008	2.92236e-12	6.56349e-12
ABCA3|21	0.0981256	0.387224	0.437323
ABCA4|24	1.38021	8.25275e-09	1.57627e-08
ABCA5|23461	-1.77271	2.97607e-60	3.24133e-59
ABCA6|23460	-3.48018	4.03298e-98	1.14515e-96
ABCA7|10347	0.325455	0.00139337	0.00198732
ABCA8|10351	-5.30936	7.24374e-126	3.639e-124
ABCA9|10350	-4.89586	3.33418e-175	3.28445e-173
ABCB10|23456	0.457026	2.87973e-12	6.47104e-12
ABCB11|8647	-3.23436	3.78601e-33	1.83303e-32
ABCB1|5243	-2.80517	1.22675e-79	2.21179e-78
ABCB4|5244	-0.1131	0.399999	0.450827
ABCB5|340273	-4.61131	1.57283e-87	3.42392e-86
ABCB6|10058	0.354703	8.33867e-05	0.000129024
ABCB7|22	-0.284236	4.15446e-08	7.66432e-08
ABCB8|11194	0.830001	1.04944e-28	4.41116e-28
ABCB9|23457	0.963851	6.73815e-24	2.40465e-23
ABCC10|89845	0.879352	7.60766e-47	5.65063e-46
ABCC11|85320	-0.566507	NA	NA
ABCC12|94160	1.30879	NA	NA
ABCC13|150000	-0.356645	0.296016	0.34013
ABCC1|4363	0.680041	8.93546e-22	2.94448e-21
ABCC2|1244	0.262525	NA	NA
ABCC3|8714	-0.348217	0.0260039	0.0335744
ABCC4|10257	1.14088	6.85044e-18	1.94703e-17
ABCC5|10057	0.472055	3.51859e-09	6.84653e-09
ABCC6P1|653190	-2.30966	3.90119e-20	1.20938e-19
ABCC6P2|730013	-0.765001	2.60294e-05	4.15663e-05
ABCC6|368	-3.04895	2.82457e-61	3.15625e-60
ABCC8|6833	-3.38319	3.15837e-25	1.18091e-24
ABCC9|10060	-2.56925	6.21154e-56	5.97534e-55
ABCD1|215	1.12822	8.33139e-23	2.85146e-22
ABCD2|225	-3.7814	2.71587e-86	5.74897e-85
ABCD3|5825	-0.233715	0.00103587	0.00148984
ABCD4|5826	-0.740653	1.93955e-30	8.63421e-30
ABCE1|6059	0.49827	9.30752e-16	2.42171e-15
ABCF1|23	0.887955	9.01528e-66	1.14694e-64
ABCF2|10061	0.756479	1.86515e-43	1.24294e-42
ABCF3|55324	0.678975	5.25107e-31	2.3821e-30
ABCG1|9619	-0.1619	0.109727	0.133032
ABCG2|9429	-1.94215	NA	NA
ABCG4|64137	0.686982	2.0448e-06	3.46358e-06
ABCG5|64240	0.255572	0.145143	0.173653
ABCG8|64241	-1.28673	6.47709e-05	0.000100919
ABHD10|55347	-0.0310343	0.554937	0.609594
ABHD11|83451	1.38677	3.0216e-37	1.66396e-36
ABHD12B|145447	-0.204718	NA	NA
ABHD12|26090	0.997194	1.50188e-53	1.35808e-52
ABHD13|84945	-0.217294	0.00111105	0.00159524
ABHD14A|25864	-0.485156	6.18291e-07	1.07688e-06
ABHD14B|84836	-1.08582	1.61537e-38	9.21807e-38
ABHD15|116236	-1.39925	1.51912e-43	1.01388e-42
ABHD1|84696	-1.5912	5.26172e-28	2.16018e-27
ABHD2|11057	-0.216065	0.0121267	0.0160944
ABHD3|171586	0.628615	8.96541e-14	2.1488e-13
ABHD4|63874	-0.374126	4.18296e-06	6.9708e-06
ABHD5|51099	-0.734523	7.26119e-20	2.22518e-19
ABHD6|57406	-1.16583	7.83389e-23	2.6838e-22
ABHD8|79575	0.673863	1.18427e-14	2.94117e-14
ABI1|10006	0.484504	7.25985e-16	1.89649e-15
ABI2|10152	-0.212705	0.00701548	0.00949815
ABI3BP|25890	-2.41702	3.15383e-37	1.73461e-36
ABI3|51225	0.526424	1.47838e-06	2.52624e-06
ABL1|25	-0.404238	2.13946e-13	5.05562e-13
ABL2|27	0.474579	1.11451e-12	2.54924e-12
ABLIM1|3983	-1.2663	1.60753e-38	9.1763e-38
ABLIM2|84448	-0.577956	NA	NA
ABLIM3|22885	-3.17215	7.83088e-85	1.60188e-83
ABO|28	-0.379863	0.0859254	0.105481
ABP1|26	4.01267	NA	NA
ABRA|137735	-7.67111	NA	NA
ABR|29	-0.41425	1.41477e-10	2.94598e-10
ABT1|29777	0.740742	3.41566e-41	2.12971e-40
ABTB1|80325	-0.651687	1.29577e-11	2.83022e-11
ABTB2|25841	1.83716	4.60794e-51	3.90822e-50
ACAA1|30	-0.000155992	0.998529	0.999719
ACAA2|10449	-0.82347	5.42129e-17	1.48437e-16
ACACA|31	-0.498939	2.94902e-07	5.21147e-07
ACACB|32	-4.80088	0,000000000000000000000000000000000000000000000000000000000000000000000000000000000000000000000000000000000000000000000000000000000000000000000000000000000000000000000000000000000000000000000000000000000000000000000000000000000000000000000000893329479182291	1.89784e-238
ACAD10|80724	-0.201539	0.000368015	0.00054577
ACAD11|84129	-1.22413	2.89604e-49	2.33071e-48
ACAD8|27034	-0.450824	2.09694e-10	4.32663e-10
ACAD9|28976	0.402694	2.71331e-10	5.57749e-10
ACADL|33	-2.32619	1.56166e-17	4.37509e-17
ACADM|34	-0.624	2.12669e-11	4.5984e-11
ACADSB|36	-2.23214	3.09741e-89	7.0473e-88
ACADS|35	-1.86977	5.94415e-64	7.20366e-63
ACADVL|37	-0.734398	7.99952e-19	2.35761e-18
ACAN|176	6.60795	NA	NA
ACAP1|9744	1.59104	9.19082e-23	3.14195e-22
ACAP2|23527	-0.149635	0.0358999	0.0457618
ACAP3|116983	0.789456	3.35047e-17	9.25421e-17
ACAT1|38	-1.01971	5.66458e-25	2.10458e-24
ACAT2|39	1.19883	9.52759e-35	4.8415e-34
ACBD3|64746	0.651273	2.49902e-27	1.0024e-26
ACBD4|79777	-1.26522	9.39711e-46	6.74671e-45
ACBD5|91452	0.0943119	0.229035	0.267013
ACBD6|84320	0.947827	7.25728e-53	6.44998e-52
ACBD7|414149	2.04675	2.0012e-33	9.79654e-33
ACCN1|40	-0.932882	NA	NA
ACCN2|41	0.264071	0.0564781	0.0706898
ACCN3|9311	1.60484	3.94226e-22	1.31605e-21
ACCN4|55515	2.06302	1.13025e-23	3.98995e-23
ACCN5|51802	0.386901	0.662581	0.715713
ACCSL|390110	0.271118	0.680889	0.733332
ACCS|84680	-0.919087	1.95572e-25	7.38441e-25
ACD|65057	0.414297	3.87845e-09	7.52682e-09
ACE2|59272	3.29359	NA	NA
ACER1|125981	1.04776	NA	NA
ACER2|340485	-2.32595	5.22741e-80	9.59157e-79
ACER3|55331	-0.426581	3.76916e-05	5.96068e-05
ACE|1636	-0.379851	9.53822e-05	0.000146991
ACHE|43	-0.403023	NA	NA
ACIN1|22985	0.0110615	0.78086	0.828404
ACLY|47	0.194434	0.00981671	0.0131264
ACMSD|130013	-0.659093	NA	NA
ACN9|57001	0.707258	1.29635e-12	2.95788e-12
ACO1|48	-2.06945	3.72526e-78	6.52957e-77
ACO2|50	-0.0520568	0.513808	0.567668
ACOT11|26027	1.42945	4.72234e-22	1.57171e-21
ACOT12|134526	-0.649919	0.0598896	0.0748217
ACOT13|55856	0.391957	1.74087e-10	3.60969e-10
ACOT1|641371	-1.39983	6.76297e-38	3.79661e-37
ACOT2|10965	-1.36259	3.19961e-46	2.33328e-45
ACOT4|122970	-0.471392	9.31058e-05	0.000143584
ACOT6|641372	-1.1466	4.26365e-07	7.4792e-07
ACOT7|11332	1.86965	3.84709e-109	1.40447e-107
ACOT8|10005	0.8183	1.59874e-35	8.33056e-35
ACOT9|23597	0.519345	1.01789e-11	2.23102e-11
ACOX1|51	-0.548372	9.00162e-12	1.9769e-11
ACOX2|8309	-2.0641	6.56415e-30	2.86783e-29
ACOX3|8310	-0.165967	0.0421522	0.053438
ACOXL|55289	2.38251	2.36927e-30	1.05153e-29
ACP1|52	0.873978	3.59992e-48	2.78899e-47
ACP2|53	0.551261	5.22008e-19	1.54777e-18
ACP5|54	1.37581	NA	NA
ACP6|51205	0.198221	0.0462013	0.0583155
ACPL2|92370	0.294001	0.000144869	0.000220765
ACPP|55	0.413338	0.0242381	0.0313722
ACPT|93650	-0.405091	0.270757	0.312595
ACRBP|84519	0.389669	0.000138775	0.000211681
ACRC|93953	-0.458432	2.10316e-06	3.55867e-06
ACRV1|56	2.64757	2.32171e-44	1.58738e-43
ACR|49	0.400972	0.018334	0.0239932
ACSBG1|23205	1.19868	NA	NA
ACSBG2|81616	-1.95941	3.58294e-43	2.3671e-42
ACSF2|80221	-0.851739	6.82188e-15	1.71378e-14
ACSF3|197322	0.0882716	0.281486	0.324281
ACSL1|2180	-2.43936	9.85591e-58	1.00051e-56
ACSL3|2181	0.0233377	0.834142	0.878063
ACSL4|2182	-0.607918	1.61013e-10	3.34409e-10
ACSL5|51703	-0.510174	1.62192e-05	2.62114e-05
ACSL6|23305	3.32049	7.13795e-49	5.64157e-48
ACSM1|116285	-0.284094	NA	NA
ACSM2A|123876	-3.92326	NA	NA
ACSM2B|348158	-3.44435	1.14922e-22	3.91049e-22
ACSM3|6296	-0.94624	NA	NA
ACSM4|341392	0.558131	0.213375	0.250129
ACSM5|54988	-4.65369	4.00427e-119	1.77405e-117
ACSS1|84532	0.222721	0.0499208	0.0628125
ACSS2|55902	-1.59222	5.15994e-51	4.36799e-50
ACSS3|79611	-1.89003	1.2659e-26	4.98586e-26
ACTA1|58	-5.96871	NA	NA
ACTA2|59	-1.47457	3.40152e-28	1.40631e-27
ACTBL2|345651	0.60646	0.00903422	0.0121123
ACTB|60	0.84382	7.03821e-46	5.0655e-45
ACTC1|70	-2.71954	NA	NA
ACTG1|71	0.797945	2.47962e-43	1.64558e-42
ACTG2|72	-0.0335194	0.893724	0.931716
ACTL6A|86	1.44916	1.00881e-116	4.26581e-115
ACTL6B|51412	3.75614	NA	NA
ACTL7A|10881	-0.349235	0.695051	0.747353
ACTL7B|10880	0.0737822	0.856931	0.898511
ACTL8|81569	9.97424	8.51722e-163	7.36197e-161
ACTL9|284382	0.098998	0.931964	0.963322
ACTN1|87	0.205319	0.0237544	0.030776
ACTN2|88	-5.70699	NA	NA
ACTN3|89	-6.88442	NA	NA
ACTN4|81	0.692512	1.69515e-19	5.11826e-19
ACTR10|55860	-0.343759	4.09332e-15	1.03718e-14
ACTR1A|10121	0.147179	0.00693175	0.00938912
ACTR1B|10120	-0.0418249	0.485192	0.538854
ACTR2|10097	0.73265	1.88248e-39	1.10646e-38
ACTR3B|57180	1.55586	9.34545e-41	5.74776e-40
ACTR3C|653857	0.663968	1.41983e-11	3.09466e-11
ACTR3|10096	1.04512	5.38582e-99	1.56198e-97
ACTR5|79913	0.479626	8.70859e-20	2.6604e-19
ACTR6|64431	0.276258	1.08426e-05	1.76944e-05
ACTR8|93973	-0.198153	3.32905e-06	5.57307e-06
ACTRT1|139741	0.34742	0.673859	0.72674
ACTRT2|140625	-0.0463911	0.967291	0.988481
ACVR1B|91	-0.393964	2.05895e-09	4.05558e-09
ACVR1C|130399	-5.55989	2.50102e-170	2.2969e-168
ACVR1|90	-0.449538	1.21614e-10	2.53958e-10
ACVR2A|92	-0.795693	3.24402e-33	1.57537e-32
ACVR2B|93	-0.120063	0.172699	0.204376
ACVRL1|94	-1.11398	3.15228e-30	1.39344e-29
ACY1|95	0.0417559	0.656969	0.710347
ACY3|91703	3.05024	NA	NA
ACYP1|97	0.953856	7.65878e-25	2.82703e-24
ACYP2|98	-0.199356	0.0244759	0.0316689
ADAD1|132612	1.89984	0.00985562	0.0131745
ADAD2|161931	-0.8683	8.53461e-05	0.000131963
ADAL|161823	-0.798953	8.85568e-25	3.26064e-24
ADAM10|102	-0.330841	0.000189471	0.000286482
ADAM11|4185	0.774344	2.92432e-06	4.9123e-06
ADAM12|8038	0.910651	6.79987e-10	1.37172e-09
ADAM15|8751	1.20746	2.26645e-42	1.46259e-41
ADAM17|6868	0.479838	7.19381e-10	1.4492e-09
ADAM18|8749	2.01195	NA	NA
ADAM19|8728	2.3033	3.61545e-89	8.20478e-88
ADAM20|8748	-1.34073	6.25129e-25	2.31719e-24
ADAM21P1|145241	0.592954	0.00395875	0.00546801
ADAM21|8747	1.01812	2.4294e-09	4.76503e-09
ADAM22|53616	-1.04414	1.76407e-08	3.31124e-08
ADAM23|8745	-0.513973	0.00542954	0.00742278
ADAM28|10863	0.475043	0.00058083	0.000850151
ADAM29|11086	-1.22155	NA	NA
ADAM2|2515	0.708131	NA	NA
ADAM30|11085	0.348519	0.622716	0.676223
ADAM32|203102	0.390764	0.0288569	0.0371141
ADAM33|80332	-3.47607	4.46615e-80	8.229e-79
ADAM3A|1587	0.0420368	0.970142	0.989677
ADAM5P|255926	0.0671922	0.947327	0.974688
ADAM6|8755	0.862823	8.53817e-05	0.000131995
ADAM7|8756	1.37852	NA	NA
ADAM8|101	2.72297	2.82147e-116	1.18173e-114
ADAM9|8754	0.640607	1.56632e-07	2.80651e-07
ADAMDEC1|27299	3.87825	1.02239e-68	1.40404e-67
ADAMTS10|81794	-0.0472133	0.731632	0.782582
ADAMTS12|81792	0.135243	0.413532	0.464882
ADAMTS13|11093	0.148188	0.272513	0.314519
ADAMTS14|140766	3.23658	8.43706e-80	1.53214e-78
ADAMTS15|170689	-3.25333	3.73634e-69	5.1958e-68
ADAMTS16|170690	0.427793	0.0707759	0.0877878
ADAMTS17|170691	1.02339	4.14626e-10	8.44335e-10
ADAMTS18|170692	-2.42012	3.26274e-28	1.35083e-27
ADAMTS19|171019	1.26169	NA	NA
ADAMTS1|9510	-1.96865	1.72136e-58	1.78336e-57
ADAMTS20|80070	4.07782	NA	NA
ADAMTS2|9509	-0.000729898	0.995876	0.998588
ADAMTS3|9508	-0.0283354	0.863303	0.904324
ADAMTS4|9507	1.27819	3.50039e-16	9.25791e-16
ADAMTS5|11096	-2.77384	1.51078e-99	4.42517e-98
ADAMTS6|11174	0.774139	5.62136e-10	1.13867e-09
ADAMTS7|11173	1.73616	1.69503e-37	9.42558e-37
ADAMTS8|11095	-1.70526	3.49334e-16	9.24064e-16
ADAMTS9|56999	-0.577117	5.911e-06	9.78489e-06
ADAMTSL1|92949	-1.3525	1.37468e-23	4.8344e-23
ADAMTSL2|9719	1.46747	6.04747e-28	2.47931e-27
ADAMTSL3|57188	-0.89374	1.12086e-06	1.92727e-06
ADAMTSL4|54507	-0.972558	8.73325e-10	1.75191e-09
ADAMTSL5|339366	-0.724366	8.64133e-06	1.41834e-05
ADAP1|11033	0.894004	9.96666e-11	2.08918e-10
ADAP2|55803	0.198258	0.0558476	0.0699305
ADARB1|104	-0.151221	0.0435353	0.0551042
ADARB2|105	-0.791762	0.00199735	0.002818
ADAR|103	0.93419	6.59476e-50	5.39107e-49
ADAT1|23536	-0.131451	0.154476	0.184107
ADAT2|134637	0.257945	0.00182736	0.00258415
ADAT3|113179	1.50974	1.73337e-28	7.24794e-28
ADA|100	1.22848	4.8879e-32	2.2892e-31
ADCK1|57143	0.136091	0.0430021	0.0544724
ADCK2|90956	0.481042	7.89916e-18	2.23788e-17
ADCK4|79934	0.472566	1.28105e-10	2.67291e-10
ADCK5|203054	1.77622	9.57237e-54	8.71397e-53
ADCY10|55811	-1.08031	NA	NA
ADCY1|107	-2.04977	2.16543e-39	1.2698e-38
ADCY2|108	0.921118	NA	NA
ADCY3|109	0.0882726	0.29932	0.343726
ADCY4|196883	-2.20001	1.23911e-81	2.37492e-80
ADCY5|111	-3.89405	1.51368e-91	3.64626e-90
ADCY6|112	-1.34947	1.28813e-63	1.54515e-62
ADCY7|113	0.804098	6.76509e-19	1.99881e-18
ADCY8|114	1.11211	NA	NA
ADCY9|115	-0.821822	2.26885e-23	7.9284e-23
ADCYAP1R1|117	-3.46005	6.74794e-45	4.70674e-44
ADCYAP1|116	1.70425	NA	NA
ADC|113451	0.528668	1.53171e-08	2.88308e-08
ADD1|118	-0.87632	9.55662e-71	1.38465e-69
ADD2|119	1.69191	1.12084e-20	3.54317e-20
ADD3|120	-1.18637	2.29871e-34	1.15512e-33
ADH1A|124	-6.20415	2.42299e-93	6.16517e-92
ADH1B|125	-6.08835	3.61786e-81	6.86692e-80
ADH1C|126	-3.2181	1.91725e-26	7.50932e-26
ADH4|127	-3.73977	NA	NA
ADH5|128	-0.741318	1.1324e-37	6.31884e-37
ADH6|130	-1.67152	8.3742e-19	2.46597e-18
ADH7|131	-2.94769	NA	NA
ADHFE1|137872	-2.26764	1.18643e-46	8.76427e-46
ADI1|55256	0.156617	0.020312	0.0264716
ADIG|149685	-0.254716	0.609411	0.663072
ADIPOQ|9370	-6.19294	1.74454e-70	2.52143e-69
ADIPOR1|51094	0.630595	4.85277e-34	2.42062e-33
ADIPOR2|79602	-0.420419	2.34464e-08	4.37585e-08
ADK|132	0.267681	0.000259307	0.000388245
ADM2|79924	2.81996	8.08982e-102	2.48515e-100
ADM|133	-0.235537	0.16111	0.191368
ADNP2|22850	0.205871	0.00539597	0.00737917
ADNP|23394	0.296154	8.44154e-07	1.46031e-06
ADORA1|134	0.645925	8.95206e-05	0.000138236
ADORA2A|135	1.67296	2.61985e-53	2.35813e-52
ADORA2B|136	0.811318	5.48308e-09	1.05526e-08
ADORA3|140	0.183675	0.146034	0.174672
ADO|84890	0.202108	0.000962462	0.00138721
ADPGK|83440	0.56335	2.53087e-40	1.5341e-39
ADPRHL1|113622	-0.106329	NA	NA
ADPRHL2|54936	0.940466	1.99235e-47	1.51166e-46
ADPRH|141	-0.380471	3.5756e-10	7.30574e-10
ADRA1A|148	-4.05069	1.00586e-57	1.01992e-56
ADRA1B|147	-0.553751	0.00333689	0.0046374
ADRA1D|146	-0.191523	NA	NA
ADRA2A|150	-2.63317	3.09423e-58	3.19441e-57
ADRA2B|151	-0.145805	0.358492	0.407175
ADRA2C|152	-0.8665	8.86696e-06	1.45416e-05
ADRB1|153	-2.10134	1.09576e-22	3.73291e-22
ADRB2|154	-3.13688	8.60953e-86	1.80513e-84
ADRB3|155	-2.96068	3.03427e-30	1.34262e-29
ADRBK1|156	0.73817	3.47245e-36	1.84649e-35
ADRBK2|157	-2.08682	9.77026e-84	1.95994e-82
ADRM1|11047	1.38003	1.39325e-66	1.80641e-65
ADSL|158	0.506656	4.35052e-17	1.19583e-16
ADSSL1|122622	-1.66348	NA	NA
ADSS|159	0.864191	6.21784e-42	3.97243e-41
AEBP1|165	0.806779	6.97708e-10	1.40666e-09
AEBP2|121536	-0.0321354	0.680532	0.733082
AEN|64782	0.731598	6.4664e-28	2.6486e-27
AES|166	0.190593	0.0146628	0.0193293
AFAP1L1|134265	-1.44236	5.22891e-33	2.52192e-32
AFAP1L2|84632	-1.43716	4.28565e-38	2.4182e-37
AFAP1|60312	0.0228263	0.751964	0.801414
AFARP1|246182	0.242852	0.0437873	0.0553988
AFF1|4299	-1.39343	4.68687e-64	5.69171e-63
AFF2|2334	0.127119	0.531285	0.585509
AFF3|3899	-2.81443	1.13314e-51	9.73244e-51
AFF4|27125	-0.753843	2.38779e-25	8.97928e-25
AFG3L1|172	0.351723	1.43289e-07	2.5732e-07
AFG3L2|10939	0.696809	9.27199e-25	3.41037e-24
AFMID|125061	-0.0975305	0.370405	0.419645
AFM|173	-0.884522	0.109036	0.132267
AFP|174	-4.41119	6.13686e-33	2.95095e-32
AFTPH|54812	0.0645664	0.276062	0.318421
AG2|387763	-1.18427	6.37643e-14	1.53768e-13
AGAP11|119385	-3.42516	1.02346e-121	4.79964e-120
AGAP1|116987	0.0487669	0.500198	0.554019
AGAP2|116986	0.967889	2.3883e-15	6.10421e-15
AGAP3|116988	0.459968	1.36478e-09	2.71157e-09
AGAP4|119016	0.05142	0.559469	0.614037
AGAP5|729092	-0.827075	2.9578e-20	9.21301e-20
AGAP6|414189	0.321565	0.00023671	0.000355589
AGAP7|653268	-0.0037223	0.977263	0.993433
AGAP8|728404	-0.193844	0.115968	0.140193
AGA|175	0.00301008	0.968721	0.989103
AGBL1|123624	-4.93349	NA	NA
AGBL2|79841	-0.674117	4.98643e-06	8.28394e-06
AGBL3|340351	-0.0772571	0.47889	0.532291
AGBL4|84871	-0.194245	0.314137	0.359873
AGBL5|60509	0.496578	1.06142e-12	2.43032e-12
AGER|177	0.3732	0.00131881	0.0018841
AGFG1|3267	0.118727	0.0881426	0.108059
AGFG2|3268	-0.561994	3.25772e-14	7.94074e-14
AGGF1|55109	-0.428983	2.36208e-19	7.09429e-19
AGK|55750	0.519855	4.45765e-24	1.60314e-23
AGL|178	-1.2195	NA	NA
AGMAT|79814	1.72041	NA	NA
AGPAT1|10554	0.350583	1.15746e-11	2.53219e-11
AGPAT2|10555	-1.55906	2.61493e-26	1.02056e-25
AGPAT3|56894	0.242101	5.18852e-05	8.13382e-05
AGPAT4|56895	0.307213	0.00125791	0.00179966
AGPAT5|55326	0.719935	7.08891e-17	1.93108e-16
AGPAT6|137964	0.505584	2.94101e-09	5.74423e-09
AGPAT9|84803	-1.03771	3.04284e-10	6.23962e-10
AGPHD1|123688	-0.432976	4.53461e-06	7.54684e-06
AGPS|8540	-0.388109	5.8801e-07	1.02515e-06
AGR2|10551	-1.73765	1.05495e-09	2.10739e-09
AGR3|155465	-5.10069	5.55323e-73	8.5222e-72
AGRN|375790	0.921512	3.80714e-16	1.00496e-15
AGRP|181	1.67309	6.93012e-09	1.32796e-08
AGTPBP1|23287	0.347846	0.000119186	0.000182558
AGTR1|185	-4.23723	3.90416e-139	2.40706e-137
AGTR2|186	-2.36099	3.23945e-10	6.63506e-10
AGTRAP|57085	0.949861	3.13754e-28	1.29991e-27
AGT|183	1.35902	4.00307e-09	7.76524e-09
AGXT2L1|64850	0.757069	NA	NA
AGXT2L2|85007	-0.887719	6.57748e-26	2.52846e-25
AGXT2|64902	-1.24742	0.00313898	0.00437098
AGXT|189	-2.48634	2.01895e-13	4.77662e-13
AHCTF1|25909	0.640033	1.59616e-19	4.82103e-19
AHCYL1|10768	-0.439136	4.83898e-15	1.22278e-14
AHCYL2|23382	-0.243135	0.00387763	0.00536101
AHCY|191	1.08524	5.50649e-43	3.61893e-42
AHDC1|27245	-0.0916069	0.236598	0.275357
AHI1|54806	0.0785661	0.406931	0.458047
AHNAK2|113146	0.763513	4.12323e-06	6.87387e-06
AHNAK|79026	-2.51695	3.05703e-129	1.62854e-127
AHRR|57491	0.772014	8.60034e-08	1.5634e-07
AHR|196	-0.747587	7.74774e-13	1.78559e-12
AHSA1|10598	0.880579	2.91083e-53	2.61471e-52
AHSA2|130872	-0.514911	4.27025e-09	8.26808e-09
AHSG|197	3.25933	NA	NA
AHSP|51327	-1.20243	0.000238233	0.000357786
AICDA|57379	1.32674	NA	NA
AIDA|64853	0.0381601	0.597059	0.650837
AIF1L|83543	0.293498	0.0133568	0.0176645
AIF1|199	0.24036	0.0456585	0.057651
AIFM1|9131	0.716776	3.54831e-25	1.32446e-24
AIFM2|84883	-1.60889	1.05501e-42	6.88487e-42
AIFM3|150209	1.41792	4.86107e-21	1.56215e-20
AIG1|51390	-0.889701	1.6109e-35	8.38898e-35
AIM1L|55057	4.90819	1.77162e-138	1.08469e-136
AIM1|202	-0.385583	0.000421183	0.000622263
AIM2|9447	3.48575	3.03237e-76	5.04432e-75
AIMP1|9255	0.419982	NA	NA
AIMP2|7965	1.09395	2.10808e-45	1.49585e-44
AIPL1|23746	4.71918	NA	NA
AIP|9049	0.366704	1.11084e-06	1.91041e-06
AIRE|326	1.4299	0.000238112	0.000357634
AJAP1|55966	-0.454545	NA	NA
AK1|203	-0.0999284	NA	NA
AK2|204	0.790434	1.58614e-35	8.26734e-35
AK3L1|205	-0.0663513	0.601301	0.655016
AK3|50808	-0.841028	4.49481e-29	1.91165e-28
AK5|26289	-3.37085	7.96925e-55	7.46662e-54
AK7|122481	-1.2972	1.2395e-15	3.20376e-15
AKAP10|11216	-0.740699	1.06633e-26	4.21206e-26
AKAP11|11215	-1.0479	1.48344e-38	8.47891e-38
AKAP12|9590	-3.3121	5.08612e-104	1.61592e-102
AKAP13|11214	-0.429689	2.578e-08	4.8063e-08
AKAP14|158798	2.58736	NA	NA
AKAP1|8165	-0.311359	0.000127884	0.000195592
AKAP2|11217	-1.47335	3.21818e-35	1.65828e-34
AKAP3|10566	0.193868	0.147204	0.175989
AKAP4|8852	-0.387733	0.535348	0.589766
AKAP5|9495	0.024336	0.836723	0.880464
AKAP6|9472	-1.7645	NA	NA
AKAP7|9465	-0.520198	3.81699e-10	7.78723e-10
AKAP8L|26993	0.559369	2.97357e-18	8.58714e-18
AKAP8|10270	0.255245	9.28966e-08	1.68471e-07
AKAP9|10142	-0.523296	1.66914e-10	3.4631e-10
AKD1|221264	-0.213596	0.0351553	0.044845
AKIRIN1|79647	0.218187	0.00028301	0.000422514
AKIRIN2|55122	0.133141	0.0114767	0.0152581
AKNAD1|254268	-0.305177	0.122346	0.14754
AKNA|80709	0.159786	0.0887829	0.108799
AKR1A1|10327	0.636803	4.12475e-19	1.22692e-18
AKR1B10|57016	1.22197	NA	NA
AKR1B15|441282	1.91125	NA	NA
AKR1B1|231	0.27251	0.00945235	0.0126555
AKR1C1|1645	-2.76215	1.32489e-35	6.93229e-35
AKR1C2|1646	-1.98498	2.9696e-13	6.97244e-13
AKR1C3|8644	-1.74282	4.98879e-20	1.53924e-19
AKR1C4|1109	-1.18994	0.00407847	0.00563029
AKR1CL1|340811	-1.03889	0.00137756	0.00196605
AKR1D1|6718	-0.424193	NA	NA
AKR1E2|83592	1.52791	4.55601e-38	2.56911e-37
AKR7A2|8574	-0.0682689	0.342906	0.390749
AKR7A3|22977	-1.01569	3.54392e-06	5.92439e-06
AKR7L|246181	-0.368346	0.00388669	0.00537227
AKT1S1|84335	0.614843	1.17311e-19	3.56276e-19
AKT1|207	0.521968	1.18937e-13	2.84061e-13
AKT2|208	0.0480013	0.561166	0.61567
AKT3|10000	-0.0629899	0.675804	0.728657
AKTIP|64400	-0.242102	0.000197101	0.000297635
ALAD|210	-1.31725	5.39557e-75	8.64909e-74
ALAS1|211	0.285008	1.79197e-06	3.04557e-06
ALAS2|212	-4.53551	5.68209e-42	3.63147e-41
ALB|213	-5.83382	NA	NA
ALCAM|214	-0.13707	0.419643	0.47131
ALDH16A1|126133	0.586679	2.54542e-09	4.9876e-09
ALDH18A1|5832	1.18095	7.59534e-85	1.55731e-83
ALDH1A1|216	-2.65169	3.76051e-59	3.98253e-58
ALDH1A2|8854	-3.28937	NA	NA
ALDH1A3|220	-0.628005	0.000118556	0.00018164
ALDH1B1|219	1.14838	1.1097e-31	5.14797e-31
ALDH1L1|10840	-4.62772	3.41203e-84	6.90751e-83
ALDH1L2|160428	0.962538	2.62674e-17	7.29406e-17
ALDH2|217	-2.43249	1.21794e-61	1.38021e-60
ALDH3A1|218	0.665966	NA	NA
ALDH3A2|224	-1.27869	3.90046e-41	2.42685e-40
ALDH3B1|221	0.59418	1.698e-08	3.18859e-08
ALDH3B2|222	-0.161662	0.512745	0.5666
ALDH4A1|8659	-1.32137	1.25401e-22	4.26461e-22
ALDH5A1|7915	-0.49062	7.44388e-07	1.29051e-06
ALDH6A1|4329	-1.86861	1.09022e-63	1.31131e-62
ALDH7A1|501	-0.338277	3.3983e-07	5.98743e-07
ALDH8A1|64577	-0.178072	0.211212	0.247676
ALDH9A1|223	-0.224738	0.0113194	0.0150547
ALDOA|226	0.614577	NA	NA
ALDOB|229	-0.338912	NA	NA
ALDOC|230	-1.38612	5.20913e-19	1.54478e-18
ALG10B|144245	-0.59742	2.05086e-10	4.23352e-10
ALG10|84920	0.259265	0.00655274	0.00889351
ALG11|440138	0.997692	2.78703e-25	1.04494e-24
ALG12|79087	0.386545	2.86448e-08	5.33024e-08
ALG13|79868	-0.393425	1.7008e-13	4.04235e-13
ALG14|199857	0.00335963	0.960036	0.983919
ALG1L2|644974	2.14595	3.80831e-10	7.77042e-10
ALG1L|200810	2.55356	1.11626e-31	5.17701e-31
ALG1|56052	0.544692	1.31955e-21	4.32886e-21
ALG2|85365	-0.0085467	0.870212	0.910542
ALG3|10195	1.69719	1.23986e-134	7.21536e-133
ALG5|29880	0.0252533	0.678081	0.730799
ALG6|29929	0.902558	1.15873e-40	7.10429e-40
ALG8|79053	0.67584	NA	NA
ALG9|79796	-0.227886	0.000179972	0.000272422
ALKBH1|8846	-0.169773	0.000285273	0.000425784
ALKBH2|121642	0.78477	3.25625e-19	9.72684e-19
ALKBH3|221120	-0.123404	0.166762	0.197721
ALKBH4|54784	0.69682	7.08487e-25	2.61848e-24
ALKBH5|54890	0.00741166	0.889215	0.927564
ALKBH6|84964	1.27443	3.92071e-47	2.94312e-46
ALKBH7|84266	0.367582	0.000855018	0.00123619
ALKBH8|91801	-0.448365	1.40649e-11	3.06597e-11
ALK|238	0.414933	NA	NA
ALLC|55821	-0.225425	0.535252	0.589697
ALMS1P|200420	-0.735193	1.60048e-05	2.5884e-05
ALMS1|7840	0.164841	0.0246178	0.0318455
ALOX12B|242	1.68569	2.44438e-11	5.26981e-11
ALOX12P2|245	0.727038	0.000374986	0.000555875
ALOX12|239	2.23562	NA	NA
ALOX15B|247	-0.347089	NA	NA
ALOX15|246	-0.729431	NA	NA
ALOX5AP|241	0.510489	1.19242e-05	1.94038e-05
ALOX5|240	0.126214	0.285771	0.329067
ALOXE3|59344	0.550059	NA	NA
ALPI|248	0.497924	0.557503	0.612069
ALPK1|80216	-0.278989	0.000251983	0.000377696
ALPK2|115701	-0.452438	NA	NA
ALPK3|57538	-2.52146	NA	NA
ALPL|249	0.113594	0.527146	0.581165
ALPPL2|251	3.23068	1.3206e-09	2.62646e-09
ALPP|250	5.71645	NA	NA
ALS2CL|259173	-0.40151	0.00184044	0.00260182
ALS2CR11|151254	-0.383657	0.0628043	0.0783133
ALS2CR12|130540	-0.654667	0.000259036	0.000387873
ALS2CR4|65062	-0.657641	3.20168e-18	9.2247e-18
ALS2CR8|79800	-1.2629	3.64584e-57	3.65475e-56
ALS2|57679	-0.185658	0.00395046	0.00545699
ALX1|8092	1.51879	1.49932e-06	2.56077e-06
ALX3|257	0.92603	5.88476e-11	1.24584e-10
ALX4|60529	-1.42751	8.27371e-07	1.43226e-06
AMAC1L2|83650	0.318542	0.110506	0.133921
AMAC1L3|643664	-0.486808	0.0523093	0.0656912
AMAC1|146861	-0.249096	0.557861	0.612387
AMACR|23600	0.129999	0.156585	0.186482
AMBN|258	4.51557	NA	NA
AMBP|259	-2.27898	7.67289e-20	2.34971e-19
AMBRA1|55626	0.0375804	0.448512	0.500957
AMD1|262	0.816118	2.8759e-28	1.19319e-27
AMDHD1|144193	0.514982	NA	NA
AMDHD2|51005	0.646524	2.12295e-10	4.37926e-10
AMELX|265	2.53203	NA	NA
AMELY|266	-0.0976372	0.930721	0.962326
AMFR|267	-0.570449	2.33936e-24	8.48242e-24
AMHR2|269	-0.775275	NA	NA
AMH|268	2.42066	3.64731e-26	1.41596e-25
AMICA1|120425	0.295618	0.045768	0.0577852
AMIGO1|57463	-1.00346	1.98114e-22	6.69223e-22
AMIGO2|347902	-2.41429	2.85359e-67	3.76346e-66
AMIGO3|386724	1.21689	7.6313e-37	4.15702e-36
AMMECR1L|83607	-0.058588	0.242316	0.28151
AMMECR1|9949	1.10848	2.54976e-44	1.74196e-43
AMN1|196394	-0.290488	0.000212158	0.000319742
AMN|81693	2.02725	NA	NA
AMOTL1|154810	-0.913036	1.11131e-17	3.1288e-17
AMOTL2|51421	-1.39472	2.08027e-50	1.72537e-49
AMOT|154796	-0.373689	0.00117388	0.00168366
AMPD1|270	-4.72054	NA	NA
AMPD2|271	0.868188	1.40472e-40	8.58556e-40
AMPD3|272	0.287941	0.00114695	0.00164598
AMPH|273	-1.19185	1.65983e-10	3.44448e-10
AMTN|401138	6.21418	NA	NA
AMT|275	-1.21606	7.93676e-23	2.71798e-22
AMY1A|276	3.32773	3.85236e-42	2.47373e-41
AMY2A|279	0.560802	0.00523725	0.00716769
AMY2B|280	-1.49338	2.91513e-33	1.418e-32
AMZ1|155185	0.920625	3.54814e-07	6.24644e-07
AMZ2P1|201283	-0.403918	1.47346e-08	2.7761e-08
AMZ2|51321	0.286243	7.33722e-06	1.20857e-05
ANAPC10|10393	-0.142344	0.0069306	0.00938828
ANAPC11|51529	1.35733	3.59693e-49	2.88556e-48
ANAPC13|25847	-0.154283	0.00726605	0.00982081
ANAPC16|119504	-0.351932	1.70036e-09	3.36088e-09
ANAPC1|64682	0.190762	0.0161569	0.0212307
ANAPC2|29882	0.0633694	0.377116	0.426727
ANAPC4|29945	-0.388265	9.10246e-18	2.57424e-17
ANAPC5|51433	0.284704	5.96552e-09	1.14586e-08
ANAPC7|51434	0.634533	2.94543e-35	1.51951e-34
ANGEL1|23357	-0.355628	4.44266e-10	9.03337e-10
ANGEL2|90806	-0.0397383	0.45843	0.511161
ANGPT1|284	-1.47835	7.80011e-15	1.95591e-14
ANGPT2|285	-0.345614	0.00356787	0.00494515
ANGPT4|51378	-4.96657	8.85486e-132	4.8946e-130
ANGPTL1|9068	-3.98886	8.18594e-119	3.59957e-117
ANGPTL2|23452	-2.04028	6.15195e-61	6.82676e-60
ANGPTL3|27329	-1.91558	NA	NA
ANGPTL4|51129	-0.794715	1.61712e-05	2.61387e-05
ANGPTL5|253935	-3.68667	1.52352e-29	6.57952e-29
ANGPTL6|83854	2.19016	4.34824e-37	2.3841e-36
ANGPTL7|10218	-3.57169	2.97205e-26	1.15789e-25
ANG|283	-1.49596	4.63979e-45	3.2634e-44
ANK1|286	-1.31841	NA	NA
ANK2|287	-2.7574	5.17474e-93	1.30913e-91
ANK3|288	-0.0638149	0.593347	0.647311
ANKAR|150709	-1.16709	3.90507e-32	1.83426e-31
ANKDD1A|348094	-1.24007	6.50592e-33	3.12586e-32
ANKFN1|162282	-2.97765	1.24443e-21	4.08776e-21
ANKFY1|51479	-0.549451	1.47817e-28	6.1911e-28
ANKHD1-EIF4EBP3|404734	-0.776204	1.25286e-24	4.58239e-24
ANKHD1|54882	-0.365972	1.38562e-09	2.75204e-09
ANKH|56172	0.532127	3.1724e-07	5.5964e-07
ANKIB1|54467	0.229457	0.000380459	0.000563846
ANKK1|255239	-2.02722	4.41012e-39	2.5597e-38
ANKLE1|126549	2.29752	1.4491e-47	1.10328e-46
ANKLE2|23141	0.251973	2.64202e-08	4.92253e-08
ANKMY1|51281	-0.495559	2.67924e-14	6.55061e-14
ANKMY2|57037	-1.1007	4.36564e-63	5.13195e-62
ANKRA2|57763	-1.0427	1.05542e-81	2.02946e-80
ANKRD10|55608	0.0393296	0.584996	0.639189
ANKRD11|29123	0.21564	0.000201162	0.000303663
ANKRD12|23253	-0.722514	1.30005e-19	3.94015e-19
ANKRD13A|88455	-0.164629	0.0063517	0.00863262
ANKRD13B|124930	1.36796	5.02564e-33	2.42454e-32
ANKRD13C|81573	-0.104751	0.0440487	0.0557141
ANKRD13D|338692	0.892259	3.03291e-31	1.38655e-30
ANKRD16|54522	0.730585	4.30764e-20	1.33304e-19
ANKRD17|26057	-0.0979612	0.18687	0.220186
ANKRD19|138649	0.483562	9.36809e-06	1.5342e-05
ANKRD1|27063	-0.195244	NA	NA
ANKRD20A3|441425	-0.278577	NA	NA
ANKRD20A4|728747	-1.08122	0.000117643	0.000180257
ANKRD20B|729171	-0.138131	0.453948	0.506515
ANKRD22|118932	2.22981	3.20491e-44	2.1811e-43
ANKRD23|200539	-3.36444	NA	NA
ANKRD24|170961	-0.971278	1.22951e-11	2.68715e-11
ANKRD26P1|124149	1.73996	NA	NA
ANKRD26|22852	-0.0249516	0.777278	0.825101
ANKRD27|84079	0.759929	1.84823e-24	6.73067e-24
ANKRD28|23243	-0.072118	0.268061	0.309705
ANKRD29|147463	-3.16536	2.23193e-117	9.59893e-116
ANKRD2|26287	-3.99687	NA	NA
ANKRD30A|91074	-3.89059	1.10998e-23	3.91917e-23
ANKRD30B|374860	-2.72788	1.46281e-19	4.42707e-19
ANKRD31|256006	-1.34849	8.39867e-15	2.10181e-14
ANKRD32|84250	0.045045	0.513273	0.567148
ANKRD33|341405	-0.915683	0.00161236	0.00229113
ANKRD34A|284615	0.498613	0.000101321	0.000155898
ANKRD34B|340120	2.61559	NA	NA
ANKRD34C|390616	-2.40453	1.18819e-17	3.34153e-17
ANKRD35|148741	-0.13416	0.452771	0.505362
ANKRD36BP1|84832	0.90914	2.33844e-09	4.5907e-09
ANKRD36B|57730	-0.352825	0.0065545	0.00889469
ANKRD36|375248	-0.271503	0.00177034	0.00250634
ANKRD37|353322	0.0157238	0.894398	0.932253
ANKRD39|51239	1.0974	5.90596e-40	3.53856e-39
ANKRD40|91369	-1.17262	1.06618e-60	1.175e-59
ANKRD42|338699	-0.574296	1.93704e-15	4.96524e-15
ANKRD43|134548	-1.71993	1.48328e-20	4.66548e-20
ANKRD44|91526	-0.099046	0.478002	0.531404
ANKRD45|339416	1.51226	3.06378e-19	9.16121e-19
ANKRD46|157567	-0.319084	0.000200317	0.00030244
ANKRD49|54851	-0.0166212	0.79889	0.845295
ANKRD50|57182	-0.146341	0.106346	0.12919
ANKRD52|283373	0.0658793	0.295356	0.339417
ANKRD53|79998	-2.29152	1.19182e-49	9.66221e-49
ANKRD54|129138	0.770187	5.0762e-36	2.68876e-35
ANKRD55|79722	0.587596	0.00245988	0.00344822
ANKRD56|345079	-0.0091632	0.95754	0.98216
ANKRD57|65124	-0.0840329	0.30984	0.355251
ANKRD58|347454	1.60617	1.19741e-35	6.28016e-35
ANKRD5|63926	0.175937	0.0865317	0.106188
ANKRD6|22881	-0.330143	9.53275e-05	0.00014692
ANKRD7|56311	2.4589	NA	NA
ANKRD9|122416	0.531932	6.84762e-06	1.13014e-05
ANKS1A|23294	0.0526772	0.453261	0.505781
ANKS1B|56899	-0.446118	0.00351184	0.00486979
ANKS3|124401	0.557641	8.81994e-10	1.7687e-09
ANKS4B|257629	2.35728	NA	NA
ANKS6|203286	0.93607	8.10257e-18	2.29478e-17
ANKZF1|55139	0.386407	1.43418e-09	2.84496e-09
ANLN|54443	4.49364	0,00000000000000000000000000000000000000000000000000000000000000000000000000000000000000000000000000000000000000000000000000000000000000000000000000000000000000000000000000000000000000000000000000000000000000000000000000000000000000000000000000000000000000000000000000000000000000000000000000000000107052045062552	0,000000000000000000000000000000000000000000000000000000000000000000000000000000000000000000000000000000000000000000000000000000000000000000000000000000000000000000000000000000000000000000000000000000000000000000000000000000000000000000000000000000000000000000000000000000000000000000000000000000534904905238868
ANO10|55129	-0.0742239	0.297814	0.342084
ANO1|55107	-1.70121	1.25533e-36	6.77125e-36
ANO2|57101	-0.683318	NA	NA
ANO3|63982	-2.40359	6.87399e-21	2.19542e-20
ANO4|121601	-0.324598	0.100341	0.122275
ANO5|203859	-1.86755	NA	NA
ANO6|196527	-1.70841	1.1145e-74	1.77205e-73
ANO7|50636	1.45562	3.84311e-38	2.16989e-37
ANO8|57719	0.386799	9.86404e-06	1.61348e-05
ANO9|338440	1.43473	3.50475e-21	1.13268e-20
ANP32A|8125	0.396914	1.23295e-14	3.05991e-14
ANP32B|10541	0.797108	3.44582e-33	1.67107e-32
ANP32C|23520	0.88428	1.03064e-09	2.05952e-09
ANP32D|23519	0.181988	0.561625	0.616058
ANP32E|81611	1.99535	1.21882e-89	2.79836e-88
ANPEP|290	-0.905145	3.68642e-08	6.82442e-08
ANTXR1|84168	0.0357943	0.751592	0.801162
ANTXR2|118429	-1.76201	1.70204e-54	1.57959e-53
ANTXRL|195977	2.15146	NA	NA
ANUBL1|93550	-0.683697	2.03421e-18	5.91023e-18
ANXA10|11199	-0.916279	NA	NA
ANXA11|311	-0.4097	2.35968e-09	4.63087e-09
ANXA13|312	0.675536	NA	NA
ANXA1|301	-1.39017	3.5678e-32	1.67763e-31
ANXA2P1|303	0.160429	0.103817	0.126266
ANXA2P2|304	0.132638	0.153628	0.183171
ANXA2P3|305	0.610675	3.76818e-05	5.96021e-05
ANXA2|302	0.176753	0.0599802	0.0749296
ANXA3|306	-0.294674	0.0323336	0.0413803
ANXA4|307	0.37248	4.71321e-09	9.10772e-09
ANXA5|308	-0.400932	1.45305e-07	2.60887e-07
ANXA6|309	-0.920194	1.48214e-25	5.61914e-25
ANXA7|310	-0.131873	0.0162223	0.0213118
ANXA8L1|728113	2.48415	1.29807e-06	2.22438e-06
ANXA8L2|244	0.87097	0.00023272	0.000349919
ANXA8|653145	1.14378	2.99976e-07	5.29849e-07
ANXA9|8416	-0.714364	1.1019e-05	1.79722e-05
AOAH|313	0.654995	4.99967e-06	8.30437e-06
AOC2|314	-2.01217	2.08888e-29	8.97716e-29
AOC3|8639	-4.71063	3.90464e-192	4.35763e-190
AOX1|316	-3.1979	3.01676e-71	4.41815e-70
AOX2P|344454	-1.75149	0.000264578	0.000395969
AP1AR|55435	-0.0178369	0.8046	0.850672
AP1B1|162	0.612601	1.55654e-24	5.67544e-24
AP1G1|164	-0.0698881	0.242234	0.281452
AP1G2|8906	0.164564	0.103458	0.125864
AP1M1|8907	0.215032	0.000405501	0.000599849
AP1M2|10053	1.23228	1.67915e-15	4.31611e-15
AP1S1|1174	1.5107	1.24832e-97	3.47734e-96
AP1S2|8905	-0.312117	0.00111654	0.00160286
AP1S3|130340	1.44671	3.31988e-32	1.56188e-31
AP2A1|160	0.44907	2.12149e-13	5.01585e-13
AP2A2|161	-0.132558	0.0100655	0.0134438
AP2B1|163	-0.263838	7.30506e-05	0.000113429
AP2M1|1173	0.915003	3.01634e-51	2.57191e-50
AP2S1|1175	1.20231	2.23271e-50	1.8466e-49
AP3B1|8546	-0.187805	4.72948e-05	7.43403e-05
AP3B2|8120	0.347462	0.0582242	0.072803
AP3D1|8943	0.348135	5.01766e-12	1.11473e-11
AP3M1|26985	-0.203175	0.00109959	0.00157917
AP3M2|10947	0.473606	4.24953e-10	8.65065e-10
AP3S1|1176	0.0741776	0.236518	0.2753
AP3S2|10239	-0.434905	1.08367e-13	2.59132e-13
AP4B1|10717	0.359388	5.86169e-11	1.2411e-10
AP4E1|23431	-0.289789	7.8115e-06	1.28561e-05
AP4M1|9179	0.940518	3.07786e-51	2.6231e-50
AP4S1|11154	-0.476036	1.86926e-10	3.87043e-10
APAF1|317	-0.061827	0.330106	0.37709
APBA1|320	-0.112703	0.415888	0.467331
APBA2|321	2.45831	9.46141e-77	1.59955e-75
APBA3|9546	0.932584	2.88959e-28	1.19859e-27
APBB1IP|54518	-1.11095	6.68792e-19	1.97634e-18
APBB1|322	-0.918099	7.19805e-23	2.46884e-22
APBB2|323	-1.46273	1.65703e-67	2.20184e-66
APBB3|10307	-0.500354	3.3248e-08	6.16727e-08
APC2|10297	1.23467	2.26838e-13	5.35309e-13
APCDD1L|164284	-0.425284	0.0470587	0.0593638
APCDD1|147495	-1.37224	3.80817e-21	1.22939e-20
APCS|325	0.823451	0.437792	0.490381
APC|324	-0.93373	6.97498e-35	3.56182e-34
APEH|327	0.209598	0.00218827	0.00307701
APEX1|328	0.367664	4.94295e-11	1.05049e-10
APEX2|27301	1.22886	9.71004e-66	1.23355e-64
APH1A|51107	1.14308	8.44217e-89	1.8891e-87
APH1B|83464	-1.52871	1.80186e-100	5.44044e-99
API5|8539	0.189582	0.000477628	0.000702714
APIP|51074	0.0234278	0.788938	0.835918
APITD1|378708	0.851287	2.40959e-35	1.24599e-34
APLF|200558	0.0538571	0.444791	0.497305
APLNR|187	-0.833658	2.0407e-11	4.41625e-11
APLN|8862	0.315888	0.0412783	0.0523791
APLP1|333	2.80983	9.74479e-63	1.1312e-61
APLP2|334	-0.27942	0.000105653	0.000162351
APOA1BP|128240	1.37432	1.49614e-81	2.85823e-80
APOA1|335	1.41772	1.33924e-11	2.92191e-11
APOA2|336	4.35968	NA	NA
APOA4|337	-0.00334625	0.997638	0.999281
APOA5|116519	1.44173	NA	NA
APOB48R|55911	1.01808	1.77978e-13	4.2238e-13
APOBEC1|339	2.25541	NA	NA
APOBEC2|10930	-6.97619	NA	NA
APOBEC3A|200315	2.85025	9.88596e-57	9.77125e-56
APOBEC3B|9582	3.9318	1.43697e-97	3.99026e-96
APOBEC3C|27350	-0.464391	8.42373e-06	1.3843e-05
APOBEC3D|140564	0.474199	9.60996e-05	0.000148071
APOBEC3F|200316	0.386603	0.000159222	0.000241885
APOBEC3G|60489	0.389987	0.0017348	0.00245804
APOBEC3H|164668	1.70585	7.26154e-25	2.68265e-24
APOBEC4|403314	0.0544213	0.897932	0.935052
APOB|338	-6.1788	3.68346e-137	2.21674e-135
APOC1P1|342	0.782721	0.0101175	0.0135082
APOC1|341	1.16844	2.76619e-15	7.05368e-15
APOC2|344	1.69123	5.93167e-20	1.82345e-19
APOC3|345	0.29471	NA	NA
APOC4|346	1.45861	5.01166e-09	9.6675e-09
APOD|347	-0.691965	NA	NA
APOE|348	1.05151	8.96785e-11	1.8841e-10
APOF|319	-1.98627	NA	NA
APOH|350	0.624355	NA	NA
APOL1|8542	0.766428	1.22362e-10	2.5549e-10
APOL2|23780	0.520394	2.52539e-09	4.94944e-09
APOL3|80833	-0.625134	1.09117e-06	1.87749e-06
APOL4|80832	-0.568212	NA	NA
APOL5|80831	-1.57344	2.31868e-09	4.55293e-09
APOL6|80830	-0.557702	1.57795e-05	2.5522e-05
APOLD1|81575	-2.4818	1.48904e-80	2.77844e-79
APOM|55937	-0.617476	2.60334e-09	5.09996e-09
APOOL|139322	-0.6096	1.88409e-09	3.7157e-09
APOO|79135	1.51979	5.60175e-69	7.75928e-68
APPBP2|10513	-0.646578	6.49676e-31	2.93662e-30
APPL1|26060	-0.329975	2.45256e-08	4.57533e-08
APPL2|55198	-1.04444	7.41582e-56	7.12218e-55
APP|351	0.293992	0.0016667	0.00236397
APRT|353	0.931792	4.3362e-25	1.61513e-24
APTX|54840	0.63788	4.56963e-26	1.76509e-25
AQP10|89872	0.520379	NA	NA
AQP11|282679	-0.425559	0.000265374	0.000397059
AQP12A|375318	1.92671	NA	NA
AQP12B|653437	5.32102	NA	NA
AQP1|358	-2.14773	6.07627e-58	6.21118e-57
AQP2|359	1.04568	NA	NA
AQP3|360	0.906984	9.0212e-06	1.47863e-05
AQP4|361	-0.631567	NA	NA
AQP5|362	2.05028	8.15842e-14	1.95804e-13
AQP6|363	1.28172	1.26661e-08	2.39303e-08
AQP7P1|375719	-6.31539	7.09672e-154	5.41717e-152
AQP7P3|441432	-5.62947	7.30641e-107	2.48714e-105
AQP7|364	-6.18063	1.97631e-119	8.84475e-118
AQP8|343	-0.175837	0.370859	0.420105
AQP9|366	1.62925	2.92976e-16	7.77668e-16
AQPEP|206338	-5.69102	1.12984e-153	8.58731e-152
AQR|9716	-0.287683	2.68993e-06	4.52936e-06
ARAF|369	0.179262	0.0111451	0.0148318
ARAP1|116985	-0.0972632	0.158413	0.188482
ARAP2|116984	0.311902	0.00235877	0.00331043
ARAP3|64411	-0.948478	9.14389e-27	3.62161e-26
ARCN1|372	0.150876	0.00564378	0.00770433
ARC|23237	-1.64419	1.16499e-14	2.8945e-14
AREG|374	-2.17922	1.07197e-24	3.93384e-24
ARF1|375	1.25365	1.48754e-110	5.55717e-109
ARF3|377	0.184763	0.000130695	0.000199683
ARF4|378	0.658699	1.3194e-33	6.49135e-33
ARF5|381	1.11286	8.78824e-54	8.01671e-53
ARF6|382	0.325918	2.36613e-09	4.64299e-09
ARFGAP1|55738	1.24838	1.51353e-54	1.40685e-53
ARFGAP2|84364	0.11199	0.0242395	0.0313722
ARFGAP3|26286	0.369451	1.84296e-08	3.45602e-08
ARFGEF1|10565	0.329549	6.97408e-06	1.15058e-05
ARFGEF2|10564	-0.11844	0.16129	0.191568
ARFIP1|27236	-0.383562	8.45376e-11	1.77818e-10
ARFIP2|23647	-0.0366173	0.610869	0.664394
ARFRP1|10139	0.622904	2.54957e-11	5.49324e-11
ARG1|383	-0.160486	NA	NA
ARG2|384	0.0116378	0.904057	0.940319
ARGFXP2|503640	-0.370433	0.0272835	0.0351699
ARGFX|503582	-0.178869	0.794953	0.841381
ARGLU1|55082	-0.462506	3.4713e-08	6.43429e-08
ARHGAP10|79658	-1.00283	1.12506e-26	4.44304e-26
ARHGAP11A|9824	2.90009	1.0455e-212	1.58925e-210
ARHGAP11B|89839	2.58246	1.96466e-94	5.15518e-93
ARHGAP12|94134	-0.639658	1.24615e-16	3.3619e-16
ARHGAP15|55843	0.473154	0.000314955	0.000468777
ARHGAP17|55114	-0.0781263	0.10898	0.132209
ARHGAP18|93663	0.0103521	0.899945	0.936817
ARHGAP19|84986	-1.01106	1.19448e-35	6.26666e-35
ARHGAP1|392	-0.0743822	0.158662	0.188726
ARHGAP20|57569	-3.72163	8.59045e-168	7.80801e-166
ARHGAP21|57584	-0.168547	0.066998	0.0832952
ARHGAP22|58504	1.85135	4.08664e-57	4.08965e-56
ARHGAP23|57636	-0.65987	9.15355e-13	2.10162e-12
ARHGAP24|83478	-1.45301	2.35468e-47	1.77969e-46
ARHGAP25|9938	-0.102426	0.351212	0.399647
ARHGAP26|23092	-1.05843	3.36027e-28	1.39056e-27
ARHGAP27|201176	0.537279	2.19002e-15	5.60717e-15
ARHGAP28|79822	-0.358836	0.00362137	0.00501693
ARHGAP29|9411	-1.0161	2.18927e-18	6.35237e-18
ARHGAP30|257106	0.800084	1.64216e-14	4.05492e-14
ARHGAP31|57514	-0.827086	1.34917e-18	3.94264e-18
ARHGAP32|9743	-0.320197	0.000382087	0.000566211
ARHGAP33|115703	1.02299	1.85673e-21	6.05618e-21
ARHGAP36|158763	-5.50262	3.2046e-51	2.72979e-50
ARHGAP39|80728	1.79399	7.27463e-60	7.87437e-59
ARHGAP42|143872	-0.773643	4.46562e-11	9.51109e-11
ARHGAP4|393	0.901945	5.79364e-15	1.45963e-14
ARHGAP5|394	-0.749407	1.08164e-17	3.04673e-17
ARHGAP6|395	-2.01657	1.04991e-57	1.06397e-56
ARHGAP8|23779	0.734358	8.42381e-09	1.60841e-08
ARHGAP9|64333	1.08674	2.63024e-15	6.71477e-15
ARHGDIA|396	0.8212	2.34503e-32	1.10828e-31
ARHGDIB|397	0.446528	1.17276e-05	1.90945e-05
ARHGDIG|398	0.0369368	0.914214	0.948899
ARHGEF10L|55160	0.269612	0.00159852	0.00227203
ARHGEF10|9639	-0.83026	2.42642e-22	8.16821e-22
ARHGEF11|9826	0.643287	6.83786e-22	2.26426e-21
ARHGEF12|23365	-0.744627	2.64067e-20	8.24124e-20
ARHGEF15|22899	-2.32912	5.55241e-98	1.57152e-96
ARHGEF16|27237	0.927069	1.03227e-13	2.47042e-13
ARHGEF17|9828	-0.486215	9.57188e-12	2.10031e-11
ARHGEF18|23370	0.552092	6.60093e-24	2.35759e-23
ARHGEF19|128272	1.53273	3.85576e-41	2.39988e-40
ARHGEF1|9138	0.913853	2.4907e-30	1.10431e-29
ARHGEF2|9181	0.743057	1.41791e-20	4.46544e-20
ARHGEF33|100271715	0.847944	1.0267e-07	1.85738e-07
ARHGEF35|445328	-0.194772	0.0934739	0.114231
ARHGEF37|389337	-1.27622	2.29361e-34	1.15288e-33
ARHGEF38|54848	-1.10953	6.62369e-07	1.15217e-06
ARHGEF3|50650	-0.504499	2.56755e-13	6.04375e-13
ARHGEF4|50649	0.043218	0.725715	0.776865
ARHGEF5|7984	-0.13163	0.15513	0.18484
ARHGEF6|9459	-1.74674	5.86659e-52	5.08083e-51
ARHGEF7|8874	-0.338169	4.02934e-06	6.71989e-06
ARHGEF9|23229	0.535485	4.81854e-08	8.86071e-08
ARID1A|8289	0.0765222	0.174907	0.206803
ARID1B|57492	-0.309187	1.567e-06	2.67276e-06
ARID2|196528	-0.365008	3.63686e-07	6.39752e-07
ARID3A|1820	0.723989	7.96823e-13	1.83425e-12
ARID3B|10620	0.360472	7.41173e-07	1.28532e-06
ARID3C|138715	1.17045	8.41897e-08	1.5309e-07
ARID4A|5926	-1.16203	2.67164e-61	2.99105e-60
ARID4B|51742	0.0870546	0.207678	0.243694
ARID5A|10865	-0.706051	4.38988e-08	8.09017e-08
ARID5B|84159	-1.60298	8.28108e-85	1.69005e-83
ARIH1|25820	-0.269594	3.36954e-07	5.93795e-07
ARIH2|10425	-0.248846	1.97604e-08	3.70046e-08
ARL10|285598	-0.527082	1.76099e-05	2.83809e-05
ARL11|115761	0.979918	1.51645e-21	4.96096e-21
ARL13A|392509	1.24492	5.78147e-06	9.57317e-06
ARL13B|200894	-0.384208	4.52128e-07	7.91931e-07
ARL14|80117	4.78782	NA	NA
ARL15|54622	-1.4107	1.28636e-57	1.3006e-56
ARL16|339231	0.616392	2.28437e-19	6.86324e-19
ARL17A|51326	-0.285398	0.000407716	0.000603024
ARL17B|641522	-0.724709	2.87426e-08	5.34731e-08
ARL1|400	-0.0374352	0.48415	0.537833
ARL2BP|23568	-0.232982	1.37906e-05	2.23707e-05
ARL2|402	-0.00815521	0.923626	0.956667
ARL3|403	-0.0859816	0.173567	0.205347
ARL4A|10124	-1.4005	2.99198e-34	1.49922e-33
ARL4C|10123	0.230571	0.0257695	0.0332841
ARL4D|379	-0.377191	0.00712201	0.00963277
ARL5A|26225	0.166051	0.010098	0.0134831
ARL5B|221079	0.762353	3.70463e-13	8.65788e-13
ARL5C|390790	-0.970679	0.000201282	0.000303818
ARL6IP1|23204	0.8136	8.36715e-39	4.82308e-38
ARL6IP4|51329	0.413544	4.52525e-05	7.12317e-05
ARL6IP5|10550	-0.590651	2.257e-22	7.60803e-22
ARL6IP6|151188	0.552485	1.37328e-15	3.54367e-15
ARL6|84100	-0.0981425	0.152141	0.181546
ARL8A|127829	0.722244	6.4035e-33	3.07748e-32
ARL8B|55207	0.134346	0.0292428	0.037583
ARL9|132946	2.88736	1.06345e-61	1.20746e-60
ARMC10|83787	0.630068	1.72777e-28	7.22625e-28
ARMC1|55156	0.583991	3.12689e-18	9.01807e-18
ARMC2|84071	-0.21081	0.00461179	0.0063417
ARMC3|219681	1.5989	2.96273e-10	6.07817e-10
ARMC4|55130	0.884038	NA	NA
ARMC5|79798	0.348589	5.75321e-05	8.99108e-05
ARMC6|93436	1.17645	2.12018e-60	2.31487e-59
ARMC7|79637	0.533642	9.97201e-18	2.81609e-17
ARMC8|25852	-0.0476906	0.356948	0.405679
ARMC9|80210	0.377355	3.85865e-06	6.44193e-06
ARMCX1|51309	-0.718491	5.65954e-14	1.367e-13
ARMCX2|9823	0.0950298	0.395099	0.445617
ARMCX3|51566	-0.366417	5.87264e-08	1.07665e-07
ARMCX5|64860	-0.342001	1.7681e-07	3.15748e-07
ARMCX6|54470	0.148701	0.0440854	0.0557565
ARMS2|387715	-1.82082	2.27433e-12	5.13025e-12
ARNT2|9915	1.03255	9.38849e-12	2.0611e-11
ARNTL2|56938	1.99909	4.24646e-41	2.6384e-40
ARNTL|406	-0.323911	0.000129237	0.000197541
ARNT|405	-0.243051	2.67436e-05	4.26761e-05
ARPC1A|10552	0.687021	6.47183e-28	2.65021e-27
ARPC1B|10095	1.62919	1.48657e-54	1.38253e-53
ARPC2|10109	0.597479	2.49971e-31	1.14576e-30
ARPC3|10094	0.714305	1.74222e-36	9.36318e-36
ARPC4|10093	0.77639	6.9477e-46	5.00444e-45
ARPC5L|81873	1.29749	1.13665e-94	3.00039e-93
ARPC5|10092	1.04793	5.42237e-85	1.11567e-83
ARPM1|84517	0.626791	1.14546e-10	2.39567e-10
ARPP19|10776	-0.563147	5.58561e-23	1.92553e-22
ARPP21|10777	-4.66005	NA	NA
ARR3|407	-0.300697	0.445114	0.497603
ARRB1|408	-1.63453	5.64361e-89	1.27255e-87
ARRB2|409	0.511748	2.19918e-12	4.9652e-12
ARRDC1|92714	0.949023	2.55532e-23	8.92061e-23
ARRDC2|27106	-0.0286364	0.774467	0.822413
ARRDC3|57561	-1.28482	1.12322e-47	8.5776e-47
ARRDC4|91947	-1.24078	8.37074e-38	4.68724e-37
ARRDC5|645432	1.43054	9.08955e-15	2.27149e-14
ARSA|410	0.484514	1.09425e-06	1.88244e-06
ARSB|411	0.640857	1.37899e-15	3.55753e-15
ARSD|414	-0.461575	1.8739e-07	3.34099e-07
ARSE|415	1.56607	4.64269e-21	1.4947e-20
ARSF|416	2.80881	3.12685e-18	9.01807e-18
ARSG|22901	-1.5419	7.15135e-43	4.68773e-42
ARSH|347527	1.06252	5.5732e-07	9.72992e-07
ARSI|340075	2.02714	4.41019e-42	2.82474e-41
ARSJ|79642	0.0867969	0.546223	0.600733
ARSK|153642	-0.523458	3.09609e-17	8.565e-17
ART1|417	-3.48528	NA	NA
ART3|419	3.84648	NA	NA
ART4|420	-0.96241	NA	NA
ART5|116969	-0.839727	8.75608e-06	1.43624e-05
ARTN|9048	3.65866	8.51056e-81	1.60328e-79
ARV1|64801	0.652091	5.68168e-18	1.62033e-17
ARVCF|421	-0.0182	0.87101	0.911269
ARX|170302	0.301024	NA	NA
AR|367	-1.97012	9.24052e-15	2.30791e-14
AS3MT|57412	0.164167	0.20949	0.245771
ASAH1|427	-1.15394	1.28602e-35	6.73488e-35
ASAH2B|653308	0.367836	0.0347506	0.0443546
ASAH2|56624	-0.0114121	0.943763	0.972326
ASAM|79827	-2.36455	7.88625e-61	8.71839e-60
ASAP1IT1|29065	-0.137238	0.786299	0.833522
ASAP1|50807	0.428846	2.78115e-08	5.17901e-08
ASAP2|8853	0.123185	0.132582	0.159241
ASAP3|55616	0.0554872	0.491332	0.54509
ASB10|136371	-5.6528	NA	NA
ASB11|140456	-6.41204	NA	NA
ASB12|142689	-1.87937	NA	NA
ASB13|79754	0.507877	2.92133e-09	5.70642e-09
ASB14|142686	-1.72177	NA	NA
ASB15|142685	-7.74422	NA	NA
ASB16|92591	-1.49359	NA	NA
ASB17|127247	-0.0886085	0.933881	0.964625
ASB18|401036	-0.792588	NA	NA
ASB1|51665	-0.895196	1.79607e-44	1.23326e-43
ASB2|51676	-1.45839	NA	NA
ASB3|51130	0.0620586	0.18429	0.217349
ASB4|51666	-2.41284	NA	NA
ASB5|140458	-7.44643	NA	NA
ASB6|140459	0.399774	2.61294e-13	6.14893e-13
ASB7|140460	0.00895314	0.888706	0.927361
ASB8|140461	-0.71707	NA	NA
ASB9|140462	0.16615	0.157802	0.187792
ASCC1|51008	0.485993	1.60404e-15	4.12724e-15
ASCC2|84164	0.437679	1.86359e-15	4.78183e-15
ASCC3|10973	0.495473	7.26622e-10	1.46345e-09
ASCL1|429	0.552484	NA	NA
ASCL2|430	2.02551	NA	NA
ASCL3|56676	-0.642592	0.086027	0.105598
ASCL4|121549	0.338428	NA	NA
ASF1A|25842	0.607835	2.85039e-18	8.23951e-18
ASF1B|55723	3.56916	0,000000000000000000000000000000000000000000000000000000000000000000000000000000000000000000000000000000000000000000000000000000000000000000000000000000000000000000000000000000000000000000000000000000000000000000000000000000000000000000000000000000000000000000000000414870416979241	0,000000000000000000000000000000000000000000000000000000000000000000000000000000000000000000000000000000000000000000000000000000000000000000000000000000000000000000000000000000000000000000000000000000000000000000000000000000000000000000000000000000000000000000000126127759699913
ASFMR1|100126270	-0.465503	0.0142329	0.0187823
ASGR1|432	0.9556	3.19333e-12	7.15385e-12
ASGR2|433	0.628186	4.22297e-05	6.65983e-05
ASH1L|55870	-0.448536	4.48619e-08	8.26421e-08
ASH2L|9070	0.152727	0.047053	0.0593608
ASIP|434	0.873123	0.00073728	0.00107044
ASL|435	0.365551	2.261e-05	3.62142e-05
ASMTL|8623	-0.337863	5.20384e-05	8.15711e-05
ASMT|438	-0.0117204	NA	NA
ASNA1|439	0.678982	1.28742e-25	4.89458e-25
ASNSD1|54529	-0.0639068	0.217687	0.254811
ASNS|440	2.03009	8.26509e-102	2.53458e-100
ASPA|443	-4.47988	6.26291e-132	3.47277e-130
ASPDH|554235	-0.86425	0.00022853	0.000343799
ASPG|374569	0.286012	NA	NA
ASPHD1|253982	2.38798	5.8879e-36	3.11308e-35
ASPHD2|57168	1.156	1.32796e-31	6.14271e-31
ASPH|444	-1.2874	5.02436e-33	2.42454e-32
ASPM|259266	4.46385	2.88355e-225	5.03422e-223
ASPN|54829	0.765275	4.47355e-05	7.04367e-05
ASPRV1|151516	-0.460248	6.24435e-05	9.73964e-05
ASPSCR1|79058	1.23336	9.23022e-41	5.67887e-40
ASRGL1|80150	0.88371	9.54016e-11	2.00097e-10
ASS1|445	0.240012	0.0620429	0.0773967
ASTE1|28990	-0.307778	5.38637e-10	1.09132e-09
ASTL|431705	0.365455	0.0912835	0.111685
ASTN1|460	-1.35525	2.31338e-08	4.31843e-08
ASTN2|23245	-0.84188	8.8919e-08	1.6144e-07
ASXL1|171023	-0.0941424	0.0474014	0.059766
ASXL2|55252	-0.537292	4.98962e-06	8.28846e-06
ASXL3|80816	-1.31946	9.4764e-09	1.80256e-08
ASZ1|136991	3.46734	NA	NA
ATAD1|84896	-0.365023	1.01358e-05	1.65639e-05
ATAD2B|54454	0.461599	1.76847e-11	3.83749e-11
ATAD2|29028	2.45122	9.37429e-140	5.86159e-138
ATAD3A|55210	1.85121	4.23471e-80	7.81073e-79
ATAD3B|83858	1.67067	9.90063e-48	7.57059e-47
ATAD3C|219293	0.357667	0.0379855	0.04834
ATAD5|79915	1.57776	9.86388e-50	8.0189e-49
ATCAY|85300	2.97499	NA	NA
ATE1|11101	-0.240414	NA	NA
ATF1|466	-0.292746	3.54438e-07	6.24045e-07
ATF2|1386	-0.426785	3.2338e-07	5.70215e-07
ATF3|467	-2.13024	1.52597e-63	1.82299e-62
ATF4|468	0.374091	3.04981e-10	6.25318e-10
ATF5|22809	1.22846	9.36486e-48	7.17024e-47
ATF6B|1388	0.68696	1.65008e-39	9.7343e-39
ATF6|22926	0.163707	0.00619606	0.00843148
ATF7IP2|80063	0.64489	1.84049e-07	3.28275e-07
ATF7IP|55729	0.0189802	0.809622	0.855469
ATF7|11016	-0.943339	1.17854e-57	1.19226e-56
ATG10|83734	-0.122722	0.0366317	0.0466677
ATG12|9140	-0.24256	2.25939e-06	3.8179e-06
ATG16L1|55054	-0.00288386	0.958138	0.982513
ATG16L2|89849	-0.139783	0.114675	0.138678
ATG2A|23130	-0.0463368	0.406159	0.457302
ATG2B|55102	-1.09283	6.15539e-56	5.92457e-55
ATG3|64422	0.53561	2.08692e-35	1.08136e-34
ATG4A|115201	0.0937777	0.110239	0.133615
ATG4B|23192	0.529399	3.29774e-19	9.8491e-19
ATG4C|84938	-0.120957	0.0272585	0.0351429
ATG4D|84971	1.01495	3.02654e-33	1.47138e-32
ATG5|9474	0.295717	1.13065e-09	2.25451e-09
ATG7|10533	0.209923	0.000179026	0.00027106
ATG9A|79065	0.265425	3.21331e-06	5.38494e-06
ATG9B|285973	2.84593	1.04309e-83	2.08773e-82
ATHL1|80162	0.0638347	0.664026	0.716922
ATIC|471	0.81213	5.97518e-41	3.69426e-40
ATL1|51062	-0.565054	7.54059e-10	1.51733e-09
ATL2|64225	0.509839	8.06706e-09	1.5413e-08
ATL3|25923	0.13019	0.107712	0.13076
ATMIN|23300	-0.111322	0.0518404	0.0651488
ATM|472	-0.580833	1.54893e-11	3.37105e-11
ATN1|1822	0.00603082	0.927848	0.959856
ATOH1|474	0.429023	0.679172	0.731782
ATOH7|220202	1.81411	3.88281e-23	1.34669e-22
ATOH8|84913	-3.63602	2.25755e-114	9.06773e-113
ATOX1|475	0.790773	5.40553e-20	1.6649e-19
ATP10A|57194	0.196355	0.0732221	0.0907199
ATP10B|23120	1.88819	4.68029e-20	1.44633e-19
ATP10D|57205	-0.623191	3.22777e-12	7.22733e-12
ATP11A|23250	0.655958	1.5977e-10	3.31868e-10
ATP11B|23200	0.0199511	0.794678	0.841191
ATP11C|286410	0.179499	0.0165842	0.0217711
ATP12A|479	1.57213	1.7784e-07	3.17491e-07
ATP13A1|57130	0.980861	6.50815e-63	7.60996e-62
ATP13A2|23400	0.76636	2.44259e-27	9.80428e-27
ATP13A3|79572	0.447016	1.86307e-08	3.49224e-08
ATP13A4|84239	-0.500439	0.0611292	0.0762947
ATP13A5|344905	-0.563195	0.0369902	0.0471107
ATP1A1|476	0.723042	NA	NA
ATP1A2|477	-6.65298	2.0128e-152	1.50046e-150
ATP1A3|478	3.20348	NA	NA
ATP1A4|480	-0.257391	NA	NA
ATP1B1|481	0.303006	0.0197548	0.0257721
ATP1B2|482	-1.53301	8.2959e-24	2.94626e-23
ATP1B3|483	1.11664	6.49155e-39	3.75174e-38
ATP1B4|23439	-7.40823	NA	NA
ATP2A1|487	-7.45565	NA	NA
ATP2A2|488	-0.195676	NA	NA
ATP2A3|489	0.982408	8.45466e-12	1.85956e-11
ATP2B1|490	-0.67085	1.08331e-12	2.47916e-12
ATP2B2|491	0.968059	NA	NA
ATP2B3|492	4.58855	NA	NA
ATP2B4|493	-1.08855	6.55445e-30	2.8643e-29
ATP2C1|27032	0.519813	8.33072e-19	2.45398e-18
ATP2C2|9914	0.796874	2.66999e-05	4.26101e-05
ATP4A|495	0.655147	NA	NA
ATP4B|496	2.33686	NA	NA
ATP5A1|498	-0.0586719	0.357986	0.406724
ATP5B|506	0.070237	0.288497	0.331945
ATP5C1|509	1.06961	2.73929e-50	2.26027e-49
ATP5D|513	0.646888	4.79715e-07	8.39335e-07
ATP5EP2|432369	0.61286	1.30437e-09	2.59477e-09
ATP5E|514	0.601564	3.0426e-14	7.42871e-14
ATP5F1|515	0.33243	1.02666e-10	2.15078e-10
ATP5G1|516	0.897455	9.60558e-24	3.40247e-23
ATP5G2|517	-0.0437506	0.557947	0.612443
ATP5G3|518	0.572582	2.28158e-15	5.83737e-15
ATP5H|10476	0.519021	3.35446e-12	7.50528e-12
ATP5I|521	0.586389	1.06255e-09	2.12161e-09
ATP5J2|9551	1.40314	2.45925e-62	2.83055e-61
ATP5J|522	0.318993	3.22673e-05	5.12404e-05
ATP5L2|267020	0.473038	0.0519548	0.0652832
ATP5L|10632	0.319573	9.44707e-07	1.62978e-06
ATP5O|539	0.209976	0.00298656	0.00416466
ATP5SL|55101	0.0929566	0.0923507	0.11292
ATP5S|27109	-0.537719	1.07558e-17	3.03063e-17
ATP6AP1L|92270	-0.95282	7.78931e-24	2.76857e-23
ATP6AP1|537	0.773271	8.29313e-40	4.94364e-39
ATP6AP2|10159	0.196194	8.12813e-05	0.000125888
ATP6V0A1|535	-0.470308	2.40127e-18	6.96064e-18
ATP6V0A2|23545	0.291653	9.86089e-07	1.70051e-06
ATP6V0A4|50617	1.14884	1.06184e-06	1.82818e-06
ATP6V0B|533	1.49236	6.63202e-89	1.49161e-87
ATP6V0C|527	0.88949	5.02791e-30	2.20595e-29
ATP6V0D1|9114	0.226578	0.000568548	0.000832728
ATP6V0D2|245972	1.01717	7.96621e-06	1.31009e-05
ATP6V0E1|8992	0.273197	0.0003419	0.000507853
ATP6V0E2|155066	0.779391	3.34901e-12	7.49406e-12
ATP6V1A|523	0.328676	5.89417e-09	1.1324e-08
ATP6V1B1|525	0.0727098	0.729768	0.780968
ATP6V1B2|526	0.315252	1.78836e-07	3.19171e-07
ATP6V1C1|528	0.240742	0.000115244	0.000176643
ATP6V1C2|245973	2.39946	1.65812e-71	2.45488e-70
ATP6V1D|51382	0.15269	0.0207402	0.0270158
ATP6V1E1|529	0.0191822	0.712832	0.764317
ATP6V1E2|90423	0.724367	4.63591e-18	1.32724e-17
ATP6V1F|9296	1.08552	2.07922e-56	2.03006e-55
ATP6V1G1|9550	0.431048	4.59936e-12	1.02361e-11
ATP6V1G2|534	-0.365575	0.00496612	0.00680771
ATP6V1G3|127124	0.647613	0.255994	0.2966
ATP6V1H|51606	0.30512	2.37345e-06	4.00604e-06
ATP7A|538	-0.749358	6.89983e-18	1.9598e-17
ATP7B|540	-0.928365	1.56275e-18	4.55923e-18
ATP8A1|10396	-0.996129	1.89343e-15	4.85659e-15
ATP8A2|51761	-0.513889	NA	NA
ATP8B1|5205	-0.58626	1.99909e-10	4.13102e-10
ATP8B2|57198	-0.704632	7.33159e-13	1.69101e-12
ATP8B3|148229	0.286331	0.0213406	0.0277712
ATP8B4|79895	-0.909801	5.5018e-09	1.05875e-08
ATP8B5P|158381	0.385983	0.000250667	0.000375756
ATP9A|10079	-0.804362	1.41344e-16	3.80215e-16
ATP9B|374868	-0.522426	7.97536e-15	1.999e-14
ATPAF1|64756	-0.417407	1.18934e-10	2.48567e-10
ATPAF2|91647	0.100795	0.132905	0.159607
ATPBD4|89978	-0.528537	3.65597e-15	9.28499e-15
ATPIF1|93974	0.888214	4.86282e-26	1.87587e-25
ATRIP|84126	0.0652228	0.248248	0.288135
ATRNL1|26033	-0.740876	0.00137921	0.00196792
ATRN|8455	-0.26946	5.97088e-05	9.32546e-05
ATRX|546	-0.686401	4.68355e-20	1.44708e-19
ATR|545	0.0384874	0.538548	0.592958
ATXN10|25814	0.174291	0.000400055	0.00059204
ATXN1L|342371	-0.619515	4.52083e-17	1.24168e-16
ATXN1|6310	-0.320914	8.89959e-05	0.00013745
ATXN2L|11273	0.759008	5.91978e-60	6.41964e-59
ATXN2|6311	-0.161374	0.000629087	0.000918346
ATXN3L|92552	0.148619	0.898109	0.935149
ATXN3|4287	-0.369033	4.0225e-10	8.19512e-10
ATXN7L1|222255	-0.0708777	0.366385	0.415411
ATXN7L2|127002	1.13538	1.72741e-32	8.19685e-32
ATXN7L3B|552889	-0.0485739	0.460539	0.513252
ATXN7L3|56970	0.562334	4.97165e-43	3.27109e-42
ATXN7|6314	-0.479699	2.45384e-14	6.008e-14
ATXN8OS|6315	0.0153329	0.989107	0.997515
AUH|549	-0.886143	2.0496e-45	1.45493e-44
AUP1|550	0.912886	2.12016e-54	1.96348e-53
AURKAIP1|54998	1.17092	6.55417e-25	2.42845e-24
AURKAPS1|6791	1.77469	2.71766e-59	2.88852e-58
AURKA|6790	3.87645	0	0
AURKB|9212	4.8715	0	0
AURKC|6795	0.0900498	0.507387	0.561031
AUTS2|26053	-0.130245	0.0813638	0.10023
AVEN|57099	0.468482	5.71783e-11	1.21152e-10
AVIL|10677	0.0663528	0.600427	0.654144
AVL9|23080	0.32022	0.000162405	0.000246614
AVPI1|60370	-0.840685	7.7466e-13	1.78557e-12
AVPR1A|552	-2.06616	1.16792e-40	7.15815e-40
AVPR1B|553	2.31445	NA	NA
AVPR2|554	-3.91973	1.29e-145	8.99077e-144
AVP|551	-0.744227	0.24165	0.280866
AWAT1|158833	3.543	NA	NA
AWAT2|158835	1.39216	NA	NA
AXIN1|8312	1.08975	6.31109e-61	6.99456e-60
AXIN2|8313	-1.4419	9.17287e-30	3.99272e-29
AXL|558	-0.851809	3.91624e-17	1.07831e-16
AZGP1|563	-0.274052	0.215125	0.251996
AZI1|22994	1.4227	5.15507e-36	2.72971e-35
AZI2|64343	-0.618578	6.11839e-27	2.43534e-26
AZIN1|51582	0.43458	7.34677e-11	1.55015e-10
AZU1|566	-0.107282	NA	NA
B2M|567	0.450737	2.54973e-06	4.2978e-06
B3GALNT1|8706	0.719473	3.10262e-22	1.04088e-21
B3GALNT2|148789	0.894359	1.54063e-38	8.79726e-38
B3GALT1|8708	-3.05583	3.4631e-40	2.0884e-39
B3GALT2|8707	-0.761753	1.20054e-06	2.06106e-06
B3GALT4|8705	0.214875	0.032067	0.0410541
B3GALT5|10317	-1.26347	7.68577e-08	1.39989e-07
B3GALT6|126792	0.748947	4.87757e-18	1.39507e-17
B3GALTL|145173	-0.0592119	0.415242	0.466665
B3GAT1|27087	0.183625	NA	NA
B3GAT2|135152	0.218524	0.107395	0.130393
B3GAT3|26229	1.22133	7.29607e-40	4.35959e-39
B3GNT1|11041	-0.769348	1.33355e-31	6.16692e-31
B3GNT2|10678	-0.00342431	0.955336	0.980698
B3GNT3|10331	0.604638	0.00209549	0.00295079
B3GNT4|79369	3.41197	2.06154e-105	6.78194e-104
B3GNT5|84002	0.979759	2.9134e-20	9.07792e-20
B3GNT6|192134	0.113701	0.815749	0.861238
B3GNT7|93010	2.3231	1.59885e-46	1.17518e-45
B3GNT8|374907	-0.252517	0.0489239	0.0616021
B3GNT9|84752	0.510304	7.84453e-09	1.50025e-08
B3GNTL1|146712	1.18394	4.21041e-35	2.16449e-34
B4GALNT1|2583	2.45112	7.99745e-58	8.13258e-57
B4GALNT2|124872	2.52688	NA	NA
B4GALNT3|283358	1.86517	1.57254e-28	6.58325e-28
B4GALNT4|338707	1.95778	3.10242e-32	1.46036e-31
B4GALT1|2683	0.57206	1.72713e-13	4.10217e-13
B4GALT2|8704	1.19732	1.28543e-50	1.07422e-49
B4GALT3|8703	1.50288	6.42963e-107	2.19291e-105
B4GALT4|8702	0.794348	3.95128e-48	3.05583e-47
B4GALT5|9334	0.261765	6.24083e-05	9.73501e-05
B4GALT6|9331	-0.800541	3.41156e-13	7.99097e-13
B4GALT7|11285	0.654232	6.79222e-13	1.5701e-12
B9D1|27077	0.411575	8.56e-06	1.40565e-05
B9D2|80776	0.290917	0.000811804	0.00117535
BAALC|79870	-0.94452	NA	NA
BAAT|570	0.730133	NA	NA
BACE1|23621	-0.506849	5.07772e-13	1.18152e-12
BACE2|25825	1.19582	2.93742e-39	1.71282e-38
BACH1|571	-0.0349879	0.63384	0.687108
BACH2|60468	-0.957572	7.80383e-15	1.95656e-14
BAD|572	0.45575	3.60771e-07	6.34751e-07
BAG1|573	0.000393028	0.995835	0.998588
BAG2|9532	1.38893	1.93982e-29	8.34874e-29
BAG3|9531	-0.270673	0.00178286	0.00252346
BAG4|9530	-0.164848	0.142972	0.171173
BAG5|9529	-0.290968	1.03111e-06	1.77677e-06
BAGE2|85319	-0.475424	0.0141176	0.0186344
BAGE|574	3.42763	NA	NA
BAHCC1|57597	0.504873	4.56661e-06	7.59795e-06
BAHD1|22893	0.0247951	0.641671	0.694871
BAI1|575	0.726393	0.00291642	0.00406877
BAI2|576	0.260664	0.111589	0.135169
BAI3|577	-1.56341	NA	NA
BAIAP2L1|55971	1.66223	4.9476e-105	1.61557e-103
BAIAP2L2|80115	3.43302	2.14066e-71	3.1534e-70
BAIAP2|10458	0.616278	9.0895e-11	1.90849e-10
BAIAP3|8938	-1.55506	6.99783e-24	2.49581e-23
BAK1|578	1.62377	2.81591e-149	2.01841e-147
BAMBI|25805	1.4938	8.03196e-24	2.85309e-23
BANF1|8815	1.13053	2.21819e-65	2.78585e-64
BANF2|140836	0.456387	0.408142	0.45927
BANK1|55024	-0.647302	0.00472287	0.00648535
BANP|54971	0.738772	4.92381e-34	2.45536e-33
BAP1|8314	0.117679	0.0150926	0.0198796
BARD1|580	1.14801	5.90694e-18	1.68321e-17
BARHL1|56751	1.05834	NA	NA
BARHL2|343472	4.53693	NA	NA
BARX1|56033	4.40511	1.01316e-52	8.95936e-52
BARX2|8538	0.368896	0.0712419	0.0883409
BASE|317716	2.15171	NA	NA
BASP1|10409	1.21578	5.94209e-23	2.04483e-22
BAT1|7919	0.178251	1.81521e-05	2.92306e-05
BAT2L1|84726	-0.347205	1.06948e-07	1.93198e-07
BAT2L2|23215	0.495311	4.02469e-13	9.40214e-13
BAT2|7916	0.658589	6.45624e-39	3.73255e-38
BAT3|7917	0.59483	2.55527e-34	1.28295e-33
BAT4|7918	0.369459	2.91201e-07	5.14709e-07
BAT5|7920	0.725017	2.02441e-39	1.18869e-38
BATF2|116071	1.91333	2.68156e-31	1.22783e-30
BATF3|55509	1.06913	1.05112e-18	3.08546e-18
BATF|10538	0.794448	1.75584e-06	2.98619e-06
BAX|581	1.59567	1.46719e-85	3.05083e-84
BAZ1A|11177	0.749458	2.37204e-26	9.26998e-26
BAZ1B|9031	0.510795	5.46981e-20	1.68411e-19
BAZ2A|11176	-0.443436	2.9243e-16	7.76336e-16
BAZ2B|29994	-1.08368	4.98376e-40	2.99212e-39
BBC3|27113	0.986699	3.9487e-15	1.00155e-14
BBOX1|8424	-0.490556	0.0194819	0.0254292
BBS10|79738	-0.97718	5.07284e-45	3.55805e-44
BBS12|166379	-0.788934	5.36777e-25	1.99557e-24
BBS1|582	-1.02709	2.23259e-67	2.95772e-66
BBS2|583	-1.04797	1.61038e-77	2.76762e-76
BBS4|585	-0.827544	3.73462e-40	2.24906e-39
BBS5|129880	-0.704668	9.64704e-31	4.33171e-30
BBS7|55212	-0.30036	1.02258e-06	1.76237e-06
BBS9|27241	-0.456446	9.95827e-13	2.28311e-12
BBX|56987	-0.58861	3.69848e-18	1.06283e-17
BCAM|4059	-1.0287	1.01531e-16	2.74838e-16
BCAN|63827	2.35637	NA	NA
BCAP29|55973	-0.367329	3.04644e-06	5.11209e-06
BCAP31|10134	0.418195	6.79973e-08	1.24235e-07
BCAR1|9564	0.582222	2.31857e-11	5.00409e-11
BCAR3|8412	-0.59393	3.321e-08	6.16088e-08
BCAR4|400500	6.5887	NA	NA
BCAS1|8537	-1.1605	1.06607e-06	1.83503e-06
BCAS2|10286	0.482673	NA	NA
BCAS3|54828	-0.557071	5.20349e-17	1.42562e-16
BCAS4|55653	0.468445	2.01531e-07	3.5855e-07
BCAT1|586	1.22262	4.22651e-15	1.07031e-14
BCAT2|587	0.355609	2.58007e-05	4.12087e-05
BCCIP|56647	0.706363	2.25989e-21	7.3481e-21
BCDIN3D|144233	-0.16207	0.000839657	0.00121438
BCHE|590	-1.83201	5.61609e-17	1.53628e-16
BCKDHA|593	0.141494	0.0719616	0.0892083
BCKDHB|594	-0.743412	3.17291e-22	1.06365e-21
BCKDK|10295	0.324663	3.89364e-08	7.1967e-08
BCL10|8915	0.0632444	0.284295	0.32741
BCL11A|53335	1.57692	8.56646e-25	3.15679e-24
BCL11B|64919	1.13366	3.35275e-14	8.16562e-14
BCL2A1|597	2.99189	1.84311e-57	1.85499e-56
BCL2L10|10017	0.995479	2.21215e-09	4.34908e-09
BCL2L11|10018	-0.0646559	0.363154	0.412039
BCL2L12|83596	1.85346	6.24958e-111	2.35467e-109
BCL2L13|23786	-0.364829	2.98186e-10	6.11669e-10
BCL2L14|79370	2.67574	NA	NA
BCL2L15|440603	0.359121	NA	NA
BCL2L1|598	0.0907871	0.102874	0.125188
BCL2L2|599	-1.11009	2.11859e-55	2.00845e-54
BCL2|596	-1.92787	1.53896e-48	1.20607e-47
BCL3|602	0.954561	2.58266e-23	9.0089e-23
BCL6B|255877	-1.04953	7.31828e-24	2.60588e-23
BCL6|604	-1.08807	4.57996e-34	2.28518e-33
BCL7A|605	0.180566	0.0287832	0.0370301
BCL7B|9275	0.149401	0.0118946	0.0157994
BCL7C|9274	0.978931	1.09286e-22	3.72374e-22
BCL8|606	-1.01555	NA	NA
BCL9L|283149	0.154844	0.0159904	0.0210181
BCL9|607	1.06123	8.57692e-38	4.80117e-37
BCLAF1|9774	-0.25763	1.10099e-05	1.79591e-05
BCMO1|53630	1.52153	6.86822e-11	1.45073e-10
BCO2|83875	-1.05731	NA	NA
BCORL1|63035	-0.167618	0.00760475	0.0102574
BCOR|54880	-0.00708154	0.921164	0.954733
BCR|613	0.220846	0.000203204	0.000306588
BCS1L|617	0.625034	1.58594e-22	5.37891e-22
BCYRN1|618	-0.0219996	0.984415	0.997126
BDH1|622	0.704994	7.3996e-10	1.48929e-09
BDH2|56898	-0.899758	7.20139e-40	4.30448e-39
BDKRB1|623	-0.636652	6.99685e-05	0.000108777
BDKRB2|624	-1.30628	7.07986e-31	3.19609e-30
BDNFOS|497258	-1.00735	1.34533e-25	5.10831e-25
BDNF|627	-0.793025	NA	NA
BDP1|55814	-0.954052	1.04372e-30	4.67938e-30
BEAN|146227	0.410815	0.00747224	0.0100871
BECN1|8678	-0.378392	3.18538e-16	8.44247e-16
BEGAIN|57596	-0.499402	0.00671804	0.00910875
BEND2|139105	-1.34825	0.000235674	0.000354153
BEND3|57673	1.65348	9.28744e-92	2.26195e-90
BEND4|389206	1.31807	NA	NA
BEND5|79656	-0.836578	1.43303e-08	2.70196e-08
BEND6|221336	1.43406	2.84834e-31	1.30318e-30
BEND7|222389	-0.205159	0.117734	0.142201
BEST1|7439	-0.924218	6.79179e-21	2.16995e-20
BEST2|54831	1.62092	7.42476e-07	1.28732e-06
BEST3|144453	-2.39325	NA	NA
BEST4|266675	0.650702	0.000137186	0.000209347
BET1L|51272	-0.0413592	0.474153	0.527524
BET1|10282	0.176114	0.000788044	0.00114235
BET3L|100128327	0.0325461	0.87057	0.910862
BEX1|55859	0.451243	NA	NA
BEX2|84707	0.217389	0.144017	0.172365
BEX4|56271	-0.383138	0.00015498	0.000235806
BEX5|340542	-0.330479	0.0455796	0.0575637
BEYLA|497634	0.016822	0.988049	0.997515
BFAR|51283	0.20864	8.72723e-07	1.50816e-06
BFSP1|631	0.908938	4.08926e-15	1.0363e-14
BFSP2|8419	1.77937	6.71938e-15	1.68827e-14
BGLAP|632	2.33973	NA	NA
BGN|633	2.6656	1.10214e-80	2.06526e-79
BHLHA15|168620	1.81296	9.25805e-28	3.76666e-27
BHLHB9|80823	-0.201732	0.0163578	0.0214818
BHLHE22|27319	0.328378	NA	NA
BHLHE23|128408	0.0431288	0.969367	0.989291
BHLHE40|8553	-0.673495	3.23548e-09	6.30748e-09
BHLHE41|79365	-1.0054	3.34858e-16	8.86568e-16
BHMT2|23743	-2.85695	2.44491e-46	1.79033e-45
BHMT|635	-0.0451189	NA	NA
BICC1|80114	-1.11718	3.63184e-13	8.49115e-13
BICD1|636	0.727485	4.58281e-11	9.75715e-11
BICD2|23299	0.0342984	0.542813	0.597244
BID|637	1.09306	1.9775e-59	2.11457e-58
BIK|638	1.0284	8.90288e-09	1.6975e-08
BIN1|274	-0.828979	NA	NA
BIN2|51411	1.09186	1.2373e-21	4.06507e-21
BIN3|55909	0.00439531	0.951609	0.978181
BIRC2|329	0.121139	0.0629702	0.0784979
BIRC3|330	0.846409	5.30594e-09	1.02195e-08
BIRC5|332	4.65337	7.22873e-223	1.24965e-220
BIRC6|57448	-0.218703	0.00349744	0.00485097
BIRC7|79444	1.48234	NA	NA
BIRC8|112401	-0.00741187	0.994848	0.998588
BIVM|54841	-0.123283	0.127308	0.153241
BLCAP|10904	-0.787136	9.98397e-33	4.7774e-32
BLID|414899	-0.26988	0.604078	0.657797
BLK|640	2.10954	NA	NA
BLMH|642	0.504736	2.9329e-11	6.30373e-11
BLM|641	2.9611	1.18447e-189	1.29726e-187
BLNK|29760	0.569066	1.82506e-07	3.2559e-07
BLOC1S1|2647	0.0453285	0.593895	0.647789
BLOC1S2|282991	0.273066	2.31695e-06	3.91291e-06
BLOC1S3|388552	0.862726	1.68503e-51	1.44304e-50
BLVRA|644	-0.145078	0.102219	0.124443
BLVRB|645	0.115834	0.339859	0.387502
BLZF1|8548	0.19669	0.0016252	0.00230715
BMF|90427	1.22699	1.13142e-32	5.40659e-32
BMI1|648	-0.011991	0.868621	0.909147
BMP10|27302	0.272319	0.727998	0.779167
BMP15|9210	0.0782761	0.916196	0.950535
BMP1|649	1.14201	6.29807e-22	2.08748e-21
BMP2K|55589	-0.648464	8.81556e-11	1.85274e-10
BMP2|650	-0.686182	0.000234226	0.000352098
BMP3|651	-1.96565	NA	NA
BMP4|652	-1.60165	3.42411e-22	1.14568e-21
BMP5|653	-0.230577	NA	NA
BMP6|654	-0.654643	0.000293989	0.000438237
BMP7|655	1.31669	4.25636e-11	9.07636e-11
BMP8A|353500	2.66486	9.99292e-98	2.80135e-96
BMP8B|656	1.27611	5.69744e-18	1.62456e-17
BMPER|168667	-2.20521	7.00585e-22	2.31815e-21
BMPR1A|657	-0.446357	2.16714e-09	4.26201e-09
BMPR1B|658	-0.261565	0.190913	0.224739
BMPR2|659	-0.633103	6.79137e-18	1.93055e-17
BMS1P4|729096	-0.887538	1.73345e-16	4.64317e-16
BMS1P5|399761	-0.984644	1.69454e-26	6.64145e-26
BMS1|9790	0.555622	2.88785e-26	1.12583e-25
BMX|660	-3.73527	1.02368e-90	2.40995e-89
BNC1|646	0.92232	NA	NA
BNC2|54796	-1.01286	2.51275e-13	5.91631e-13
BNIP1|662	0.374411	3.85138e-09	7.47675e-09
BNIP2|663	-0.4551	3.16018e-18	9.11259e-18
BNIP3L|665	-1.17931	3.66428e-43	2.41994e-42
BNIP3|664	0.134149	0.223263	0.260749
BNIPL|149428	0.349412	0.0907882	0.111125
BOC|91653	-0.621285	5.29387e-06	8.77898e-06
BOD1L|259282	-0.860553	7.54355e-31	3.40106e-30
BOD1|91272	0.0478388	0.384945	0.434943
BOK|666	-1.29776	9.59386e-27	3.79557e-26
BOLA1|51027	1.36875	5.39064e-49	4.2836e-48
BOLA2|552900	1.57272	6.32123e-88	1.3898e-86
BOLA3|388962	1.16807	9.77317e-51	8.19712e-50
BOLL|66037	-0.358235	NA	NA
BOP1|23246	2.59576	4.26715e-79	7.57731e-78
BPESC1|60467	0.366603	0.612564	0.666091
BPGM|669	0.529257	1.31698e-13	3.14112e-13
BPHL|670	0.127774	0.130129	0.156455
BPIL1|80341	0.320507	NA	NA
BPIL2|254240	2.8844	NA	NA
BPIL3|128859	1.31677	NA	NA
BPI|671	3.399	3.32489e-38	1.8803e-37
BPNT1|10380	0.969018	3.17529e-54	2.92987e-53
BPTF|2186	-0.30919	3.90204e-05	6.16639e-05
BRAF|673	0.0643466	0.379533	0.429269
BRAP|8315	-0.130757	0.00211871	0.00298253
BRCA1|672	1.00082	1.63184e-17	4.56735e-17
BRCA2|675	2.02601	3.9319e-58	4.04735e-57
BRCC3|79184	0.518484	1.84371e-14	4.54243e-14
BRD1|23774	0.111439	0.051071	0.0642093
BRD2|6046	0.118043	0.00744477	0.0100531
BRD3|8019	0.0185015	0.77475	0.822664
BRD4|23476	0.562017	7.78512e-22	2.57117e-21
BRD7P3|23629	0.240123	0.222984	0.260493
BRD7|29117	0.211503	3.3388e-06	5.58886e-06
BRD8|10902	-0.323783	1.13005e-09	2.25384e-09
BRD9|65980	0.402525	2.02622e-10	4.18413e-10
BRDT|676	0.389677	NA	NA
BREA2|286076	1.29813	6.86017e-19	2.02554e-18
BRE|9577	0.123932	0.0282036	0.0363162
BRF1|2972	0.346904	1.42998e-06	2.44472e-06
BRF2|55290	0.430766	1.17514e-07	2.11896e-07
BRI3BP|140707	1.5113	5.1582e-48	3.97529e-47
BRI3|25798	0.597018	3.04388e-14	7.43081e-14
BRIP1|83990	2.56487	5.93225e-87	1.27877e-85
BRIX1|55299	1.15237	4.40341e-63	5.16946e-62
BRMS1L|84312	-0.0558908	0.373967	0.423463
BRMS1|25855	1.12042	6.29164e-49	4.98161e-48
BRP44L|51660	-0.115122	0.162849	0.193355
BRP44|25874	0.746277	2.18584e-20	6.84479e-20
BRPF1|7862	0.390323	2.15596e-12	4.87261e-12
BRPF3|27154	0.0250226	0.738672	0.789059
BRS3|680	-0.382662	0.309676	0.355086
BRSK1|84446	1.32148	5.43493e-19	1.61012e-18
BRSK2|9024	4.33315	5.0255e-64	6.09454e-63
BRWD1|54014	-0.243047	0.00015662	0.000238138
BRWD3|254065	0.326747	0.00216449	0.00304528
BSCL2|26580	0.579928	3.26258e-18	9.3971e-18
BSDC1|55108	-0.158646	0.00083456	0.0012073
BSG|682	0.840328	1.87951e-22	6.35256e-22
BSND|7809	2.46871	1.49568e-19	4.52371e-19
BSN|8927	-0.732556	1.58443e-08	2.98039e-08
BSPH1|100131137	0.0264513	0.981209	0.995378
BSPRY|54836	0.747179	1.8183e-06	3.08884e-06
BST1|683	-1.03676	4.19679e-22	1.3997e-21
BST2|684	1.12453	2.91207e-13	6.84099e-13
BSX|390259	0.0264513	0.981209	0.995378
BTAF1|9044	-0.74991	2.67151e-21	8.66889e-21
BTBD10|84280	0.112894	0.017608	0.0230705
BTBD11|121551	-0.974042	4.13466e-09	8.01434e-09
BTBD12|84464	0.404034	5.0649e-11	1.07602e-10
BTBD16|118663	1.01157	7.32344e-05	0.000113704
BTBD17|388419	3.1984	NA	NA
BTBD18|643376	-0.240519	0.134044	0.160921
BTBD19|149478	-0.215613	0.101945	0.124118
BTBD1|53339	-0.126924	0.0604263	0.0754602
BTBD2|55643	0.177946	0.0163375	0.0214584
BTBD3|22903	0.497573	2.09332e-08	3.9155e-08
BTBD6|90135	-0.271756	0.00125123	0.00179053
BTBD7|55727	-0.739073	1.2725e-31	5.89078e-31
BTBD8|284697	-1.41949	8.14613e-21	2.59045e-20
BTBD9|114781	-0.183161	0.000690964	0.00100559
BTC|685	0.214404	0.179375	0.211921
BTD|686	-1.36149	8.78767e-69	1.21057e-67
BTF3L1|690	-0.445275	0.331669	0.378784
BTF3L4|91408	0.621897	9.2274e-30	4.01448e-29
BTF3|689	-0.73343	1.05599e-36	5.7205e-36
BTG1|694	-0.371614	2.41018e-06	4.06648e-06
BTG2|7832	-2.30718	2.31259e-93	5.89276e-92
BTG3|10950	1.12892	2.23958e-37	1.23756e-36
BTG4|54766	0.0864737	0.830676	0.874832
BTK|695	0.695314	1.23331e-08	2.3316e-08
BTLA|151888	1.09964	3.8513e-09	7.47675e-09
BTN1A1|696	1.04421	NA	NA
BTN2A1|11120	0.120992	0.0274247	0.0353442
BTN2A2|10385	0.617948	2.33097e-14	5.71576e-14
BTN2A3|54718	-0.301596	0.00102686	0.00147737
BTN3A1|11119	0.0355273	0.693975	0.746241
BTN3A2|11118	0.26656	0.00552868	0.00755247
BTN3A3|10384	0.016401	0.869752	0.910169
BTNL2|56244	-0.371272	0.206699	0.242594
BTNL3|10917	-1.28165	8.07335e-05	0.000125061
BTNL8|79908	-0.237074	NA	NA
BTNL9|153579	-4.80843	1.2112e-174	1.17347e-172
BTRC|8945	-0.586539	1.09656e-24	4.02241e-24
BUB1B|701	3.81223	2.96788e-231	5.62717e-229
BUB1|699	4.52323	0,00000000000000000000000000000000000000000000000000000000000000000000000000000000000000000000000000000000000000000000000000000000000000000000000000000000000000000000000000000000000000000000000000000000000000000000000000000000000000000000000000000000000000000000000000000000000000000000000000000000109207602725567	0,000000000000000000000000000000000000000000000000000000000000000000000000000000000000000000000000000000000000000000000000000000000000000000000000000000000000000000000000000000000000000000000000000000000000000000000000000000000000000000000000000000000000000000000000000000000000000000000000000000534904905238868
BUB3|9184	0.944174	NA	NA
BUD13|84811	0.235181	1.09762e-06	1.88785e-06
BUD31|8896	1.01597	3.92575e-49	3.14363e-48
BVES|11149	-0.782749	NA	NA
BYSL|705	1.86389	NA	NA
BZRAP1|9256	-0.469568	0.00131511	0.00187905
BZW1|9689	0.188559	0.00131141	0.00187407
BZW2|28969	0.957467	9.23883e-35	4.69747e-34
C10orf105|414152	-0.783235	9.15442e-09	1.74376e-08
C10orf107|219621	-0.987861	1.9478e-06	3.30278e-06
C10orf108|414235	-0.880617	0.000128297	0.000196156
C10orf10|11067	-1.63057	1.03391e-38	5.94615e-38
C10orf110|55853	0.739608	6.81933e-07	1.18562e-06
C10orf111|221060	0.512894	1.94556e-06	3.2993e-06
C10orf113|387638	0.331041	0.469638	0.522732
C10orf114|399726	1.86345	1.46778e-32	6.98174e-32
C10orf116|10974	-3.72428	6.24104e-100	1.84955e-98
C10orf118|55088	-0.534415	2.00881e-07	3.57431e-07
C10orf119|79892	0.436046	1.85062e-12	4.19757e-12
C10orf11|83938	-0.211501	0.119713	0.144523
C10orf120|399814	0.0450574	0.966404	0.987861
C10orf122|387718	1.1609	NA	NA
C10orf125|282969	0.743876	2.16141e-11	4.67233e-11
C10orf128|170371	-2.09754	9.26432e-52	7.97645e-51
C10orf129|142827	-2.37725	3.51588e-10	7.18705e-10
C10orf12|26148	0.101088	0.279013	0.321685
C10orf131|100127889	0.235608	0.167381	0.198376
C10orf137|26098	0.103606	0.141428	0.169433
C10orf140|387640	-0.375907	0.00544879	0.00744737
C10orf18|54906	1.25352	4.98151e-37	2.72876e-36
C10orf25|220979	-0.0481729	0.582568	0.636891
C10orf26|54838	-0.702553	2.28347e-34	1.14811e-33
C10orf27|219793	-1.9533	NA	NA
C10orf28|27291	-0.140766	0.00710423	0.00961019
C10orf2|56652	0.745293	2.99384e-19	8.95662e-19
C10orf32|119032	-1.22224	1.66543e-91	4.0009e-90
C10orf35|219738	1.35698	1.89213e-34	9.52169e-34
C10orf40|283025	0.602733	NA	NA
C10orf41|100131213	0.681533	8.38248e-07	1.45081e-06
C10orf46|143384	0.11838	0.0392325	0.0498584
C10orf47|254427	0.814516	2.70572e-17	7.50865e-17
C10orf4|118924	-0.508941	1.70702e-15	4.38583e-15
C10orf50|645528	-0.471929	0.0380401	0.0484024
C10orf53|282966	0.449363	0.613859	0.667418
C10orf54|64115	-1.16827	2.86964e-29	1.22787e-28
C10orf55|414236	0.154637	0.232774	0.271121
C10orf57|80195	0.225291	0.0107758	0.0143512
C10orf58|84293	-1.07325	8.81405e-20	2.69169e-19
C10orf62|414157	-0.804355	0.0255774	0.0330432
C10orf67|256815	1.85113	5.44794e-11	1.15558e-10
C10orf68|79741	-0.0034439	0.979793	0.994972
C10orf71|118461	-8.14048	NA	NA
C10orf72|196740	-1.82513	3.85826e-43	2.54614e-42
C10orf75|90271	0.0672538	0.598194	0.651953
C10orf76|79591	-0.204195	2.07014e-07	3.68009e-07
C10orf78|119392	-0.163482	0.00445372	0.00613151
C10orf79|80217	-1.8085	3.26011e-27	1.3053e-26
C10orf81|79949	-0.443197	0.0307673	0.0394589
C10orf82|143379	-1.47965	8.88028e-07	1.53365e-06
C10orf84|63877	-0.300049	1.58176e-08	2.97569e-08
C10orf88|80007	0.133394	NA	NA
C10orf90|118611	-0.648702	0.0062353	0.00848051
C10orf91|170393	3.43019	1.43902e-42	9.35286e-42
C10orf93|255352	-1.67816	8.18709e-12	1.80228e-11
C10orf95|79946	1.4995	1.59533e-26	6.26095e-26
C10orf96|374355	0.0421794	0.965792	0.987579
C10orf99|387695	3.34982	NA	NA
C11orf10|746	1.00079	6.61783e-55	6.20703e-54
C11orf16|56673	2.29377	2.075e-15	5.31499e-15
C11orf17|56672	0.299518	9.86058e-06	1.61306e-05
C11orf1|64776	-0.421475	1.24994e-06	2.14337e-06
C11orf20|25858	1.4568	NA	NA
C11orf21|29125	0.581417	0.00122292	0.0017513
C11orf24|53838	1.04909	4.30869e-65	5.35414e-64
C11orf2|738	-0.317727	8.84341e-05	0.000136594
C11orf30|56946	-0.0318167	0.695699	0.748004
C11orf31|280636	1.12475	1.49528e-39	8.83293e-39
C11orf34|349633	1.837	NA	NA
C11orf35|256329	0.216331	0.170987	0.202431
C11orf36|283303	2.68864	NA	NA
C11orf41|25758	1.96139	2.04656e-37	1.13339e-36
C11orf42|160298	-0.843629	1.3043e-05	2.11834e-05
C11orf45|219833	0.551851	6.41278e-09	1.23043e-08
C11orf46|120534	-0.335454	1.11824e-08	2.12066e-08
C11orf48|79081	1.21977	1.57722e-65	1.99363e-64
C11orf49|79096	0.38975	1.94998e-07	3.47279e-07
C11orf51|25906	0.616986	8.68959e-17	2.35946e-16
C11orf52|91894	-0.258971	0.063208	0.0787777
C11orf53|341032	-0.809205	0.00229834	0.0032269
C11orf54|28970	-0.537965	1.2538e-13	2.99244e-13
C11orf57|55216	-0.0173745	0.758229	0.80726
C11orf58|10944	-0.187466	2.30197e-05	3.68569e-05
C11orf59|55004	0.201561	0.00117816	0.0016894
C11orf61|79684	-0.550637	6.55773e-15	1.64859e-14
C11orf63|79864	-1.34592	1.44221e-33	7.08172e-33
C11orf65|160140	-0.180895	0.0843326	0.103633
C11orf66|220004	-0.492405	2.10418e-05	3.37638e-05
C11orf67|28971	-0.366421	0.000399795	0.000591706
C11orf68|83638	0.135444	0.0174797	0.0229074
C11orf70|85016	-0.759371	2.87974e-08	5.35695e-08
C11orf71|54494	-0.0340717	0.651606	0.705153
C11orf73|51501	0.316618	2.75349e-07	4.87131e-07
C11orf74|119710	-0.0351888	0.669076	0.721888
C11orf75|56935	1.41293	8.36641e-76	1.37617e-74
C11orf80|79703	0.944629	3.6497e-26	1.41658e-25
C11orf82|220042	2.46715	3.14071e-127	1.59597e-125
C11orf83|790955	1.5644	3.79675e-45	2.67792e-44
C11orf84|144097	1.49288	1.47898e-90	3.45415e-89
C11orf85|283129	2.34303	NA	NA
C11orf86|254439	5.65958	8.62264e-65	1.06697e-63
C11orf87|399947	-0.946413	NA	NA
C11orf88|399949	-0.144751	0.443447	0.496055
C11orf90|387804	1.54715	1.57126e-12	3.57589e-12
C11orf92|399948	-0.316451	0.145467	0.174018
C11orf93|120376	0.5788	NA	NA
C11orf94|143678	0.141182	0.810864	0.856422
C11orf95|65998	-0.174337	0.012853	0.0170263
C11orf9|745	1.39786	2.13824e-19	6.43295e-19
C12orf10|60314	-0.200249	0.00651069	0.00883915
C12orf11|55726	1.35854	1.63365e-64	2.0074e-63
C12orf12|196477	0.0779728	0.944649	0.972666
C12orf23|90488	0.380723	5.1613e-09	9.95181e-09
C12orf24|29902	0.878281	9.30776e-17	2.52537e-16
C12orf26|84190	-0.870084	1.25471e-39	7.42678e-39
C12orf27|283460	-2.33695	NA	NA
C12orf29|91298	-0.154525	0.0105171	0.0140205
C12orf32|83695	1.39668	3.04371e-68	4.12844e-67
C12orf34|84915	1.16624	1.37534e-16	3.70223e-16
C12orf35|55196	-0.223933	0.010298	0.0137387
C12orf36|283422	5.07275	NA	NA
C12orf39|80763	-4.34291	4.90003e-38	2.75869e-37
C12orf40|283461	-1.08483	NA	NA
C12orf41|54934	0.171538	0.000411386	0.000608248
C12orf42|374470	1.38657	NA	NA
C12orf43|64897	-0.311246	1.68599e-12	3.83304e-12
C12orf44|60673	0.884232	2.26082e-33	1.1046e-32
C12orf45|121053	0.915381	1.56277e-32	7.42757e-32
C12orf47|51275	0.13776	0.0153057	0.0201482
C12orf48|55010	2.20579	9.03911e-159	7.34501e-157
C12orf49|79794	0.7616	1.34766e-19	4.08305e-19
C12orf4|57102	0.559628	1.64036e-18	4.7809e-18
C12orf50|160419	0.434837	0.17287	0.204565
C12orf51|283450	-0.682321	3.46287e-26	1.34495e-25
C12orf52|84934	0.869453	2.45211e-39	1.43553e-38
C12orf53|196500	0.42461	NA	NA
C12orf54|121273	-0.950934	0.000397834	0.000588903
C12orf56|115749	3.7656	1.68671e-25	6.38237e-25
C12orf57|113246	0.218662	0.0194217	0.0253564
C12orf59|120939	1.39265	1.78238e-20	5.5933e-20
C12orf5|57103	0.616115	8.96673e-14	2.14882e-13
C12orf60|144608	0.419046	3.76913e-05	5.96068e-05
C12orf61|283416	-0.267905	0.00477254	0.0065505
C12orf62|84987	-0.138799	0.0624752	0.077914
C12orf63|374467	-1.03722	9.98363e-11	2.09224e-10
C12orf65|91574	0.378478	1.2307e-08	2.32692e-08
C12orf66|144577	-0.129081	0.0567835	0.071062
C12orf68|387856	-0.825011	9.35303e-09	1.78025e-08
C12orf69|440087	-1.21239	NA	NA
C12orf70|341346	3.23885	6.71134e-53	5.97381e-52
C12orf71|728858	0.193411	NA	NA
C12orf72|254013	-1.04661	6.64879e-51	5.60411e-50
C12orf73|728568	0.641828	1.30974e-17	3.67925e-17
C12orf74|338809	1.49673	NA	NA
C12orf75|387882	0.238063	0.0504607	0.0634646
C12orf76|400073	-0.0275298	0.657643	0.710945
C12orf77|196415	2.71137	NA	NA
C13orf15|28984	-1.08637	6.23769e-23	2.14487e-22
C13orf16|121793	1.72269	4.87369e-20	1.50478e-19
C13orf18|80183	0.573099	4.37674e-06	7.2896e-06
C13orf1|57213	-0.165713	0.0131924	0.0174576
C13orf23|80209	0.706249	3.12734e-25	1.1698e-24
C13orf26|122046	-3.22907	6.28536e-18	1.78873e-17
C13orf27|93081	1.4131	7.73705e-59	8.10139e-58
C13orf29|283487	0.528885	0.000254201	0.000380955
C13orf30|144809	1.54808	NA	NA
C13orf31|144811	0.0126447	0.872957	0.913088
C13orf33|84935	-2.14649	2.04736e-35	1.06149e-34
C13orf34|79866	1.49063	1.92806e-85	3.99501e-84
C13orf35|400165	0.334245	0.34259	0.39044
C13orf36|400120	-2.89122	5.4968e-28	2.25564e-27
C13orf37|440145	0.968701	1.20165e-36	6.49162e-36
C13orf38|728591	0.669197	0.000142755	0.000217619
C13orf39|196541	-2.15823	NA	NA
C14orf101|54916	-0.314013	4.84999e-09	9.36383e-09
C14orf102|55051	-0.528464	1.66563e-24	6.07069e-24
C14orf104|55172	0.377982	7.36484e-10	1.48264e-09
C14orf105|55195	1.94389	NA	NA
C14orf106|55320	-0.0230657	0.76336	0.812037
C14orf109|26175	0.136915	0.0447086	0.0565029
C14orf115|55237	5.73321	NA	NA
C14orf118|55668	-0.571855	8.58068e-17	2.33097e-16
C14orf119|55017	0.363201	3.47107e-08	6.43429e-08
C14orf126|112487	-0.397354	4.51432e-09	8.73106e-09
C14orf128|84837	-0.683714	3.40437e-12	7.61309e-12
C14orf129|51527	0.161573	0.0172574	0.0226279
C14orf132|56967	-1.6575	1.49879e-25	5.67861e-25
C14orf135|64430	-0.512032	1.94189e-19	5.85122e-19
C14orf138|79609	0.0902743	0.135292	0.162319
C14orf139|79686	-3.0102	1.1621e-105	3.859e-104
C14orf142|84520	0.519895	9.66162e-17	2.61856e-16
C14orf143|90141	0.248349	0.000322539	0.000479579
C14orf145|145508	0.587608	1.75355e-12	3.98202e-12
C14orf147|171546	0.595274	6.08917e-10	1.23159e-09
C14orf148|122945	-0.774179	2.21668e-11	4.79004e-11
C14orf149|112849	-0.648481	3.64848e-15	9.2673e-15
C14orf153|84334	0.401062	7.65492e-08	1.39441e-07
C14orf156|81892	0.74481	1.41456e-16	3.80459e-16
C14orf159|80017	-1.16905	4.91328e-38	2.76527e-37
C14orf162|56936	0.381196	0.141376	0.169389
C14orf165|414767	-0.115772	0.909819	0.945253
C14orf166B|145497	-0.242694	0.347947	0.396213
C14orf166|51637	0.255741	4.88904e-06	8.12521e-06
C14orf167|55449	-0.380702	1.28358e-05	2.08544e-05
C14orf169|79697	0.557447	5.71016e-25	2.12063e-24
C14orf174|161394	-0.798434	1.79204e-10	3.71405e-10
C14orf176|643382	-0.56465	9.86923e-08	1.78761e-07
C14orf177|283598	0.0551516	0.961991	0.985121
C14orf178|283579	-1.09771	1.17763e-08	2.22922e-08
C14orf179|112752	0.0909001	0.253368	0.293673
C14orf180|400258	-6.2182	2.32328e-79	4.1548e-78
C14orf181|400223	0.427252	0.000166311	0.000252307
C14orf182|283551	1.665	3.70062e-25	1.38102e-24
C14orf183|196913	0.0945525	0.79155	0.838383
C14orf184|650662	0.555633	0.00704963	0.00954219
C14orf19|280655	-0.77832	4.51501e-10	9.17731e-10
C14orf1|11161	0.615426	1.85569e-17	5.18072e-17
C14orf21|161424	-0.0011043	0.988064	0.997515
C14orf23|387978	3.0408	NA	NA
C14orf28|122525	-1.24682	2.55558e-63	3.02433e-62
C14orf2|9556	0.602854	2.01497e-13	4.76783e-13
C14orf33|100129075	-0.804941	4.28307e-18	1.22762e-17
C14orf34|645687	2.66544	1.01397e-18	2.97839e-18
C14orf37|145407	-0.38764	0.00128948	0.00184332
C14orf39|317761	0.0617887	NA	NA
C14orf43|91748	-0.793805	5.83133e-41	3.61039e-40
C14orf45|80127	-1.18749	1.422e-51	1.22016e-50
C14orf48|256369	0.0510263	0.954081	0.979809
C14orf49|161176	-2.51054	3.41564e-63	4.02594e-62
C14orf4|64207	-0.444499	1.47385e-10	3.06647e-10
C14orf50|145376	-1.72088	4.34665e-22	1.44858e-21
C14orf53|440184	-0.595522	0.554878	0.609567
C14orf64|388011	-1.17206	7.63746e-14	1.83526e-13
C14orf68|283600	2.17793	NA	NA
C14orf70|283601	0.673359	0.476305	0.529718
C14orf72|145200	1.34637	5.25524e-18	1.50114e-17
C14orf73|91828	2.16652	2.96335e-21	9.59824e-21
C14orf79|122616	-0.0726026	0.404327	0.455326
C14orf80|283643	1.89364	9.51477e-55	8.89576e-54
C14orf86|283592	-1.12914	0.00555282	0.00758426
C14orf93|60686	-0.284342	6.31708e-08	1.15633e-07
C15orf17|57184	-0.901282	2.9962e-56	2.90925e-55
C15orf21|283651	0.370575	1.92131e-06	3.25879e-06
C15orf23|90417	1.7494	7.63961e-121	3.52642e-119
C15orf24|56851	0.039964	0.516651	0.570487
C15orf26|161502	-0.0955068	0.522432	0.576366
C15orf27|123591	0.393208	NA	NA
C15orf28|80035	-1.01923	1.8178e-11	3.94115e-11
C15orf29|79768	-0.0767093	0.167359	0.198363
C15orf2|23742	-0.923462	0.0552281	0.0691744
C15orf32|145858	-1.40803	0.000105369	0.000161929
C15orf33|196951	-0.767013	3.74987e-12	8.37086e-12
C15orf34|80072	-0.963149	3.36952e-16	8.91711e-16
C15orf37|283687	0.608723	3.99216e-11	8.52431e-11
C15orf38|348110	-0.331942	3.10485e-05	4.93579e-05
C15orf39|56905	0.443855	3.16646e-12	7.09547e-12
C15orf40|123207	-0.36674	1.47522e-09	2.92309e-09
C15orf41|84529	0.48639	5.1453e-11	1.09257e-10
C15orf42|90381	3.34102	1.08847e-227	1.97866e-225
C15orf43|145645	-1.08007	NA	NA
C15orf44|81556	0.347019	7.42116e-15	1.86274e-14
C15orf48|84419	1.1731	8.36893e-12	1.84139e-11
C15orf50|414926	-0.524059	0.0808492	0.0996584
C15orf51|196968	-1.75677	8.90099e-29	3.75302e-28
C15orf52|388115	-0.0424023	0.742197	0.792441
C15orf53|400359	1.80931	3.01417e-11	6.47445e-11
C15orf54|400360	3.79311	NA	NA
C15orf55|256646	1.80387	2.75568e-10	5.6613e-10
C15orf56|644809	0.43359	0.00109715	0.00157605
C15orf57|90416	-0.49263	4.98693e-16	1.3103e-15
C15orf58|390637	0.161021	0.0154147	0.0202857
C15orf59|388135	-0.592091	0.00100419	0.00144534
C15orf5|81698	-1.03586	1.49455e-06	2.55313e-06
C15orf60|283677	0.342012	0.596703	0.650489
C15orf61|145853	0.473101	2.54222e-09	4.98188e-09
C15orf62|643338	0.08052	0.50766	0.561227
C15orf63|25764	0.68079	7.35753e-14	1.76896e-13
C16orf11|146325	2.33133	1.21134e-07	2.18221e-07
C16orf13|84326	1.19287	9.84505e-31	4.41949e-30
C16orf3|750	-0.53398	0.000176307	0.000267103
C16orf42|115939	0.757806	2.19638e-17	6.11927e-17
C16orf45|89927	-1.69496	1.28332e-34	6.4839e-34
C16orf46|123775	-0.532029	2.11478e-11	4.5732e-11
C16orf48|84080	-0.0481271	0.646067	0.699417
C16orf52|730094	-0.750607	9.48811e-47	7.02957e-46
C16orf53|79447	0.976559	1.34675e-43	9.00202e-43
C16orf54|283897	0.243169	0.118382	0.142955
C16orf55|124045	1.12546	1.96253e-52	1.72423e-51
C16orf57|79650	0.895539	8.26306e-60	8.92785e-59
C16orf58|64755	0.359408	2.57443e-10	5.29881e-10
C16orf59|80178	3.46328	5.08775e-202	6.54835e-200
C16orf5|29965	-0.41376	6.48053e-09	1.24329e-08
C16orf61|56942	1.43775	6.08742e-109	2.1906e-107
C16orf62|57020	-0.211177	0.000586508	0.000858248
C16orf63|123811	0.0369842	0.485333	0.538943
C16orf68|79091	-0.168414	0.0080849	0.0108742
C16orf70|80262	0.157827	0.000313256	0.000466287
C16orf71|146562	0.162625	0.181859	0.214697
C16orf72|29035	-0.0765353	0.159526	0.189691
C16orf73|254528	4.16848	NA	NA
C16orf74|404550	0.137637	0.406422	0.45754
C16orf75|116028	3.07871	5.20178e-181	5.4274e-179
C16orf78|123970	-0.0504894	0.960255	0.984086
C16orf79|283870	1.57238	1.39979e-23	4.91978e-23
C16orf7|9605	0.699794	4.04818e-17	1.11412e-16
C16orf80|29105	0.404358	7.97984e-17	2.16942e-16
C16orf81|283860	-0.249809	0.325853	0.372473
C16orf82|162083	-1.49235	0.000348054	0.000516733
C16orf86|388284	-0.936518	2.34591e-15	5.99848e-15
C16orf87|388272	0.799246	8.27578e-41	5.09699e-40
C16orf88|400506	1.07572	1.1816e-67	1.58201e-66
C16orf89|146556	-2.83591	1.74498e-37	9.69719e-37
C16orf90|646174	2.46776	1.21325e-12	2.77043e-12
C16orf91|283951	1.10502	9.6532e-52	8.30316e-51
C16orf92|146378	-0.0973015	0.912687	0.947842
C16orf93|90835	1.00469	8.55234e-16	2.22785e-15
C17orf100|388327	0.0587466	0.517988	0.57182
C17orf101|79701	0.376866	5.07461e-06	8.42479e-06
C17orf102|400591	2.80638	8.01715e-12	1.76531e-11
C17orf103|256302	-1.93138	1.85742e-82	3.62299e-81
C17orf104|284071	1.8412	NA	NA
C17orf105|284067	-0.267697	0.676561	0.729384
C17orf106|100134934	0.686417	3.40248e-15	8.64992e-15
C17orf107|100130311	-0.588003	2.41563e-05	3.86348e-05
C17orf108|201229	-1.45903	1.53375e-76	2.56834e-75
[truncated: 18,091 more rows]
