# Supplementary material for: Guanylate-binding protein-1 is a potential new therapeutic target for triple-negative breast cancer
Source: BMC Cancer. 2017 Nov 7;17:727. doi: 10.1186/s12885-017-3726-2 (PMC5688804; doi:10.1186/s12885-017-3726-2)
Supplement: Supplementary file 9 — Cell lines exhibit the expected ESR, PGR and ERBB2 marker expression status. Linear range of RSEM from ESR1 (upper), PGR1 (middle) and ERBB2 (lower) for the in house and external RNA-Seq datasets. Gray boxes below data indicate the study related to the dataset (in house, Varley et al. [25] and Daemen et al. [26]) (XLS 26 kb) [file 12885_2017_3726_MOESM9_ESM.xls]

## Sheet: SupplTable_05
SRR Access	Cell Line	Origin	Read Pairs	Read Pairs After Trimming	Type	Size
SRR5039622	BT549	in house	26908190	26042156	Paired	100 bp
SRR4822546	MCF7	in house	35782056	34619163	Paired	100 bp
SRR4822549	MDAMB231	in house	135033857	123114012	Paired	100 bp
SRR4822550	MDAMB436	in house	29220227	28319170	Paired	100 bp
SRR4822552	MDAMB468	in house	38240082	36885444	Paired	100 bp
SRR4822547	SKBR3	in house	74159211	68600460	Paired	100 bp
SRR925697	BT549	Daemen et al.	31309065	28274917	Paired	76bp
SRR925702	HCC1143	Daemen et al.	25077410	16861625	Paired	76bp
SRR925708	HCC1806	Daemen et al.	24097529	17155801	Paired	76bp
SRR925709	HCC1937	Daemen et al.	24544789	17805070	Paired	76bp
SRR925715	HCC70	Daemen et al.	32507314	29112826	Paired	76bp
SRR925716	HS578T	Daemen et al.	29251184	27411854	Paired	76 bp
SRR925723	MCF7	Daemen et al.	31484280	27161539	Paired	76bp
SRR925719	MDAMB157	Daemen et al.	27096273	24506817	Paired	76bp
SRR925726	MDAMB231	Daemen et al.	33091432	29319144	Paired	76bp
SRR925729	SKBR3	Daemen et al.	1863163	24055237	Paired	76bp
SRR925736	T47D	Daemen et al.	29889124	26589086	Paired	76bp
SRR925740	ZR751	Daemen et al.	24650158	22697058	Paired	76bp
SRR1313071	BT549	Varley et al.	85477727	78342588	Paired	50bp
SRR1313075	HCC1143	Varley et al.	149324935	83950404	Paired	50bp
SRR1313082	HCC1937	Varley et al.	106608970	91915633	Paired	50bp
SRR1313074	HCC70	Varley et al.	123695001	69931822	Paired	50bp
SRR1313067	MCF7	Varley et al.	53730741	46734717	Paired	50bp
SRR1313085	MDAMB157	Varley et al.	85980183	80179419	Paired	50bp
SRR1313072	MDAMB231	Varley et al.	108931815	100218899	Paired	50bp
SRR1313070	MDAMB436	Varley et al.	121270553	75415395	Paired	50bp
SRR1313064	MDAMB468	Varley et al.	45041843	41258456	Paired	50bp
SRR1313073	SKBR3	Varley et al.	131440558	73418097	Paired	50bp
SRR1313068	T47D	Varley et al.	53433887	48105569	Paired	50bp
SRR1313062	ZR751	Varley et al.	27930268	25877238	Paired	50bp
