# Supplementary material for: Guanylate-binding protein-1 is a potential new therapeutic target for triple-negative breast cancer
Source: BMC Cancer. 2017 Nov 7;17:727. doi: 10.1186/s12885-017-3726-2 (PMC5688804; doi:10.1186/s12885-017-3726-2)
Supplement: Supplementary file 13 — Intersection between DE genes from TNBC x non-TNBC tissue, TNBC x normal tissue and TNBC x non-TNBC cell lines (XLS 4979 kb) [file 12885_2017_3726_MOESM13_ESM.xls]

## Sheet: SupplTable_07
UCSC|Id	HUGO	ID	log2(FC) TNBCvsNT	p-value TNBCvsNT	FDR TNBCvsNT	log2(FC) TNBCvsNormal	p-value TNBCvsNormal	FDR TNBCvsNormal	log2(FC) Cell lines	p-value Cell lines	FDR Cell lines	Status
A1BG|1	A1BG	1	-0.521796	4.07632e-09	8.18634e-09	1.03938	2.43086e-14	5.95573e-14	-0.77215	0.13286	0.272164	HealthyOnly_Upregulated
NCRNA00181|503538	A1BG-AS1	503538	-0.466893	1.11752e-19	3.6666e-19	0.143937	0.0916543	0.112123	-0.498467	0.351039	0.530689	Irrelevant
A1CF|29974	A1CF	29974	0.0691094	0.816895	0.866434	-1.08836	NA	NA	1.52118	0.112552	0.242227	Irrelevant
A2LD1|87769	GGACT	87769	0.164106	0.00700763	0.00963382	0.315776	0.00103295	0.00148577	0.391637	0.431443	0.607606	Irrelevant
A2M|2	A2M	2	0.830674	4.77948e-27	2.06727e-26	-0.438802	0.00176692	0.0025019	2.37043	NA	NA	Irrelevant
A2ML1|144568	A2ML1	144568	3.52705	1.02154e-46	8.64823e-46	6.04497	1.32724e-140	8.44882e-139	0.03464	0.973555	0.986599	TCGAOnly_Upregulated
A4GALT|53947	A4GALT	53947	-0.011926	0.888535	0.931647	-0.171898	0.186987	0.220305	-0.0350171	0.963108	0.980621	Irrelevant
A4GNT|51146	A4GNT	51146	0.146966	0.312308	0.359002	-1.29759	1.91861e-10	3.96889e-10	3.1948	0.000661269	0.0044033	Irrelevant
AAAS|8086	AAAS	8086	-0.27366	5.30323e-16	1.48032e-15	0.0639575	0.214947	0.251821	-0.914193	8.43136e-05	0.000794494	Irrelevant
AACS|65985	AACS	65985	0.0821083	0.152729	0.183477	-0.358367	0.00236627	0.00332043	-0.612775	0.0520791	0.1379	Irrelevant
AACSL|729522	AACSP1	729522	0.557682	NA	NA	3.99938	2.06872e-27	8.32254e-27	-0.3649	NA	NA	HealthyOnly_Upregulated
AADAC|13	AADAC	13	0.0397499	NA	NA	-4.40065	1.61033e-48	1.26088e-47	0.613919	NA	NA	HealthyOnly_Downregulated
AADACL2|344752	AADACL2	344752	0.606115	NA	NA	-1.79852	NA	NA	-0.0118045	0.994419	NA	Irrelevant
AADACL3|126767	AADACL3	126767	2.1266	NA	NA	-1.63544	NA	NA	0.995029	NA	NA	Irrelevant
AADACL4|343066	AADACL4	343066	0.335372	0.548686	0.606234	-1.22711	0.00680602	0.00922449	-0.316577	0.851662	NA	HealthyOnly_Downregulated
AADAT|51166	AADAT	51166	1.90456	8.20141e-66	1.22241e-64	1.42122	2.99478e-22	1.00527e-21	0.932334	0.150931	0.297548	TCGAOnly_Upregulated
AAGAB|79719	AAGAB	79719	-0.71017	1.04521e-77	2.21433e-76	0.202535	4.90109e-05	7.69622e-05	-0.315116	0.190841	0.350664	Irrelevant
AAK1|22848	AAK1	22848	0.0644298	0.101016	0.124102	-0.198069	0.000423962	0.000626212	1.136	0.000256503	0.00200646	CellOnly_Upregulated
AAMP|14	AAMP	14	0.0262499	0.489294	0.545399	0.418624	1.60286e-11	3.48541e-11	-0.42061	0.131335	0.270131	Irrelevant
AANAT|15	AANAT	15	0.706043	1.73309e-05	2.85019e-05	1.40584	1.4712e-08	2.77244e-08	0.00891667	0.989945	0.99566	HealthyOnly_Upregulated
AARS|16	AARS	16	0.511917	5.65624e-22	2.01783e-21	0.772314	8.88715e-38	4.97325e-37	-0.593056	0.0614315	0.155931	Irrelevant
AARS2|57505	AARS2	57505	0.50136	1.17402e-35	7.01284e-35	0.744478	1.97142e-27	7.93473e-27	0.103822	0.670673	0.795633	Irrelevant
AARSD1|80755	AARSD1	80755	-0.00641075	0.901736	0.943194	0.169049	0.0302684	0.0388388	0.427525	0.166023	0.318085	Irrelevant
AASDH|132949	AASDH	132949	-0.166256	8.53309e-05	0.000134178	-0.510301	1.4261e-12	3.25058e-12	0.455395	0.199398	0.361103	Irrelevant
AASDHPPT|60496	AASDHPPT	60496	-0.065173	0.1523	0.183	0.0570845	0.318125	0.364088	0.865987	0.00273974	0.0139957	Irrelevant
AASS|10157	AASS	10157	-0.420569	4.78194e-08	9.07101e-08	-2.12659	1.54068e-86	3.29296e-85	2.06286	NA	NA	HealthyOnly_Downregulated
AATF|26574	AATF	26574	0.044331	0.370927	0.421217	0.664419	1.38309e-31	6.39268e-31	0.769789	0.00355963	0.017267	Irrelevant
AATK|9625	AATK	9625	-0.853443	6.73314e-15	1.78306e-14	0.159886	0.144254	0.172637	-0.506861	0.386056	0.564826	Irrelevant
LOC388428|388428	AATK-AS1	388428	-1.28658	4.65671e-07	8.39094e-07	-1.98997	2.13777e-08	3.9961e-08	0.476168	0.714336	NA	TCGAOnly_Downregulated
ABAT|18	ABAT	18	-3.32431	0,0000000000000000000000000000000000000000000000000000000000000000000000000000000000000000000000000000000000000000000000000000000000000000000000000000000000000000000000000000000000000000000000000000000000000000000000000000000000000000000000000160566080673176	1.38448e-239	-1.80425	8.22482e-50	6.70186e-49	-3.70586	6.23801e-07	1.14718e-05	All_Downregulated
ABCA1|19	ABCA1	19	-0.1116	0.0980336	0.120627	-1.47615	5.63684e-39	3.26097e-38	2.38635	NA	NA	HealthyOnly_Downregulated
ABCA10|10349	ABCA10	10349	-1.10357	1.81271e-16	5.16525e-16	-4.7346	3.70589e-204	4.98824e-202	1.84903	0.0378367	0.108608	TCGAOnly_Downregulated
ABCA11P|79963	ABCA11P	79963	-0.216462	4.13194e-05	6.6389e-05	-0.414085	6.61063e-07	1.15001e-06	-0.277337	0.335119	0.514416	Irrelevant
ABCA12|26154	ABCA12	26154	-1.0386	1.13079e-08	2.21546e-08	0.384486	NA	NA	-3.2254	0.000111852	0.000996735	Cell_TCGA_TN_Downregulated
ABCA13|154664	ABCA13	154664	3.55408	1.32712e-55	1.45865e-54	2.66631	7.41919e-24	2.63968e-23	0.363831	0.713744	0.827115	TCGAOnly_Upregulated
ABCA17P|650655	ABCA17P	650655	0.48165	1.6613e-05	2.73683e-05	1.78711	4.91435e-30	2.15935e-29	-0.801557	0.185	0.343146	HealthyOnly_Upregulated
ABCA2|20	ABCA2	20	-0.819753	7.35707e-43	5.47809e-42	-0.585008	2.92236e-12	6.56349e-12	-2.31715	8.60344e-12	4.44582e-10	CellOnly_Downregulated
ABCA3|21	ABCA3	21	-1.06109	2.53491e-40	1.75068e-39	0.0981256	0.387224	0.437323	-2.17156	8.22854e-05	0.000778371	Cell_TCGA_TN_Downregulated
ABCA4|24	ABCA4	24	1.16286	1.01279e-13	2.53859e-13	1.38021	8.25275e-09	1.57627e-08	-2.23333	0.00242948	0.0126414	Irrelevant
ABCA5|23461	ABCA5	23461	-0.199544	0.0127048	0.0170382	-1.77271	2.97607e-60	3.24133e-59	-1.50003	0.00430688	0.0201217	Cell_Healthy_Downregulated
ABCA6|23460	ABCA6	23460	-0.714384	1.47476e-10	3.185e-10	-3.48018	4.03298e-98	1.14515e-96	2.65207	NA	NA	HealthyOnly_Downregulated
ABCA7|10347	ABCA7	10347	-0.16659	0.0196927	0.0259159	0.325455	0.00139337	0.00198732	0.00333564	0.992856	0.996789	Irrelevant
ABCA8|10351	ABCA8	10351	-1.48531	1.45639e-21	5.11932e-21	-5.30936	7.24374e-126	3.639e-124	4.98845	NA	NA	TCGAOnly_Downregulated
ABCA9|10350	ABCA9	10350	-1.23162	5.42341e-23	2.01219e-22	-4.89586	3.33418e-175	3.28445e-173	2.05213	NA	NA	TCGAOnly_Downregulated
ABCB1|5243	ABCB1	5243	-0.77976	4.36299e-13	1.05867e-12	-2.80517	1.22675e-79	2.21179e-78	1.83473	0.065468	0.163674	HealthyOnly_Downregulated
ABCB10|23456	ABCB10	23456	0.124666	0.00561311	0.0077831	0.457026	2.87973e-12	6.47104e-12	0.402968	0.170953	0.324568	Irrelevant
ABCB11|8647	ABCB11	8647	-1.20629	NA	NA	-3.23436	3.78601e-33	1.83303e-32	3.38458	0.00435338	0.0202884	Irrelevant
ABCB4|5244	ABCB4	5244	-0.493098	3.30017e-10	7.0019e-10	-0.1131	0.399999	0.450827	-3.29059	0.00035689	0.00262747	CellOnly_Downregulated
ABCB5|340273	ABCB5	340273	-1.01026	6.01984e-09	1.1971e-08	-4.61131	1.57283e-87	3.42392e-86	2.13713	NA	NA	TCGAOnly_Downregulated
ABCB6|10058	ABCB6	10058	0.213427	0.00138881	0.0020177	0.354703	8.33867e-05	0.000129024	-1.06841	0.000167631	0.00139257	CellOnly_Downregulated
ABCB7|22	ABCB7	22	-0.0167621	0.624186	0.681099	-0.284236	4.15446e-08	7.66432e-08	0.309163	0.215913	0.380649	Irrelevant
ABCB8|11194	ABCB8	11194	-0.25006	1.67343e-07	3.08184e-07	0.830001	1.04944e-28	4.41116e-28	-0.678162	0.0144151	0.0519397	Irrelevant
ABCB9|23457	ABCB9	23457	-0.130793	0.0821844	0.101925	0.963851	6.73815e-24	2.40465e-23	-1.40073	1.35968e-05	0.000166736	CellOnly_Downregulated
ABCC1|4363	ABCC1	4363	0.404746	4.2075e-17	1.2342e-16	0.680041	8.93546e-22	2.94448e-21	0.0052562	0.984953	0.993107	Irrelevant
ABCC10|89845	ABCC10	89845	0.623699	1.64786e-56	1.85492e-55	0.879352	7.60766e-47	5.65063e-46	-0.254686	0.426762	0.60271	Irrelevant
ABCC11|85320	ABCC11	85320	-1.01364	NA	NA	-0.566507	NA	NA	-6.12499	3.10538e-13	2.04389e-11	CellOnly_Downregulated
ABCC12|94160	ABCC12	94160	-0.471147	NA	NA	1.30879	NA	NA	-6.45155	1.97724e-09	6.49545e-08	CellOnly_Downregulated
ABCC13|150000	ABCC13	150000	-6.46517	4.88426e-129	4.78574e-127	-0.356645	0.296016	0.34013	-2.94922	0.0246169	0.0782676	Irrelevant
ABCC2|1244	ABCC2	1244	0.671307	NA	NA	0.262525	NA	NA	-0.544004	0.388908	0.567803	Irrelevant
ABCC3|8714	ABCC3	8714	-0.743092	1.87794e-10	4.03301e-10	-0.348217	0.0260039	0.0335744	0.0761925	0.842818	0.91035	Irrelevant
ABCC4|10257	ABCC4	10257	0.716586	8.35395e-10	1.7378e-09	1.14088	6.85044e-18	1.94703e-17	3.66467	1.41048e-08	3.89657e-07	Cell_Healthy_Upregulated
ABCC5|10057	ABCC5	10057	-0.757712	2.13951e-21	7.47788e-21	0.472055	3.51859e-09	6.84653e-09	-1.15126	0.000769238	0.00497393	CellOnly_Downregulated
ABCC6|368	ABCC6	368	-1.66897	1.14337e-38	7.49999e-38	-3.04895	2.82457e-61	3.15625e-60	-3.5715	4.41808e-07	8.43934e-06	All_Downregulated
ABCC6P1|653190	ABCC6P1	653190	-1.02601	2.89733e-08	5.54484e-08	-2.30966	3.90119e-20	1.20938e-19	-2.35075	0.0572957	0.148017	TCGAOnly_Downregulated
ABCC6P2|730013	ABCC6P2	730013	-0.74526	2.09243e-09	4.26172e-09	-0.765001	2.60294e-05	4.15663e-05	-2.0939	0.0024007	0.0125264	CellOnly_Downregulated
ABCC8|6833	ABCC8	6833	-4.59673	7.02566e-163	1.45973e-160	-3.38319	3.15837e-25	1.18091e-24	-4.86644	1.71553e-06	2.76223e-05	All_Downregulated
ABCC9|10060	ABCC9	10060	-0.170389	0.0551178	0.0695171	-2.56925	6.21154e-56	5.97534e-55	5.11308	NA	NA	HealthyOnly_Downregulated
ABCD1|215	ABCD1	215	0.711448	4.25666e-25	1.70911e-24	1.12822	8.33139e-23	2.85146e-22	-1.43203	0.000540197	0.00373361	Irrelevant
ABCD2|225	ABCD2	225	0.594903	2.2354e-06	3.8786e-06	-3.7814	2.71587e-86	5.74897e-85	2.2684	0.0702146	0.172258	HealthyOnly_Downregulated
ABCD3|5825	ABCD3	5825	-0.888521	7.92544e-50	7.34413e-49	-0.233715	0.00103587	0.00148984	0.383782	0.265712	0.439681	Irrelevant
ABCD4|5826	ABCD4	5826	-0.274799	2.04014e-10	4.37425e-10	-0.740653	1.93955e-30	8.63421e-30	-0.395138	0.235602	0.405265	Irrelevant
ABCE1|6059	ABCE1	6059	0.400512	2.29473e-21	8.01064e-21	0.49827	9.30752e-16	2.42171e-15	0.906422	0.00665723	0.0284262	Irrelevant
ABCF1|23	ABCF1	23	0.547804	4.30613e-55	4.66746e-54	0.887955	9.01528e-66	1.14694e-64	0.296156	0.167261	0.319745	Irrelevant
ABCF2|10061	ABCF2	10061	0.461756	6.8837e-47	5.84775e-46	0.756479	1.86515e-43	1.24294e-42	0.575481	0.0198922	0.0666673	Irrelevant
ABCF3|55324	ABCF3	55324	0.156614	7.55585e-06	1.26813e-05	0.678975	5.25107e-31	2.3821e-30	-0.547888	0.0536938	0.141043	Irrelevant
ABCG1|9619	ABCG1	9619	-1.21293	7.50466e-77	1.56302e-75	-0.1619	0.109727	0.133032	-3.12295	3.17305e-05	0.000344047	Cell_TCGA_TN_Downregulated
ABCG2|9429	ABCG2	9429	-0.493593	NA	NA	-1.94215	NA	NA	-1.90093	0.0144771	0.0520732	Irrelevant
ABCG4|64137	ABCG4	64137	0.669875	1.13732e-14	2.97574e-14	0.686982	2.0448e-06	3.46358e-06	-0.544206	0.297117	0.474447	Irrelevant
ABCG5|64240	ABCG5	64240	0.291601	0.00545494	0.00757106	0.255572	0.145143	0.173653	0.63213	0.526797	0.686823	Irrelevant
ABCG8|64241	ABCG8	64241	0.782131	NA	NA	-1.28673	6.47709e-05	0.000100919	-0.714084	0.506873	NA	HealthyOnly_Downregulated
ABHD1|84696	ABHD1	84696	-1.12129	4.7072e-30	2.28664e-29	-1.5912	5.26172e-28	2.16018e-27	-2.79456	3.18837e-06	4.7846e-05	All_Downregulated
ABHD10|55347	ABHD10	55347	-0.132548	0.00140048	0.00203413	-0.0310343	0.554937	0.609594	0.56535	0.00466764	0.0214492	Irrelevant
ABHD11|83451	ABHD11	83451	-0.0493217	0.481729	0.537557	1.38677	3.0216e-37	1.66396e-36	-1.91037	5.8294e-11	2.60352e-09	Irrelevant
WBSCR26|171022	ABHD11-AS1	171022	0.247601	NA	NA	1.17864	NA	NA	-3.09658	2.75109e-07	5.58495e-06	CellOnly_Downregulated
ABHD12|26090	ABHD12	26090	-0.173572	0.0021034	0.00301811	0.997194	1.50188e-53	1.35808e-52	-0.576834	0.0203665	0.0677278	Irrelevant
ABHD12B|145447	ABHD12B	145447	-2.59357	NA	NA	-0.204718	NA	NA	1.85477	0.0163926	0.0573786	Irrelevant
ABHD13|84945	ABHD13	84945	0.17157	1.76253e-05	2.89667e-05	-0.217294	0.00111105	0.00159524	0.227717	0.483943	0.651414	Irrelevant
ABHD14A|25864	ABHD14A	25864	-0.518784	7.56897e-15	1.99643e-14	-0.485156	6.18291e-07	1.07688e-06	0.384665	0.269938	0.444401	Irrelevant
ABHD14B|84836	ABHD14B	84836	-0.453266	7.15871e-18	2.17077e-17	-1.08582	1.61537e-38	9.21807e-38	-1.32704	2.87041e-05	0.000315611	Cell_Healthy_Downregulated
ABHD15|116236	ABHD15	116236	-0.707269	2.96583e-38	1.92277e-37	-1.39925	1.51912e-43	1.01388e-42	-1.00289	0.000234415	0.00185612	Cell_Healthy_Downregulated
BAT5|7920	ABHD16A	7920	0.0188747	0.614711	0.671696	0.725017	2.02441e-39	1.18869e-38	-0.370666	0.0898191	0.205642	Irrelevant
C20orf135|140701	ABHD16B	140701	-0.0188535	0.820618	0.869795	0.853315	1.03223e-14	2.57371e-14	-0.630468	0.07258	0.17655	Irrelevant
ABHD2|11057	ABHD2	11057	-1.35585	1.09866e-52	1.10733e-51	-0.216065	0.0121267	0.0160944	-0.0554933	0.871852	0.92717	Irrelevant
ABHD3|171586	ABHD3	171586	-0.267342	0.000183119	0.000282459	0.628615	8.96541e-14	2.1488e-13	0.297605	0.470891	0.64072	Irrelevant
ABHD4|63874	ABHD4	63874	-0.333762	8.73659e-13	2.09282e-12	-0.374126	4.18296e-06	6.9708e-06	-0.363755	0.15998	0.309746	Irrelevant
ABHD5|51099	ABHD5	51099	0.0514413	0.209416	0.247084	-0.734523	7.26119e-20	2.22518e-19	-0.0218688	0.937549	0.965551	Irrelevant
ABHD6|57406	ABHD6	57406	0.0234599	0.723897	0.778862	-1.16583	7.83389e-23	2.6838e-22	0.0799293	0.807276	0.888458	HealthyOnly_Downregulated
ABHD8|79575	ABHD8	79575	0.0250124	0.678875	0.735469	0.673863	1.18427e-14	2.94117e-14	1.5368	0.000179399	0.0014779	CellOnly_Upregulated
ABI1|10006	ABI1	10006	0.506087	1.67225e-53	1.72475e-52	0.484504	7.25985e-16	1.89649e-15	0.41508	0.150639	0.297159	Irrelevant
ABI2|10152	ABI2	10152	0.0825109	0.0427056	0.0544436	-0.212705	0.00701548	0.00949815	0.568807	0.0149733	0.053509	Irrelevant
ABI3|51225	ABI3	51225	0.306279	3.49081e-06	5.98518e-06	0.526424	1.47838e-06	2.52624e-06	2.15244	NA	NA	Irrelevant
ABI3BP|25890	ABI3BP	25890	-0.300785	0.0154382	0.0205156	-2.41702	3.15383e-37	1.73461e-36	6.00321	NA	NA	HealthyOnly_Downregulated
ABL1|25	ABL1	25	-0.175462	2.86054e-07	5.20633e-07	-0.404238	2.13946e-13	5.05562e-13	0.83841	0.0179112	0.061377	Irrelevant
ABL2|27	ABL2	27	0.212294	4.23038e-07	7.64065e-07	0.474579	1.11451e-12	2.54924e-12	1.85737	1.5182e-07	3.28944e-06	CellOnly_Upregulated
ABLIM1|3983	ABLIM1	3983	0.233371	0.000317755	0.000482494	-1.2663	1.60753e-38	9.1763e-38	-0.245973	0.571144	0.722996	HealthyOnly_Downregulated
ABLIM2|84448	ABLIM2	84448	0.161656	0.0487371	0.0617767	-0.577956	NA	NA	0.143631	0.865071	0.923195	Irrelevant
ABLIM3|22885	ABLIM3	22885	-1.91065	7.44634e-81	1.75187e-79	-3.17215	7.83088e-85	1.60188e-83	1.01133	0.109722	0.237801	TCGAOnly_Downregulated
ABO|28	ABO	28	0.190158	0.249701	0.291386	-0.379863	0.0859254	0.105481	3.2318	NA	NA	Irrelevant
ABP1|26	AOC1	26	0.258415	NA	NA	4.01267	NA	NA	-2.84305	0.00489018	0.0222484	CellOnly_Downregulated
ABR|29	ABR	29	-0.262523	1.72517e-10	3.71139e-10	-0.41425	1.41477e-10	2.94598e-10	0.0228578	0.956201	0.976604	Irrelevant
ABRA|137735	ABRA	137735	-0.800317	NA	NA	-7.67111	NA	NA	2.151	NA	NA	Irrelevant
ABT1|29777	ABT1	29777	0.505301	9.72213e-43	7.208e-42	0.740742	3.41566e-41	2.12971e-40	0.0550436	0.84317	0.910414	Irrelevant
ABTB1|80325	ABTB1	80325	-0.20149	0.00139819	0.00203114	-0.651687	1.29577e-11	2.83022e-11	-0.123083	0.796128	0.88084	Irrelevant
ABTB2|25841	ABTB2	25841	1.76089	5.39215e-70	9.1885e-69	1.83716	4.60794e-51	3.90822e-50	-0.480341	0.245302	0.416333	TCGAOnly_Upregulated
ACAA1|30	ACAA1	30	-0.0636082	0.239127	0.279955	-0.000155992	0.998529	0.999719	-2.10562	1.91019e-10	7.77254e-09	CellOnly_Downregulated
ACAA2|10449	ACAA2	10449	0.487	5.40568e-20	1.79582e-19	-0.82347	5.42129e-17	1.48437e-16	0.213587	0.470473	0.640384	Irrelevant
ACACA|31	ACACA	31	-0.407901	1.18359e-09	2.44121e-09	-0.498939	2.94902e-07	5.21147e-07	0.294234	0.227103	0.394883	Irrelevant
ACACB|32	ACACB	32	-1.26432	3.42146e-41	2.43011e-40	-4.80088	0,000000000000000000000000000000000000000000000000000000000000000000000000000000000000000000000000000000000000000000000000000000000000000000000000000000000000000000000000000000000000000000000000000000000000000000000000000000000000000000000000893329479182291	1.89784e-238	-2.49233	2.38101e-05	0.00027046	All_Downregulated
ACAD10|80724	ACAD10	80724	-0.328153	6.74483e-15	1.78561e-14	-0.201539	0.000368015	0.00054577	-1.37034	6.97409e-07	1.26152e-05	CellOnly_Downregulated
ACAD11|84129	ACAD11	84129	-0.116908	0.016195	0.0214817	-1.22413	2.89604e-49	2.33071e-48	0.515105	0.142529	0.285484	HealthyOnly_Downregulated
ACAD8|27034	ACAD8	27034	-0.120648	0.0183399	0.0242081	-0.450824	2.09694e-10	4.32663e-10	-0.478466	0.11843	0.251151	Irrelevant
ACAD9|28976	ACAD9	28976	0.425317	8.01093e-35	4.6546e-34	0.402694	2.71331e-10	5.57749e-10	-0.161139	0.41953	0.595953	Irrelevant
ACADL|33	ACADL	33	1.46757	NA	NA	-2.32619	1.56166e-17	4.37509e-17	1.2843	NA	NA	HealthyOnly_Downregulated
ACADM|34	ACADM	34	0.134394	0.00837583	0.0114264	-0.624	2.12669e-11	4.5984e-11	0.510134	0.206291	0.369226	Irrelevant
ACADS|35	ACADS	35	-0.61154	2.61825e-13	6.41268e-13	-1.86977	5.94415e-64	7.20366e-63	0.649258	0.326232	0.505908	HealthyOnly_Downregulated
ACADSB|36	ACADSB	36	-2.45938	1.31081e-176	3.27606e-174	-2.23214	3.09741e-89	7.0473e-88	-0.816654	0.0345262	0.100845	TCGAOnly_Downregulated
ACADVL|37	ACADVL	37	-0.0563997	0.306582	0.352815	-0.734398	7.99952e-19	2.35761e-18	-0.420195	0.0648473	0.162512	Irrelevant
ACAN|176	ACAN	176	4.35353	NA	NA	6.60795	NA	NA	2.75127	NA	NA	Irrelevant
ACAP1|9744	ACAP1	9744	0.746622	2.53616e-09	5.1436e-09	1.59104	9.19082e-23	3.14195e-22	-0.815815	0.132806	0.272141	HealthyOnly_Upregulated
ACAP2|23527	ACAP2	23527	0.120401	0.00744936	0.0102142	-0.149635	0.0358999	0.0457618	0.0502464	0.87377	0.928392	Irrelevant
ACAP3|116983	ACAP3	116983	0.0460519	0.471296	0.526529	0.789456	3.35047e-17	9.25421e-17	-1.01081	0.00314068	0.0156061	CellOnly_Downregulated
ACAT1|38	ACAT1	38	-0.144711	0.0133977	0.0179173	-1.01971	5.66458e-25	2.10458e-24	0.0169248	0.963852	0.980793	HealthyOnly_Downregulated
ACAT2|39	ACAT2	39	0.610132	1.5844e-22	5.76798e-22	1.19883	9.52759e-35	4.8415e-34	1.05284	0.00261883	0.0135067	Cell_Healthy_Upregulated
ACBD3|64746	ACBD3	64746	-0.0655317	0.141457	0.170637	0.651273	2.49902e-27	1.0024e-26	0.148626	0.548022	0.703999	Irrelevant
ACBD4|79777	ACBD4	79777	-1.11801	1.57193e-51	1.52806e-50	-1.26522	9.39711e-46	6.74671e-45	-1.3651	0.00103951	0.00636812	All_Downregulated
ACBD5|91452	ACBD5	91452	-0.0932088	0.0632802	0.0793765	0.0943119	0.229035	0.267013	0.0637604	0.834105	0.904789	Irrelevant
ACBD6|84320	ACBD6	84320	0.149025	0.00034789	0.000526722	0.947827	7.25728e-53	6.44998e-52	-0.0754759	0.694206	0.813158	Irrelevant
ACBD7|414149	ACBD7	414149	1.79459	5.06e-63	6.87085e-62	2.04675	2.0012e-33	9.79654e-33	-0.771942	0.0757944	0.182098	TCGAOnly_Upregulated
ACCN1|40	ASIC2	40	-2.9281	NA	NA	-0.932882	NA	NA	-1.66438	NA	NA	Irrelevant
ACCN2|41	ASIC1	41	0.467254	2.56346e-06	4.42866e-06	0.264071	0.0564781	0.0706898	-1.08865	0.00644091	0.0276726	CellOnly_Downregulated
ACCN3|9311	ASIC3	9311	-0.421861	0.000610754	0.000908753	1.60484	3.94226e-22	1.31605e-21	-1.40874	0.00931288	0.0371604	Irrelevant
ACCN4|55515	ASIC4	55515	1.10118	2.0799e-15	5.64671e-15	2.06302	1.13025e-23	3.98995e-23	-0.477482	NA	NA	TCGAOnly_Upregulated
ACCN5|51802	ASIC5	51802	-0.460021	0.232504	0.272757	0.386901	0.662581	0.715713	0.0137294	0.992614	NA	Irrelevant
ACCS|84680	ACCS	84680	-0.0366268	0.608127	0.665301	-0.919087	1.95572e-25	7.38441e-25	-1.9788	2.79388e-05	0.000308605	CellOnly_Downregulated
ACCSL|390110	ACCSL	390110	0.455406	0.357465	0.407031	0.271118	0.680889	0.733332	0.166116	0.92184	NA	Irrelevant
ACD|65057	ACD	65057	0.30144	1.80341e-09	3.68525e-09	0.414297	3.87845e-09	7.52682e-09	-0.252429	0.472689	0.642096	Irrelevant
ACE|1636	ACE	1636	-0.235766	0.00212566	0.00304866	-0.379851	9.53822e-05	0.000146991	1.45552	NA	NA	Irrelevant
ACE2|59272	ACE2	59272	2.69913	NA	NA	3.29359	NA	NA	3.40348	NA	NA	Irrelevant
ACER1|125981	ACER1	125981	1.30796	NA	NA	1.04776	NA	NA	-5.3621	1.09218e-05	0.000138333	CellOnly_Downregulated
ACER2|340485	ACER2	340485	-1.74547	3.9121e-82	9.59662e-81	-2.32595	5.22741e-80	9.59157e-79	-1.34389	0.000136907	0.00117533	All_Downregulated
ACER3|55331	ACER3	55331	-0.0458208	0.568541	0.626205	-0.426581	3.76916e-05	5.96068e-05	0.141059	0.7257	0.835037	Irrelevant
ACHE|43	ACHE	43	0.558145	NA	NA	-0.403023	NA	NA	-0.0796548	0.903387	0.944947	Irrelevant
ACIN1|22985	ACIN1	22985	-0.144417	2.02351e-07	3.71031e-07	0.0110615	0.78086	0.828404	-0.0605092	0.75922	0.857706	Irrelevant
ACLY|47	ACLY	47	-0.201733	3.14496e-05	5.08675e-05	0.194434	0.00981671	0.0131264	-0.567739	0.0305879	0.0922307	Irrelevant
ACMSD|130013	ACMSD	130013	-3.5283	NA	NA	-0.659093	NA	NA	-1.04213	0.457465	NA	Irrelevant
ACN9|57001	SDHAF3	57001	1.03228	2.21684e-35	1.31599e-34	0.707258	1.29635e-12	2.95788e-12	0.840094	0.331201	0.510826	TCGATNOnly_Upregulated
ACO1|48	ACO1	48	-0.0241895	0.632295	0.688945	-2.06945	3.72526e-78	6.52957e-77	1.7834	1.65181e-05	0.000197985	Irrelevant
ACO2|50	ACO2	50	0.127006	0.00393766	0.00553759	-0.0520568	0.513808	0.567668	-0.162659	0.450016	0.622853	Irrelevant
ACOT1|641371	ACOT1	641371	-0.835771	2.47253e-39	1.65395e-38	-1.39983	6.76297e-38	3.79661e-37	-1.0509	0.0101132	0.0395877	Cell_Healthy_Downregulated
ACOT11|26027	ACOT11	26027	0.888123	3.06129e-18	9.42208e-18	1.42945	4.72234e-22	1.57171e-21	1.29933	0.0394424	0.111948	HealthyOnly_Upregulated
ACOT12|134526	ACOT12	134526	-0.269414	0.287774	0.332507	-0.649919	0.0598896	0.0748217	0.532055	0.728725	NA	Irrelevant
ACOT13|55856	ACOT13	55856	0.202805	4.45669e-06	7.58843e-06	0.391957	1.74087e-10	3.60969e-10	-0.189727	0.458408	0.629535	Irrelevant
ACOT2|10965	ACOT2	10965	-0.808566	1.73226e-50	1.6324e-49	-1.36259	3.19961e-46	2.33328e-45	-0.570266	0.030691	0.0924079	HealthyOnly_Downregulated
ACOT4|122970	ACOT4	122970	-1.57052	8.21188e-98	3.1967e-96	-0.471392	9.31058e-05	0.000143584	-2.9197	1.02939e-07	2.31527e-06	Cell_TCGA_TN_Downregulated
ACOT6|641372	ACOT6	641372	-0.834647	NA	NA	-1.1466	4.26365e-07	7.4792e-07	-3.51555	2.06635e-06	3.25173e-05	Cell_Healthy_Downregulated
ACOT7|11332	ACOT7	11332	0.543525	2.97858e-16	8.42613e-16	1.86965	3.84709e-109	1.40447e-107	0.694524	0.04307	0.119885	HealthyOnly_Upregulated
ACOT8|10005	ACOT8	10005	0.0501307	0.327147	0.374711	0.8183	1.59874e-35	8.33056e-35	-0.814576	0.00317176	0.0157355	Irrelevant
ACOT9|23597	ACOT9	23597	0.90252	4.54876e-56	5.05434e-55	0.519345	1.01789e-11	2.23102e-11	1.75	0.000483949	0.00339615	CellOnly_Upregulated
ACOX1|51	ACOX1	51	0.0543506	0.230319	0.270341	-0.548372	9.00162e-12	1.9769e-11	-0.734845	0.0204637	0.0679276	Irrelevant
ACOX2|8309	ACOX2	8309	-2.79362	1.40286e-100	6.07845e-99	-2.0641	6.56415e-30	2.86783e-29	-1.99561	0.00438392	0.0203902	All_Downregulated
ACOX3|8310	ACOX3	8310	-0.517266	2.85326e-17	8.43407e-17	-0.165967	0.0421522	0.053438	-0.323374	0.27228	0.446766	Irrelevant
ACOXL|55289	ACOXL	55289	0.389706	0.0118374	0.015917	2.38251	2.36927e-30	1.05153e-29	1.8196	0.0728072	0.176952	HealthyOnly_Upregulated
ACP1|52	ACP1	52	0.380448	3.90808e-27	1.69547e-26	0.873978	3.59992e-48	2.78899e-47	0.143455	0.636697	0.772121	Irrelevant
ACP2|53	ACP2	53	-0.018257	0.682501	0.738887	0.551261	5.22008e-19	1.54777e-18	-0.972997	3.6499e-05	0.000386807	Irrelevant
ACP5|54	ACP5	54	0.451785	NA	NA	1.37581	NA	NA	2.31684	NA	NA	Irrelevant
ACP6|51205	ACP6	51205	-0.156491	0.0173139	0.0229041	0.198221	0.0462013	0.0583155	0.0781949	0.836562	0.906436	Irrelevant
ACPL2|92370	PXYLP1	92370	-0.0164707	0.74302	0.796902	0.294001	0.000144869	0.000220765	0.223578	0.51099	0.673257	Irrelevant
ACPP|55	ACPP	55	0.103274	0.357938	0.407489	0.413338	0.0242381	0.0313722	0.330728	0.686553	0.808029	Irrelevant
ACPT|93650	ACPT	93650	-0.831486	0.00483042	0.00674281	-0.405091	0.270757	0.312595	0.0113548	0.991719	0.99618	Irrelevant
ACR|49	ACR	49	1.52975	1.95848e-39	1.31467e-38	0.400972	0.018334	0.0239932	2.05425	NA	NA	TCGATNOnly_Upregulated
ACRBP|84519	ACRBP	84519	-0.189314	0.0085414	0.0116449	0.389669	0.000138775	0.000211681	-0.639582	0.343688	0.523584	Irrelevant
ACRC|93953	ACRC	93953	0.157947	0.0210035	0.0275736	-0.458432	2.10316e-06	3.55867e-06	0.670874	0.0970395	0.217892	Irrelevant
ACRV1|56	ACRV1	56	1.59088	2.98545e-38	1.93476e-37	2.64757	2.32171e-44	1.58738e-43	1.04232	0.0554815	0.144485	TCGAOnly_Upregulated
ACSBG1|23205	ACSBG1	23205	2.78043	NA	NA	1.19868	NA	NA	-1.04876	0.068806	0.169793	Irrelevant
ACSBG2|81616	ACSBG2	81616	-0.650327	5.50258e-09	1.09664e-08	-1.95941	3.58294e-43	2.3671e-42	-0.290136	0.683964	0.806196	HealthyOnly_Downregulated
ACSF2|80221	ACSF2	80221	-0.939406	6.90195e-28	3.08512e-27	-0.851739	6.82188e-15	1.71378e-14	-0.898205	0.0379201	0.108812	Irrelevant
ACSF3|197322	ACSF3	197322	0.0282974	0.598461	0.65587	0.0882716	0.281486	0.324281	-0.661469	0.0402058	0.113513	Irrelevant
ACSL1|2180	ACSL1	2180	0.44419	3.65766e-07	6.62635e-07	-2.43936	9.85591e-58	1.00051e-56	0.195859	0.659483	0.788588	HealthyOnly_Downregulated
ACSL3|2181	ACSL3	2181	-0.0645154	0.294697	0.340141	0.0233377	0.834142	0.878063	-0.0289916	0.9131	0.951499	Irrelevant
ACSL4|2182	ACSL4	2182	0.82496	2.43484e-31	1.24117e-30	-0.607918	1.61013e-10	3.34409e-10	5.56561	5.80647e-25	3.11194e-22	CellOnly_Upregulated
ACSL5|51703	ACSL5	51703	0.465539	1.22696e-07	2.27785e-07	-0.510174	1.62192e-05	2.62114e-05	0.712604	0.460785	0.631874	Irrelevant
ACSL6|23305	ACSL6	23305	2.31926	1.56256e-64	2.2178e-63	3.32049	7.13795e-49	5.64157e-48	-0.643544	0.458214	0.629377	TCGAOnly_Upregulated
ACSM1|116285	ACSM1	116285	1.36645	NA	NA	-0.284094	NA	NA	-2.76214	0.00153967	0.00874267	CellOnly_Downregulated
ACSM2A|123876	ACSM2A	123876	-1.83683	NA	NA	-3.92326	NA	NA	-0.0167122	0.991181	NA	Irrelevant
ACSM2B|348158	ACSM2B	348158	-0.881741	NA	NA	-3.44435	1.14922e-22	3.91049e-22	0.0841365	0.960366	NA	HealthyOnly_Downregulated
ACSM3|6296	ACSM3	6296	1.26169	NA	NA	-0.94624	NA	NA	-1.99212	0.00315802	0.0156839	CellOnly_Downregulated
ACSM4|341392	ACSM4	341392	0.546875	0.0812863	0.10084	0.558131	0.213375	0.250129	0.957036	0.521955	NA	Irrelevant
ACSM5|54988	ACSM5	54988	-0.784832	6.65067e-13	1.60116e-12	-4.65369	4.00427e-119	1.77405e-117	3.47873	NA	NA	HealthyOnly_Downregulated
ACSS1|84532	ACSS1	84532	-0.396292	7.77484e-07	1.38167e-06	0.222721	0.0499208	0.0628125	-1.44111	0.0334617	0.0984587	Irrelevant
ACSS2|55902	ACSS2	55902	0.141692	0.00516839	0.00718839	-1.59222	5.15994e-51	4.36799e-50	0.0674547	0.848314	0.913839	HealthyOnly_Downregulated
ACSS3|79611	ACSS3	79611	-0.695429	2.0368e-10	4.36765e-10	-1.89003	1.2659e-26	4.98586e-26	-2.44384	0.00925105	0.0369924	Cell_Healthy_Downregulated
ACTA1|58	ACTA1	58	1.21529	NA	NA	-5.96871	NA	NA	-0.934146	0.198411	0.360045	Irrelevant
ACTA2|59	ACTA2	59	0.0969632	0.246318	0.28771	-1.47457	3.40152e-28	1.40631e-27	3.32971	NA	NA	HealthyOnly_Downregulated
ACTB|60	ACTB	60	0.492721	2.25405e-30	1.10713e-29	0.84382	7.03821e-46	5.0655e-45	0.59188	0.0134588	0.0493473	Irrelevant
ACTBL2|345651	ACTBL2	345651	1.52278	1.6252e-18	5.06717e-18	0.60646	0.00903422	0.0121123	3.23176	0.000216641	0.00173442	Cell_TCGA_TN_Upregulated
ACTC1|70	ACTC1	70	-0.183134	NA	NA	-2.71954	NA	NA	2.53781	0.00862349	0.0349146	CellOnly_Upregulated
ACTG1|71	ACTG1	71	0.143754	0.00033186	0.000503513	0.797945	2.47962e-43	1.64558e-42	0.63567	0.102893	0.227227	Irrelevant
ACTG2|72	ACTG2	72	3.08189	1.97395e-89	5.96162e-88	-0.0335194	0.893724	0.931716	1.29168	NA	NA	TCGATNOnly_Upregulated
C20orf134|170487	ACTL10	170487	-0.198574	0.0234242	0.0306093	1.05696	9.48842e-15	2.36848e-14	-1.68898	0.00143854	0.00828751	Irrelevant
ACTL6A|86	ACTL6A	86	0.636432	1.00191e-48	9.03659e-48	1.44916	1.00881e-116	4.26581e-115	0.332615	0.221795	0.38827	HealthyOnly_Upregulated
ACTL6B|51412	ACTL6B	51412	-1.04512	NA	NA	3.75614	NA	NA	0.945334	0.461929	NA	Irrelevant
ACTL7A|10881	ACTL7A	10881	-0.196695	0.657466	0.713935	-0.349235	0.695051	0.747353	0.419476	0.682869	0.805309	Irrelevant
ACTL7B|10880	ACTL7B	10880	-0.161287	0.457095	0.511691	0.0737822	0.856931	0.898511	-0.011656	0.990945	0.995982	Irrelevant
ACTL8|81569	ACTL8	81569	3.58107	1.59269e-45	1.29191e-44	9.97424	8.51722e-163	7.36197e-161	-1.09624	0.157293	0.306163	TCGAOnly_Upregulated
ACTN1|87	ACTN1	87	0.635976	8.54496e-33	4.58487e-32	0.205319	0.0237544	0.030776	1.71081	1.31657e-09	4.54811e-08	CellOnly_Upregulated
ACTN2|88	ACTN2	88	0.361613	NA	NA	-5.70699	NA	NA	0.855483	0.457154	0.628872	Irrelevant
ACTN3|89	ACTN3	89	-0.270424	NA	NA	-6.88442	NA	NA	1.08591	0.351694	0.531571	Irrelevant
ACTN4|81	ACTN4	81	0.720599	9.36939e-71	1.63538e-69	0.692512	1.69515e-19	5.11826e-19	0.829671	0.000719132	0.00470344	Irrelevant
ACTR10|55860	ACTR10	55860	-0.284646	7.91599e-21	2.70856e-20	-0.343759	4.09332e-15	1.03718e-14	-0.0731488	0.782516	0.871555	Irrelevant
ACTR1A|10121	ACTR1A	10121	0.0086907	0.779427	0.831707	0.147179	0.00693175	0.00938912	0.0577836	0.851887	0.91548	Irrelevant
ACTR1B|10120	ACTR1B	10120	0.0667346	0.0736494	0.0917029	-0.0418249	0.485192	0.538854	-0.346825	0.214719	0.379256	Irrelevant
ACTR2|10097	ACTR2	10097	0.333619	7.42951e-18	2.25052e-17	0.73265	1.88248e-39	1.10646e-38	0.499229	0.0926388	0.210301	Irrelevant
ACTR3|10096	ACTR3	10096	0.564652	2.12906e-46	1.78145e-45	1.04512	5.38582e-99	1.56198e-97	0.670679	0.00562625	0.0249026	HealthyOnly_Upregulated
ACTR3B|57180	ACTR3B	57180	1.41759	7.39204e-109	3.99611e-107	1.55586	9.34545e-41	5.74776e-40	0.185888	0.613935	0.755424	TCGAOnly_Upregulated
ACTR3C|653857	ACTR3C	653857	0.474578	1.07453e-10	2.33378e-10	0.663968	1.41983e-11	3.09466e-11	-0.00547549	0.991257	0.995982	Irrelevant
ACTR5|79913	ACTR5	79913	-0.000337189	0.993635	0.999166	0.479626	8.70859e-20	2.6604e-19	-0.379958	0.162086	0.312641	Irrelevant
ACTR6|64431	ACTR6	64431	0.159245	4.62836e-05	7.41096e-05	0.276258	1.08426e-05	1.76944e-05	-0.130203	0.724383	0.833929	Irrelevant
ACTR8|93973	ACTR8	93973	-0.213001	3.44544e-10	7.30473e-10	-0.198153	3.32905e-06	5.57307e-06	0.404679	0.0774971	0.185564	Irrelevant
ACTRT1|139741	ACTRT1	139741	0.218622	0.677742	0.734426	0.34742	0.673859	0.72674	0.167382	0.921247	NA	Irrelevant
ACVR1|90	ACVR1	90	-0.0368985	0.397975	0.44995	-0.449538	1.21614e-10	2.53958e-10	0.96075	0.000132517	0.00115028	Irrelevant
ACVR1B|91	ACVR1B	91	-0.752728	2.93767e-69	4.88526e-68	-0.393964	2.05895e-09	4.05558e-09	-1.30768	1.63953e-13	1.15618e-11	CellOnly_Downregulated
ACVR1C|130399	ACVR1C	130399	-0.378404	0.0046443	0.00649614	-5.55989	2.50102e-170	2.2969e-168	3.21045	1.25833e-06	2.11028e-05	Irrelevant
ACVR2A|92	ACVR2A	92	0.0956557	0.0624039	0.078327	-0.795693	3.24402e-33	1.57537e-32	0.626759	0.0794451	0.189068	Irrelevant
ACVR2B|93	ACVR2B	93	-0.177006	0.00228126	0.00326638	-0.120063	0.172699	0.204376	-0.552916	0.109048	0.236751	Irrelevant
ACVRL1|94	ACVRL1	94	-0.0476509	0.416411	0.469378	-1.11398	3.15228e-30	1.39344e-29	1.69662	0.0824846	0.194207	HealthyOnly_Downregulated
ACY1|95	ACY1	95	-0.293756	7.64806e-07	1.3597e-06	0.0417559	0.656969	0.710347	-1.04909	0.000577807	0.00394399	CellOnly_Downregulated
ACY3|91703	ACY3	91703	2.59803	NA	NA	3.05024	NA	NA	-0.390676	0.664027	0.791398	Irrelevant
ACYP1|97	ACYP1	97	0.489788	1.17907e-14	3.08395e-14	0.953856	7.65878e-25	2.82703e-24	0.912049	0.00651159	0.0279315	Irrelevant
ACYP2|98	ACYP2	98	0.588096	8.98086e-24	3.42568e-23	-0.199356	0.0244759	0.0316689	0.661948	0.036909	0.106514	Irrelevant
ADA|100	ADA	100	0.972971	5.46108e-47	4.65068e-46	1.22848	4.8879e-32	2.2892e-31	0.764327	0.105413	0.231186	HealthyOnly_Upregulated
ADAD2|161931	ADAD2	161931	-0.369262	NA	NA	-0.8683	8.53461e-05	0.000131963	-1.72846	NA	NA	Irrelevant
ADAL|161823	ADAL	161823	-0.599457	1.61172e-35	9.58415e-35	-0.798953	8.85568e-25	3.26064e-24	-0.31038	0.26039	0.433129	Irrelevant
ADAM10|102	ADAM10	102	-0.219084	0.000342686	0.000519117	-0.330841	0.000189471	0.000286482	0.938982	0.00086025	0.00545058	Irrelevant
ADAM11|4185	ADAM11	4185	1.02483	6.36475e-20	2.10793e-19	0.774344	2.92432e-06	4.9123e-06	-0.153233	0.783236	0.872029	TCGATNOnly_Upregulated
ADAM12|8038	ADAM12	8038	-0.459452	2.08399e-06	3.62172e-06	0.910651	6.79987e-10	1.37172e-09	6.69664	6.35175e-15	6.01748e-13	CellOnly_Upregulated
ADAM15|8751	ADAM15	8751	0.456881	3.8088e-13	9.26152e-13	1.20746	2.26645e-42	1.46259e-41	-1.1448	0.000531589	0.0036809	Irrelevant
ADAM17|6868	ADAM17	6868	0.696108	1.41958e-42	1.04753e-41	0.479838	7.19381e-10	1.4492e-09	1.24317	1.29486e-06	2.16287e-05	CellOnly_Upregulated
ADAM18|8749	ADAM18	8749	0.479876	NA	NA	2.01195	NA	NA	0.197452	0.907146	NA	Irrelevant
ADAM19|8728	ADAM19	8728	0.735004	9.29523e-21	3.17042e-20	2.3033	3.61545e-89	8.20478e-88	2.14247	0.00302371	0.015121	Cell_Healthy_Upregulated
ADAM2|2515	ADAM2	2515	-1.7251	NA	NA	0.708131	NA	NA	-2.92653	0.0545183	0.142694	Irrelevant
ADAM20|8748	ADAM20	8748	-0.678419	4.93001e-22	1.76313e-21	-1.34073	6.25129e-25	2.31719e-24	0.725073	0.388522	0.567504	HealthyOnly_Downregulated
ADAM21|8747	ADAM21	8747	0.288357	0.00789509	0.0107971	1.01812	2.4294e-09	4.76503e-09	2.09309	0.000658331	0.00438996	Cell_Healthy_Upregulated
ADAM21P1|145241	ADAM21P1	145241	0.135134	0.292904	0.338162	0.592954	0.00395875	0.00546801	1.27526	0.243861	0.414456	Irrelevant
ADAM22|53616	ADAM22	53616	-0.407675	0.000349593	0.000529254	-1.04414	1.76407e-08	3.31124e-08	-0.604777	0.261465	0.434488	HealthyOnly_Downregulated
ADAM23|8745	ADAM23	8745	-0.120466	0.296977	0.34259	-0.513973	0.00542954	0.00742278	3.76824	NA	NA	Irrelevant
ADAM28|10863	ADAM28	10863	0.0724702	0.456989	0.511606	0.475043	0.00058083	0.000850151	3.71726	1.48835e-05	0.000180702	CellOnly_Upregulated
ADAM29|11086	ADAM29	11086	-2.6267	NA	NA	-1.22155	NA	NA	-0.709832	0.604418	0.749004	Irrelevant
ADAM30|11085	ADAM30	11085	0.0729878	0.875894	0.920217	0.348519	0.622716	0.676223	0.357043	0.83297	NA	Irrelevant
ADAM32|203102	ADAM32	203102	0.705451	1.39486e-06	2.44504e-06	0.390764	0.0288569	0.0371141	-0.244132	0.746696	0.848829	Irrelevant
ADAM33|80332	ADAM33	80332	-0.880481	8.20065e-12	1.88059e-11	-3.47607	4.46615e-80	8.229e-79	1.64058	0.100348	0.22321	HealthyOnly_Downregulated
ADAM3A|1587	ADAM3A	1587	-0.0749793	NA	NA	0.0420368	0.970142	0.989677	0.482188	0.775781	NA	Irrelevant
ADAM5P|255926	ADAM5	255926	-1.82473	NA	NA	0.0671922	0.947327	0.974688	1.40078	0.353224	NA	Irrelevant
ADAM8|101	ADAM8	101	0.33504	0.000188543	0.000290669	2.72297	2.82147e-116	1.18173e-114	2.06981	NA	NA	HealthyOnly_Upregulated
ADAM9|8754	ADAM9	8754	0.349433	5.9856e-05	9.51001e-05	0.640607	1.56632e-07	2.80651e-07	1.61739	0.000104737	0.000949144	CellOnly_Upregulated
ADAMDEC1|27299	ADAMDEC1	27299	1.40635	2.42771e-21	8.4663e-21	3.87825	1.02239e-68	1.40404e-67	0.651805	0.700216	NA	TCGAOnly_Upregulated
ADAMTS1|9510	ADAMTS1	9510	0.336587	0.000952356	0.00139833	-1.96865	1.72136e-58	1.78336e-57	3.61162	3.58316e-05	0.000381026	Irrelevant
ADAMTS10|81794	ADAMTS10	81794	0.22247	0.0138843	0.0185307	-0.0472133	0.731632	0.782582	3.32007	0.00208711	0.0111602	CellOnly_Upregulated
ADAMTS12|81792	ADAMTS12	81792	-0.474969	1.94688e-05	3.19054e-05	0.135243	0.413532	0.464882	7.94044	1.70408e-20	4.40597e-18	CellOnly_Upregulated
ADAMTS13|11093	ADAMTS13	11093	-0.465387	3.12661e-07	5.6798e-07	0.148188	0.272513	0.314519	-1.90997	0.00317415	0.0157432	CellOnly_Downregulated
ADAMTS14|140766	ADAMTS14	140766	0.0529297	0.591563	0.649322	3.23658	8.43706e-80	1.53214e-78	3.71988	2.52111e-07	5.19111e-06	Cell_Healthy_Upregulated
ADAMTS15|170689	ADAMTS15	170689	-3.67461	1.86517e-175	4.46733e-173	-3.25333	3.73634e-69	5.1958e-68	-0.853993	0.350304	0.529834	TCGAOnly_Downregulated
ADAMTS16|170690	ADAMTS16	170690	0.0600662	0.683944	0.74031	0.427793	0.0707759	0.0877878	7.22066	2.0825e-14	1.75962e-12	CellOnly_Upregulated
ADAMTS17|170691	ADAMTS17	170691	0.106588	0.332961	0.380941	1.02339	4.14626e-10	8.44335e-10	-1.24908	0.0421205	0.117927	HealthyOnly_Upregulated
ADAMTS18|170692	ADAMTS18	170692	-0.901844	2.73834e-08	5.24988e-08	-2.42012	3.26274e-28	1.35083e-27	2.20427	NA	NA	HealthyOnly_Downregulated
ADAMTS19|171019	ADAMTS19	171019	-1.44867	4.42174e-13	1.07202e-12	1.26169	NA	NA	-8.02025	4.9099e-18	8.37271e-16	Cell_TCGA_TN_Downregulated
ADAMTS2|9509	ADAMTS2	9509	-0.0835806	0.394061	0.4457	-0.000729898	0.995876	0.998588	7.87006	NA	NA	Irrelevant
ADAMTS20|80070	ADAMTS20	80070	0.0116614	NA	NA	4.07782	NA	NA	-2.91723	0.00126348	0.00746469	CellOnly_Downregulated
ADAMTS3|9508	ADAMTS3	9508	1.89136	3.31705e-83	8.41214e-82	-0.0283354	0.863303	0.904324	2.6568	0.000391127	0.00282701	Cell_TCGA_TN_Upregulated
ADAMTS4|9507	ADAMTS4	9507	0.659389	7.56188e-15	1.99487e-14	1.27819	3.50039e-16	9.25791e-16	4.26876	NA	NA	HealthyOnly_Upregulated
ADAMTS5|11096	ADAMTS5	11096	0.403402	1.75187e-05	2.87998e-05	-2.77384	1.51078e-99	4.42517e-98	8.66599	NA	NA	HealthyOnly_Downregulated
ADAMTS6|11174	ADAMTS6	11174	-0.490435	4.33174e-09	8.68513e-09	0.774139	5.62136e-10	1.13867e-09	6.50409	4.89623e-14	3.85897e-12	CellOnly_Upregulated
ADAMTS7|11173	ADAMTS7	11173	0.768555	2.59308e-22	9.36298e-22	1.73616	1.69503e-37	9.42558e-37	0.638444	NA	NA	HealthyOnly_Upregulated
ADAMTS8|11095	ADAMTS8	11095	-0.629689	NA	NA	-1.70526	3.49334e-16	9.24064e-16	-0.334851	0.693851	0.813047	HealthyOnly_Downregulated
ADAMTS9|56999	ADAMTS9	56999	0.847081	7.55942e-22	2.68567e-21	-0.577117	5.911e-06	9.78489e-06	1.84847	0.106379	0.232869	Irrelevant
ADAMTSL1|92949	ADAMTSL1	92949	-0.392144	7.2091e-06	1.21123e-05	-1.3525	1.37468e-23	4.8344e-23	5.38577	NA	NA	HealthyOnly_Downregulated
ADAMTSL2|9719	ADAMTSL2	9719	-0.389632	4.0032e-06	6.83516e-06	1.46747	6.04747e-28	2.47931e-27	0.0265663	0.984588	0.993095	HealthyOnly_Upregulated
ADAMTSL3|57188	ADAMTSL3	57188	0.135588	0.203156	0.240027	-0.89374	1.12086e-06	1.92727e-06	-0.174225	0.830732	0.902779	Irrelevant
ADAMTSL4|54507	ADAMTSL4	54507	1.21911	1.41871e-40	9.88913e-40	-0.972558	8.73325e-10	1.75191e-09	0.168001	0.799284	0.882755	TCGATNOnly_Upregulated
ADAMTSL5|339366	ADAMTSL5	339366	-1.62232	3.31574e-53	3.39347e-52	-0.724366	8.64133e-06	1.41834e-05	-0.00900364	0.98833	0.994853	Irrelevant
ADAP1|11033	ADAP1	11033	-0.357977	4.7206e-05	7.55375e-05	0.894004	9.96666e-11	2.08918e-10	-0.674232	0.217799	0.383181	Irrelevant
ADAP2|55803	ADAP2	55803	0.0841448	0.153225	0.184021	0.198258	0.0558476	0.0699305	-1.33652	0.0274767	0.0852055	Irrelevant
ADAR|103	ADAR	103	0.039356	0.393862	0.445504	0.93419	6.59476e-50	5.39107e-49	-0.185562	0.438067	0.613289	Irrelevant
ADARB1|104	ADARB1	104	0.483878	1.38831e-23	5.25723e-23	-0.151221	0.0435353	0.0551042	-0.157729	0.733767	0.840653	Irrelevant
ADARB2|105	ADARB2	105	-0.808646	NA	NA	-0.791762	0.00199735	0.002818	0.975757	NA	NA	Irrelevant
ADAT1|23536	ADAT1	23536	-0.125622	0.0578307	0.072795	-0.131451	0.154476	0.184107	0.0782392	0.774722	0.867228	Irrelevant
ADAT2|134637	ADAT2	134637	0.941325	2.79196e-53	2.8625e-52	0.257945	0.00182736	0.00258415	0.349228	0.30241	0.48016	Irrelevant
ADAT3|113179	ADAT3	113179	0.337503	0.000259125	0.000396189	1.50974	1.73337e-28	7.24794e-28	-0.0494743	0.892788	0.939835	HealthyOnly_Upregulated
ADC|113451	AZIN2	113451	-0.284448	2.61915e-06	4.52261e-06	0.528668	1.53171e-08	2.88308e-08	1.72316	0.000439868	0.00312895	CellOnly_Upregulated
ADCK1|57143	ADCK1	57143	-0.051624	0.280306	0.324552	0.136091	0.0430021	0.0544724	-0.902162	0.00631467	0.0272551	Irrelevant
ADCK2|90956	ADCK2	90956	-0.146251	0.000308138	0.000468387	0.481042	7.89916e-18	2.23788e-17	-0.558861	0.00835389	0.0340509	Irrelevant
ADCK4|79934	COQ8B	79934	-0.123473	0.00951504	0.0129182	0.472566	1.28105e-10	2.67291e-10	-0.979785	0.000690837	0.00454852	Irrelevant
ADCK5|203054	ADCK5	203054	0.374661	2.73647e-06	4.71904e-06	1.77622	9.57237e-54	8.71397e-53	-0.145693	0.65661	0.786909	HealthyOnly_Upregulated
ADCY1|107	ADCY1	107	-3.24394	1.00851e-115	6.58777e-114	-2.04977	2.16543e-39	1.2698e-38	-1.66812	0.0923623	0.2098	TCGAOnly_Downregulated
ADCY10|55811	ADCY10	55811	-1.40216	NA	NA	-1.08031	NA	NA	0.152847	0.822466	0.897558	Irrelevant
ADCY2|108	ADCY2	108	0.993417	5.20358e-11	1.14649e-10	0.921118	NA	NA	-0.272645	NA	NA	Irrelevant
ADCY3|109	ADCY3	109	0.742855	1.27725e-42	9.43713e-42	0.0882726	0.29932	0.343726	0.682082	0.0108852	0.0419667	Irrelevant
ADCY4|196883	ADCY4	196883	-0.595872	4.22293e-13	1.02526e-12	-2.20001	1.23911e-81	2.37492e-80	-0.600031	0.457463	0.62902	HealthyOnly_Downregulated
ADCY5|111	ADCY5	111	-2.87226	9.1792e-77	1.90259e-75	-3.89405	1.51368e-91	3.64626e-90	-5.01883	1.67939e-11	8.16114e-10	All_Downregulated
ADCY6|112	ADCY6	112	-0.83284	3.13611e-61	4.02998e-60	-1.34947	1.28813e-63	1.54515e-62	-1.95282	2.16885e-12	1.25954e-10	Cell_Healthy_Downregulated
ADCY7|113	ADCY7	113	0.842925	7.08239e-38	4.5269e-37	0.804098	6.76509e-19	1.99881e-18	2.17753	4.6515e-05	0.000474975	CellOnly_Upregulated
ADCY8|114	ADCY8	114	0.938865	NA	NA	1.11211	NA	NA	4.74846	NA	NA	Irrelevant
ADCY9|115	ADCY9	115	-1.32427	4.07802e-100	1.74073e-98	-0.821822	2.26885e-23	7.9284e-23	-1.07718	0.000201274	0.00162777	Cell_TCGA_TN_Downregulated
ADCYAP1|116	ADCYAP1	116	1.18258	NA	NA	1.70425	NA	NA	4.26181	NA	NA	Irrelevant
ADCYAP1R1|117	ADCYAP1R1	117	-0.26343	NA	NA	-3.46005	6.74794e-45	4.70674e-44	3.19774	NA	NA	HealthyOnly_Downregulated
ADD1|118	ADD1	118	-0.4676	2.53306e-58	2.98582e-57	-0.87632	9.55662e-71	1.38465e-69	-0.0147725	0.949376	0.972976	Irrelevant
ADD2|119	ADD2	119	2.23766	7.58163e-73	1.40889e-71	1.69191	1.12084e-20	3.54317e-20	8.33731	2.58896e-15	2.59699e-13	All_Upregulated
ADD3|120	ADD3	120	0.283865	0.000290036	0.000441687	-1.18637	2.29871e-34	1.15512e-33	1.53993	0.00534946	0.0238633	Irrelevant
ADH1A|124	ADH1A	124	-1.19452	2.30357e-08	4.43806e-08	-6.20415	2.42299e-93	6.16517e-92	-0.140076	0.921302	NA	TCGAOnly_Downregulated
ADH1B|125	ADH1B	125	-1.16153	2.65767e-08	5.10145e-08	-6.08835	3.61786e-81	6.86692e-80	0.967266	0.388046	0.567119	TCGAOnly_Downregulated
ADH1C|126	ADH1C	126	0.19038	NA	NA	-3.2181	1.91725e-26	7.50932e-26	-0.18391	NA	NA	HealthyOnly_Downregulated
ADH4|127	ADH4	127	0.674241	NA	NA	-3.73977	NA	NA	0.385485	0.749291	NA	Irrelevant
ADH5|128	ADH5	128	0.218062	7.95411e-13	1.9075e-12	-0.741318	1.1324e-37	6.31884e-37	0.691439	0.00397625	0.0188308	Irrelevant
ADH6|130	ADH6	130	-0.675932	NA	NA	-1.67152	8.3742e-19	2.46597e-18	0.961647	0.397822	0.57624	HealthyOnly_Downregulated
ADH7|131	ADH7	131	-2.245	NA	NA	-2.94769	NA	NA	-0.0548594	0.967775	NA	Irrelevant
ADHFE1|137872	ADHFE1	137872	-0.165743	0.080506	0.099937	-2.26764	1.18643e-46	8.76427e-46	-2.45264	3.63187e-05	0.000385331	Cell_Healthy_Downregulated
ADI1|55256	ADI1	55256	0.597162	1.08405e-27	4.81193e-27	0.156617	0.020312	0.0264716	-0.0840958	0.744051	0.8469	Irrelevant
ADIPOQ|9370	ADIPOQ	9370	-1.18684	2.73569e-08	5.24538e-08	-6.19294	1.74454e-70	2.52143e-69	-4.45478	1.02935e-05	0.000131083	All_Downregulated
ADIPOR1|51094	ADIPOR1	51094	-0.300638	1.82948e-12	4.32303e-12	0.630595	4.85277e-34	2.42062e-33	-0.63381	0.00731001	0.0307034	Irrelevant
ADIPOR2|79602	ADIPOR2	79602	-0.690284	3.19903e-22	1.151e-21	-0.420419	2.34464e-08	4.37585e-08	-0.797798	0.000293151	0.00223806	Irrelevant
ADK|132	ADK	132	0.163859	0.000382441	0.000577058	0.267681	0.000259307	0.000388245	-0.57026	0.0505841	0.134875	Irrelevant
ADM|133	ADM	133	1.62507	2.88091e-45	2.31831e-44	-0.235537	0.16111	0.191368	2.74323	4.30149e-06	6.26942e-05	Cell_TCGA_TN_Upregulated
ADM2|79924	ADM2	79924	0.802829	2.6228e-21	9.13372e-21	2.81996	8.08982e-102	2.48515e-100	-0.0503432	0.933189	0.963282	HealthyOnly_Upregulated
ADNP|23394	ADNP	23394	-0.151785	0.000600507	0.000893815	0.296154	8.44154e-07	1.46031e-06	-0.512881	0.057476	0.148367	Irrelevant
ADNP2|22850	ADNP2	22850	0.0929737	0.029327	0.0379802	0.205871	0.00539597	0.00737917	0.252127	0.2138	0.378131	Irrelevant
ADO|84890	ADO	84890	0.115578	0.00158708	0.00229723	0.202108	0.000962462	0.00138721	-0.00143532	0.99522	0.997666	Irrelevant
ADORA1|134	ADORA1	134	0.743808	2.07026e-09	4.21757e-09	0.645925	8.95206e-05	0.000138236	-2.31438	6.58577e-05	0.000642747	CellOnly_Downregulated
ADORA2A|135	ADORA2A	135	-0.951541	1.06023e-16	3.05135e-16	1.67296	2.61985e-53	2.35813e-52	-2.06809	0.000457636	0.00323206	Irrelevant
ADORA2B|136	ADORA2B	136	1.75422	8.89652e-76	1.78604e-74	0.811318	5.48308e-09	1.05526e-08	3.14338	6.08496e-20	1.42677e-17	Cell_TCGA_TN_Upregulated
ADORA3|140	ADORA3	140	-0.506129	6.28067e-12	1.44742e-11	0.183675	0.146034	0.174672	1.01853	0.283149	0.459058	Irrelevant
ADPGK|83440	ADPGK	83440	0.253425	1.73054e-14	4.49108e-14	0.56335	2.53087e-40	1.5341e-39	-0.129179	0.435171	0.610861	Irrelevant
ADPRH|141	ADPRH	141	0.514147	1.90787e-25	7.7744e-25	-0.380471	3.5756e-10	7.30574e-10	1.77058	0.0224076	0.0728335	Irrelevant
ADPRHL1|113622	ADPRHL1	113622	-0.464828	9.56203e-10	1.98218e-09	-0.106329	NA	NA	-1.71752	7.37729e-05	0.000707843	CellOnly_Downregulated
ADPRHL2|54936	ADPRHL2	54936	0.465119	8.75232e-30	4.20311e-29	0.940466	1.99235e-47	1.51166e-46	0.321922	0.197696	0.359339	Irrelevant
ADRA1A|148	ADRA1A	148	0.590179	NA	NA	-4.05069	1.00586e-57	1.01992e-56	0.429023	0.799948	NA	HealthyOnly_Downregulated
ADRA1B|147	ADRA1B	147	0.17043	0.197675	0.233968	-0.553751	0.00333689	0.0046374	3.50879	NA	NA	Irrelevant
ADRA1D|146	ADRA1D	146	-0.464168	NA	NA	-0.191523	NA	NA	4.52849	6.7544e-07	1.23009e-05	CellOnly_Upregulated
ADRA2A|150	ADRA2A	150	-1.38718	1.6034e-40	1.11495e-39	-2.63317	3.09423e-58	3.19441e-57	-4.32247	8.22764e-07	1.45461e-05	All_Downregulated
ADRA2B|151	ADRA2B	151	1.33973	9.53597e-40	6.46415e-39	-0.145805	0.358492	0.407175	0.207582	0.807939	0.888753	TCGATNOnly_Upregulated
ADRA2C|152	ADRA2C	152	-1.05551	1.11414e-14	2.91862e-14	-0.8665	8.86696e-06	1.45416e-05	-1.85164	0.0521291	0.137976	Irrelevant
ADRB1|153	ADRB1	153	-0.900397	NA	NA	-2.10134	1.09576e-22	3.73291e-22	0.851423	0.132894	0.27218	HealthyOnly_Downregulated
ADRB2|154	ADRB2	154	-0.380695	0.000157314	0.000243505	-3.13688	8.60953e-86	1.80513e-84	3.93433	2.75096e-05	0.00030444	Irrelevant
ADRB3|155	ADRB3	155	0.0417272	NA	NA	-2.96068	3.03427e-30	1.34262e-29	0.281836	0.84018	NA	HealthyOnly_Downregulated
ADRBK1|156	GRK2	156	0.104017	0.0357348	0.045968	0.73817	3.47245e-36	1.84649e-35	-1.08413	0.0027412	0.0139993	CellOnly_Downregulated
ADRBK2|157	GRK3	157	-0.363944	4.02323e-10	8.50877e-10	-2.08682	9.77026e-84	1.95994e-82	-0.219856	0.765167	0.861421	HealthyOnly_Downregulated
ADRM1|11047	ADRM1	11047	0.480143	6.74801e-16	1.87511e-15	1.38003	1.39325e-66	1.80641e-65	-0.206279	0.53664	0.694563	HealthyOnly_Upregulated
ADSL|158	ADSL	158	0.616499	1.18614e-60	1.50183e-59	0.506656	4.35052e-17	1.19583e-16	1.11812	0.00126288	0.0074635	CellOnly_Upregulated
ADSS|159	ADSS	159	0.0247698	0.575999	0.633812	0.864191	6.21784e-42	3.97243e-41	0.532827	0.0372282	0.107303	Irrelevant
ADSSL1|122622	ADSSL1	122622	-0.463142	6.63449e-08	1.24986e-07	-1.66348	NA	NA	-0.553454	0.318287	0.497411	Irrelevant
AEBP1|165	AEBP1	165	-0.432526	1.00905e-06	1.78089e-06	0.806779	6.97708e-10	1.40666e-09	1.50577	NA	NA	Irrelevant
AEBP2|121536	AEBP2	121536	0.385602	2.04126e-19	6.60813e-19	-0.0321354	0.680532	0.733082	0.587039	0.089424	0.205214	Irrelevant
AEN|64782	AEN	64782	0.37894	1.6048e-16	4.58115e-16	0.731598	6.4664e-28	2.6486e-27	-0.740052	0.041555	0.116655	Irrelevant
AES|166	AES	166	-0.0928991	0.0736011	0.0916493	0.190593	0.0146628	0.0193293	-0.454686	0.111182	0.239959	Irrelevant
AFAP1|60312	AFAP1	60312	0.167957	0.000693869	0.00102887	0.0228263	0.751964	0.801414	1.96045	4.31073e-07	8.26796e-06	CellOnly_Upregulated
LOC84740|84740	AFAP1-AS1	84740	3.71712	2.50397e-78	5.39763e-77	5.73981	7.14293e-104	2.25719e-102	7.88322	4.09624e-20	9.97886e-18	All_Upregulated
AFAP1L1|134265	AFAP1L1	134265	0.194494	0.00157693	0.00228331	-1.44236	5.22891e-33	2.52192e-32	6.24381	1.7799e-30	1.85485e-27	Irrelevant
AFAP1L2|84632	AFAP1L2	84632	-0.812173	3.06036e-18	9.42092e-18	-1.43716	4.28565e-38	2.4182e-37	0.795732	0.261485	0.434488	HealthyOnly_Downregulated
AFF1|4299	AFF1	4299	-0.842517	1.28168e-66	1.96467e-65	-1.39343	4.68687e-64	5.69171e-63	0.230833	0.454227	0.626546	HealthyOnly_Downregulated
AFF2|2334	AFF2	2334	1.81337	5.19626e-57	5.92264e-56	0.127119	0.531285	0.585509	1.84504	NA	NA	TCGATNOnly_Upregulated
AFF3|3899	AFF3	3899	-3.85207	1.04549e-212	6.00983e-210	-2.81443	1.13314e-51	9.73244e-51	-0.996141	0.302475	0.480223	TCGAOnly_Downregulated
AFF4|27125	AFF4	27125	-0.777222	9.07832e-50	8.39441e-49	-0.753843	2.38779e-25	8.97928e-25	0.560275	0.0856878	0.199367	Irrelevant
AFG3L1|172	AFG3L1P	172	0.420857	6.34738e-17	1.84432e-16	0.351723	1.43289e-07	2.5732e-07	-0.127871	0.720848	0.832308	Irrelevant
AFG3L2|10939	AFG3L2	10939	0.586662	2.53315e-47	2.17876e-46	0.696809	9.27199e-25	3.41037e-24	0.151399	0.525414	0.685615	Irrelevant
AFM|173	AFM	173	-0.386932	0.488127	0.544204	-0.884522	0.109036	0.132267	-0.439386	0.784435	NA	Irrelevant
AFMID|125061	AFMID	125061	-0.364271	2.03235e-07	3.72572e-07	-0.0975305	0.370405	0.419645	-1.06525	0.000464293	0.00327414	CellOnly_Downregulated
AFP|174	AFP	174	-3.62558	NA	NA	-4.41119	6.13686e-33	2.95095e-32	4.49658	NA	NA	TCGATNOnly_Downregulated
AFTPH|54812	AFTPH	54812	-0.373501	1.61427e-22	5.87426e-22	0.0645664	0.276062	0.318421	-0.342586	0.240617	0.41069	Irrelevant
AGA|175	AGA	175	-0.325842	1.00878e-11	2.30296e-11	0.00301008	0.968721	0.989103	-0.189916	0.525995	0.686182	Irrelevant
AGAP1|116987	AGAP1	116987	-0.148428	0.00170604	0.00246486	0.0487669	0.500198	0.554019	-0.323672	0.483244	0.650908	Irrelevant
AGAP11|119385	AGAP11	119385	-1.16117	5.98815e-34	3.3637e-33	-3.42516	1.02346e-121	4.79964e-120	-0.798543	0.0845853	0.197689	TCGAOnly_Downregulated
AGAP2|116986	AGAP2	116986	0.514371	6.79663e-09	1.34753e-08	0.967889	2.3883e-15	6.10421e-15	-0.944334	0.203321	0.365912	Irrelevant
AGAP3|116988	AGAP3	116988	0.304854	1.23361e-09	2.54225e-09	0.459968	1.36478e-09	2.71157e-09	-0.0304263	0.919981	0.955855	Irrelevant
AGAP4|119016	AGAP4	119016	0.097335	0.118499	0.144286	0.05142	0.559469	0.614037	-0.0338268	0.940414	0.967598	Irrelevant
AGAP5|729092	AGAP5	729092	-0.640641	6.49665e-23	2.40315e-22	-0.827075	2.9578e-20	9.21301e-20	-0.537993	0.12857	0.266252	Irrelevant
AGAP6|414189	AGAP6	414189	0.252267	9.99538e-05	0.000156501	0.321565	0.00023671	0.000355589	-0.625716	0.045817	0.125431	Irrelevant
AGAP7|653268	AGAP7P	653268	-0.143379	0.155446	0.186546	-0.0037223	0.977263	0.993433	-1.16758	0.175964	0.331167	Irrelevant
AGAP8|728404	AGAP8	728404	-0.00413025	0.95984	0.988677	-0.193844	0.115968	0.140193	-0.138348	0.736983	0.842557	Irrelevant
AGBL1|123624	AGBL1	123624	1.16925	NA	NA	-4.93349	NA	NA	-0.364936	0.797206	NA	Irrelevant
AGBL2|79841	AGBL2	79841	-1.70435	3.54812e-64	4.98268e-63	-0.674117	4.98643e-06	8.28394e-06	-1.01271	0.101801	0.225426	Irrelevant
AGBL3|340351	AGBL3	340351	0.191462	0.0282261	0.0366039	-0.0772571	0.47889	0.532291	1.19713	0.073943	0.178579	Irrelevant
AGBL4|84871	AGBL4	84871	-0.688681	2.3221e-09	4.7189e-09	-0.194245	0.314137	0.359873	-1.35716	0.214353	0.378829	Irrelevant
AGBL5|60509	AGBL5	60509	0.604997	6.78415e-43	5.06462e-42	0.496578	1.06142e-12	2.43032e-12	0.0834626	0.819837	0.895662	Irrelevant
AGER|177	AGER	177	0.356479	0.000220462	0.000338546	0.3732	0.00131881	0.0018841	-0.415705	0.418855	0.595308	Irrelevant
AGFG1|3267	AGFG1	3267	0.477311	3.09434e-31	1.5667e-30	0.118727	0.0881426	0.108059	0.705828	0.00266529	0.0136858	Irrelevant
AGFG2|3268	AGFG2	3268	-0.33494	7.35842e-10	1.53553e-09	-0.561994	3.25772e-14	7.94074e-14	-0.36282	0.223755	0.390764	Irrelevant
AGGF1|55109	AGGF1	55109	-0.652449	6.74442e-85	1.78113e-83	-0.428983	2.36208e-19	7.09429e-19	-0.244391	0.298043	0.475359	Irrelevant
AGK|55750	AGK	55750	0.333149	9.10183e-22	3.21971e-21	0.519855	4.45765e-24	1.60314e-23	0.295474	0.0798659	0.189804	Irrelevant
AGL|178	AGL	178	-1.25054	6.78012e-40	4.62513e-39	-1.2195	NA	NA	0.547258	0.160987	0.311068	Irrelevant
AGMAT|79814	AGMAT	79814	0.657561	9.9707e-16	2.74936e-15	1.72041	NA	NA	-0.0980535	0.872503	0.927525	Irrelevant
TMEM195|392636	AGMO	392636	1.27987	NA	NA	-1.80715	NA	NA	0.413442	NA	NA	Irrelevant
AGPAT1|10554	AGPAT1	10554	0.225843	1.5894e-11	3.59229e-11	0.350583	1.15746e-11	2.53219e-11	0.568364	0.0669422	0.16638	Irrelevant
AGPAT2|10555	AGPAT2	10555	0.104721	0.157958	0.189336	-1.55906	2.61493e-26	1.02056e-25	-0.597003	0.0204073	0.0678287	HealthyOnly_Downregulated
AGPAT3|56894	AGPAT3	56894	-0.0918345	0.0148999	0.0198218	0.242101	5.18852e-05	8.13382e-05	-0.488324	0.0143126	0.0517094	Irrelevant
AGPAT4|56895	AGPAT4	56895	1.06812	5.12838e-46	4.23355e-45	0.307213	0.00125791	0.00179966	3.15958	2.04702e-07	4.29989e-06	Cell_TCGA_TN_Upregulated
C6orf59|79992	AGPAT4-IT1	79992	0.956273	4.51739e-23	1.68111e-22	-0.371844	0.00470999	0.00646967	2.42697	0.00126146	0.0074595	CellOnly_Upregulated
AGPAT5|55326	AGPAT5	55326	0.514	4.23448e-19	1.35054e-18	0.719935	7.08891e-17	1.93108e-16	1.19458	0.000752565	0.00488295	CellOnly_Upregulated
AGPAT6|137964	GPAT4	137964	-0.22383	0.0023535	0.00336674	0.505584	2.94101e-09	5.74423e-09	-0.430696	0.299403	0.476757	Irrelevant
AGPHD1|123688	HYKK	123688	0.088013	0.15009	0.180608	-0.432976	4.53461e-06	7.54684e-06	-0.934224	0.0306581	0.0923602	Irrelevant
AGPS|8540	AGPS	8540	-0.284512	7.84172e-05	0.000123656	-0.388109	5.8801e-07	1.02515e-06	4.55717	6.97738e-14	5.32039e-12	CellOnly_Upregulated
AGR2|10551	AGR2	10551	-4.40235	6.59843e-214	3.92379e-211	-1.73765	1.05495e-09	2.10739e-09	-3.62485	2.63914e-05	0.000294147	All_Downregulated
AGR3|155465	AGR3	155465	-7.74906	0	0	-5.10069	5.55323e-73	8.5222e-72	-2.69384	0.0415209	0.116594	TCGAOnly_Downregulated
AGRN|375790	AGRN	375790	0.246565	0.000160159	0.000247841	0.921512	3.80714e-16	1.00496e-15	-0.0446659	0.898323	0.942167	Irrelevant
AGRP|181	AGRP	181	0.394789	0.00939212	0.0127614	1.67309	6.93012e-09	1.32796e-08	-1.79592	0.0893926	0.205205	HealthyOnly_Upregulated
AGT|183	AGT	183	-0.1973	0.212005	0.249917	1.35902	4.00307e-09	7.76524e-09	3.03269	NA	NA	HealthyOnly_Upregulated
AGTPBP1|23287	AGTPBP1	23287	0.942511	2.85168e-64	4.01119e-63	0.347846	0.000119186	0.000182558	1.05661	0.00155967	0.0088361	CellOnly_Upregulated
AGTR1|185	AGTR1	185	-4.82924	2.78988e-153	4.67102e-151	-4.23723	3.90416e-139	2.40706e-137	1.05129	NA	NA	TCGAOnly_Downregulated
AGTR2|186	AGTR2	186	-1.09424	0.00118014	0.00172309	-2.36099	3.23945e-10	6.63506e-10	1.68343	NA	NA	TCGAOnly_Downregulated
AGTRAP|57085	AGTRAP	57085	0.113505	0.0457421	0.0581513	0.949861	3.13754e-28	1.29991e-27	0.242202	0.520106	0.681343	Irrelevant
AGXT|189	AGXT	189	-3.63639	NA	NA	-2.48634	2.01895e-13	4.77662e-13	-3.583	0.000179981	0.00148074	Cell_Healthy_Downregulated
AGXT2|64902	AGXT2	64902	-2.7826	NA	NA	-1.24742	0.00313898	0.00437098	-2.38714	NA	NA	TCGATNOnly_Downregulated
AGXT2L1|64850	ETNPPL	64850	-0.86071	NA	NA	0.757069	NA	NA	0.726313	NA	NA	Irrelevant
AGXT2L2|85007	PHYKPL	85007	-0.302608	9.22807e-10	1.91456e-09	-0.887719	6.57748e-26	2.52846e-25	-0.527613	0.138391	0.280187	Irrelevant
AHCTF1|25909	AHCTF1	25909	0.320751	5.50681e-12	1.27299e-11	0.640033	1.59616e-19	4.82103e-19	0.947397	0.000111473	0.000994295	Irrelevant
AHCY|191	AHCY	191	0.308104	3.35042e-09	6.75686e-09	1.08524	5.50649e-43	3.61893e-42	0.101939	0.77522	0.867228	HealthyOnly_Upregulated
AHCYL1|10768	AHCYL1	10768	-0.424292	1.95695e-23	7.37331e-23	-0.439136	4.83898e-15	1.22278e-14	-0.148242	0.591598	0.738828	Irrelevant
AHCYL2|23382	AHCYL2	23382	-0.340403	1.03992e-08	2.04043e-08	-0.243135	0.00387763	0.00536101	0.0202947	0.940097	0.967435	Irrelevant
AHDC1|27245	AHDC1	27245	0.312423	8.05993e-10	1.67765e-09	-0.0916069	0.236598	0.275357	0.156509	0.666437	0.79281	Irrelevant
AHI1|54806	AHI1	54806	0.162392	0.00437382	0.00613024	0.0785661	0.406931	0.458047	0.75884	0.0291683	0.0889657	Irrelevant
AHNAK|79026	AHNAK	79026	-1.0679	1.13551e-64	1.6264e-63	-2.51695	3.05703e-129	1.62854e-127	0.536282	0.184832	0.342936	TCGAOnly_Downregulated
AHNAK2|113146	AHNAK2	113146	0.8427	1.20761e-16	3.46684e-16	0.763513	4.12323e-06	6.87387e-06	2.75125	5.81613e-05	0.00057572	CellOnly_Upregulated
AHR|196	AHR	196	-0.0456522	0.534783	0.592048	-0.747587	7.74774e-13	1.78559e-12	1.90718	8.36199e-07	1.47419e-05	CellOnly_Upregulated
AHRR|57491	AHRR	57491	0.204154	0.0369023	0.0473991	0.772014	8.60034e-08	1.5634e-07	1.24426	0.0637051	0.160421	Irrelevant
AHSA1|10598	AHSA1	10598	0.386193	3.3502e-19	1.07547e-18	0.880579	2.91083e-53	2.61471e-52	-0.228026	0.322406	0.501618	Irrelevant
AHSA2|130872	AHSA2	130872	-0.356042	1.27444e-06	2.23784e-06	-0.514911	4.27025e-09	8.26808e-09	-0.601059	0.0536687	0.140997	Irrelevant
AHSG|197	AHSG	197	1.3922	NA	NA	3.25933	NA	NA	-0.198552	0.867269	0.924559	Irrelevant
AHSP|51327	AHSP	51327	-0.266009	NA	NA	-1.20243	0.000238233	0.000357786	-0.15867	0.925333	NA	HealthyOnly_Downregulated
AICDA|57379	AICDA	57379	-0.866259	NA	NA	1.32674	NA	NA	1.04542	0.460779	NA	Irrelevant
AIDA|64853	AIDA	64853	0.132993	0.000923482	0.00135709	0.0381601	0.597059	0.650837	0.768812	0.00499505	0.0225838	Irrelevant
AIF1|199	AIF1	199	0.414342	1.15566e-08	2.26212e-08	0.24036	0.0456585	0.057651	1.09209	0.468526	NA	Irrelevant
AIF1L|83543	AIF1L	83543	1.57603	3.6235e-51	3.47925e-50	0.293498	0.0133568	0.0176645	-1.41731	0.0132338	0.0487564	Irrelevant
AIFM1|9131	AIFM1	9131	0.0751687	0.0847523	0.104884	0.716776	3.54831e-25	1.32446e-24	0.179738	0.561947	0.716247	Irrelevant
AIFM2|84883	AIFM2	84883	0.1914	0.00240463	0.00343562	-1.60889	1.05501e-42	6.88487e-42	0.495995	0.230678	0.399281	HealthyOnly_Downregulated
AIFM3|150209	AIFM3	150209	-0.286979	0.00667646	0.0091998	1.41792	4.86107e-21	1.56215e-20	-1.81365	0.0119632	0.0450885	Irrelevant
AIG1|51390	AIG1	51390	-0.669082	6.02685e-33	3.25911e-32	-0.889701	1.6109e-35	8.38898e-35	0.530604	0.123669	0.25893	Irrelevant
AIM1|202	AIM1	202	0.0516549	0.597367	0.65486	-0.385583	0.000421183	0.000622263	0.503231	0.227418	0.395174	Irrelevant
AIM1L|55057	AIM1L	55057	1.02221	1.3698e-14	3.57371e-14	4.90819	1.77162e-138	1.08469e-136	0.910371	0.221155	0.387595	TCGAOnly_Upregulated
AIM2|9447	AIM2	9447	1.77557	1.05373e-37	6.70538e-37	3.48575	3.03237e-76	5.04432e-75	5.83007	NA	NA	TCGAOnly_Upregulated
AIMP1|9255	AIMP1	9255	0.223663	NA	NA	0.419982	NA	NA	0.0629174	0.799401	0.882755	Irrelevant
AIMP2|7965	AIMP2	7965	0.430249	2.04468e-25	8.31615e-25	1.09395	2.10808e-45	1.49585e-44	0.305139	0.255625	0.427707	HealthyOnly_Upregulated
AIP|9049	AIP	9049	0.0428633	0.455401	0.509961	0.366704	1.11084e-06	1.91041e-06	-0.802036	0.028473	0.0874852	Irrelevant
AIPL1|23746	AIPL1	23746	4.26065	NA	NA	4.71918	NA	NA	1.09505	0.416036	NA	Irrelevant
AIRE|326	AIRE	326	1.02142	1.35041e-06	2.3693e-06	1.4299	0.000238112	0.000357634	0.00270781	0.998724	NA	TCGAOnly_Upregulated
AJAP1|55966	AJAP1	55966	-0.398295	NA	NA	-0.454545	NA	NA	2.18002	NA	NA	Irrelevant
JUB|84962	AJUBA	84962	-0.119365	0.0884211	0.109228	-0.390609	6.6174e-05	0.000103024	1.02713	0.000132236	0.0011489	CellOnly_Upregulated
AK1|203	AK1	203	-0.108878	0.0716448	0.0893229	-0.0999284	NA	NA	0.0316559	0.911192	0.95025	Irrelevant
AK2|204	AK2	204	0.655153	1.01905e-66	1.57046e-65	0.790434	1.58614e-35	8.26734e-35	0.802048	0.00192569	0.0105067	Irrelevant
AK3|50808	AK3	50808	0.151862	0.000334908	0.000507825	-0.841028	4.49481e-29	1.91165e-28	0.489618	0.172476	0.326733	Irrelevant
AK3L1|205	AK4	205	0.93797	3.9584e-22	1.42095e-21	-0.0663513	0.601301	0.655016	1.82267	0.000356903	0.00262747	CellOnly_Upregulated
AK5|26289	AK5	26289	-1.1152	3.16601e-13	7.72684e-13	-3.37085	7.96925e-55	7.46662e-54	4.31513	1.21251e-10	5.09961e-09	Irrelevant
AK7|122481	AK7	122481	-1.41715	4.23038e-35	2.48308e-34	-1.2972	1.2395e-15	3.20376e-15	-2.66332	9.47606e-05	0.000872188	All_Downregulated
C9orf98|158067	AK8	158067	-2.06504	3.12041e-154	5.38115e-152	-0.480963	0.000103692	0.000159422	-2.01542	0.00181527	0.010012	Cell_TCGA_TN_Downregulated
AKAP1|8165	AKAP1	8165	0.201858	0.000459101	0.000689291	-0.311359	0.000127884	0.000195592	-0.775813	0.0005994	0.00406051	Irrelevant
AKAP10|11216	AKAP10	11216	-0.534122	1.27659e-20	4.3379e-20	-0.740699	1.06633e-26	4.21206e-26	0.14197	0.477594	0.645886	Irrelevant
AKAP11|11215	AKAP11	11215	-0.458673	1.31682e-16	3.7747e-16	-1.0479	1.48344e-38	8.47891e-38	0.132454	0.657959	0.787489	HealthyOnly_Downregulated
AKAP12|9590	AKAP12	9590	-0.694095	3.40511e-14	8.72757e-14	-3.3121	5.08612e-104	1.61592e-102	4.79879	1.94192e-10	7.88454e-09	Irrelevant
AKAP13|11214	AKAP13	11214	0.108222	0.0223207	0.0292271	-0.429689	2.578e-08	4.8063e-08	0.436235	0.199004	0.360789	Irrelevant
AKAP14|158798	AKAP14	158798	-1.90343	NA	NA	2.58736	NA	NA	-1.48808	0.245413	0.416413	Irrelevant
SFRS17A|8227	AKAP17A	8227	0.04239	0.358192	0.407751	0.265515	0.000114535	0.000175587	-0.993278	0.000130859	0.001138	Irrelevant
AKAP2|11217	AKAP2	11217	0.272379	0.00209085	0.00300097	-1.47335	3.21818e-35	1.65828e-34	4.17774	3.42773e-14	2.78344e-12	Irrelevant
AKAP3|10566	AKAP3	10566	1.16261	1.60567e-34	9.20843e-34	0.193868	0.147204	0.175989	2.06376	0.0153928	0.0546336	TCGATNOnly_Upregulated
AKAP4|8852	AKAP4	8852	-0.01362	0.974915	0.99765	-0.387733	0.535348	0.589766	0.167382	0.921247	NA	Irrelevant
AKAP5|9495	AKAP5	9495	-1.48219	4.47607e-51	4.29071e-50	0.024336	0.836723	0.880464	0.356227	0.475431	0.644003	Irrelevant
AKAP6|9472	AKAP6	9472	0.667272	NA	NA	-1.7645	NA	NA	1.32085	NA	NA	Irrelevant
AKAP7|9465	AKAP7	9465	0.51632	6.13147e-19	1.9412e-18	-0.520198	3.81699e-10	7.78723e-10	2.30514	0.000143674	0.00122335	CellOnly_Upregulated
AKAP8|10270	AKAP8	10270	0.132594	4.32694e-05	6.94056e-05	0.255245	9.28966e-08	1.68471e-07	0.8311	0.00232273	0.0121976	Irrelevant
AKAP8L|26993	AKAP8L	26993	-0.0556199	0.265066	0.308044	0.559369	2.97357e-18	8.58714e-18	0.360836	0.224332	0.391444	Irrelevant
AKAP9|10142	AKAP9	10142	-0.711	3.52533e-27	1.53289e-26	-0.523296	1.66914e-10	3.4631e-10	-0.401367	0.422787	0.599262	Irrelevant
AKD1|221264	AK9	221264	-0.397057	1.74128e-08	3.37548e-08	-0.213596	0.0351553	0.044845	-0.158957	0.727215	0.835984	Irrelevant
C11orf17|56672	AKIP1	56672	-0.145645	0.000426727	0.000642083	0.299518	9.86058e-06	1.61306e-05	0.564128	0.0378947	0.108756	Irrelevant
AKIRIN1|79647	AKIRIN1	79647	0.41744	2.72876e-26	1.14635e-25	0.218187	0.00028301	0.000422514	0.910172	0.000130583	0.00113612	Irrelevant
AKIRIN2|55122	AKIRIN2	55122	0.484017	8.2754e-43	6.14597e-42	0.133141	0.0114767	0.0152581	0.984702	0.000507426	0.00353446	Irrelevant
AKNA|80709	AKNA	80709	0.321609	4.27667e-06	7.29054e-06	0.159786	0.0887829	0.108799	-0.247167	0.583161	0.732142	Irrelevant
AKNAD1|254268	AKNAD1	254268	0.431145	0.000262281	0.0004008	-0.305177	0.122346	0.14754	1.50778	0.0201551	0.0672482	Irrelevant
AKR1A1|10327	AKR1A1	10327	0.0637955	0.159033	0.190559	0.636803	4.12475e-19	1.22692e-18	-0.612352	0.0212682	0.0699051	Irrelevant
AKR1B1|231	AKR1B1	231	0.961614	1.19153e-51	1.16419e-50	0.27251	0.00945235	0.0126555	7.82286	5.03179e-25	2.77607e-22	CellOnly_Upregulated
AKR1B10|57016	AKR1B10	57016	0.988413	NA	NA	1.22197	NA	NA	3.57278	1.18119e-05	0.000147711	CellOnly_Upregulated
AKR1B15|441282	AKR1B15	441282	3.59405	NA	NA	1.91125	NA	NA	3.47209	NA	NA	Irrelevant
AKR1C1|1645	AKR1C1	1645	0.741251	NA	NA	-2.76215	1.32489e-35	6.93229e-35	5.11836	NA	NA	HealthyOnly_Downregulated
AKR1C2|1646	AKR1C2	1646	1.43062	NA	NA	-1.98498	2.9696e-13	6.97244e-13	2.2787	NA	NA	HealthyOnly_Downregulated
AKR1C3|8644	AKR1C3	8644	0.774202	6.78585e-12	1.56133e-11	-1.74282	4.98879e-20	1.53924e-19	4.11546	NA	NA	HealthyOnly_Downregulated
AKR1C4|1109	AKR1C4	1109	0.72312	0.048454	0.0614268	-1.18994	0.00407847	0.00563029	0.110766	0.94564	NA	HealthyOnly_Downregulated
AKR1CL1|340811	AKR1C8P	340811	0.57761	NA	NA	-1.03889	0.00137756	0.00196605	1.18615	0.365737	NA	HealthyOnly_Downregulated
AKR1D1|6718	AKR1D1	6718	1.7699	NA	NA	-0.424193	NA	NA	-0.476269	NA	NA	Irrelevant
AKR1E2|83592	AKR1E2	83592	2.13891	3.28299e-69	5.44901e-68	1.52791	4.55601e-38	2.56911e-37	0.47495	0.548102	0.704053	TCGAOnly_Upregulated
AKR7A2|8574	AKR7A2	8574	-0.46588	3.34877e-20	1.11983e-19	-0.0682689	0.342906	0.390749	-0.542178	0.0211472	0.0696051	Irrelevant
AFARP1|246182	AKR7A2P1	246182	-0.0428208	0.653366	0.709974	0.242852	0.0437873	0.0553988	3.69897	7.47335e-06	0.000100275	CellOnly_Upregulated
AKR7A3|22977	AKR7A3	22977	-3.94612	3.53671e-163	7.43787e-161	-1.01569	3.54392e-06	5.92439e-06	-4.83017	3.37214e-17	4.80636e-15	All_Downregulated
AKR7L|246181	AKR7L	246181	-2.21848	3.25085e-98	1.2858e-96	-0.368346	0.00388669	0.00537227	-1.3548	4.10739e-05	0.000428036	Cell_TCGA_TN_Downregulated
AKT1|207	AKT1	207	-0.174577	0.000198063	0.00030491	0.521968	1.18937e-13	2.84061e-13	-0.727708	0.0221145	0.072144	Irrelevant
AKT1S1|84335	AKT1S1	84335	0.0168719	0.707628	0.763072	0.614843	1.17311e-19	3.56276e-19	-0.458753	0.163549	0.314775	Irrelevant
AKT2|208	AKT2	208	0.123474	0.00446039	0.00624702	0.0480013	0.561166	0.61567	-0.4031	0.119898	0.253413	Irrelevant
AKT3|10000	AKT3	10000	1.05288	1.4402e-30	7.12255e-30	-0.0629899	0.675804	0.728657	3.65269	1.2541e-05	0.000155379	Cell_TCGA_TN_Upregulated
AKTIP|64400	AKTIP	64400	-0.0454057	0.279486	0.323755	-0.242102	0.000197101	0.000297635	-0.367856	0.351856	0.531711	Irrelevant
ALAD|210	ALAD	210	-0.710885	4.16505e-64	5.82061e-63	-1.31725	5.39557e-75	8.64909e-74	-0.937178	5.6359e-06	7.89531e-05	HealthyOnly_Downregulated
ALAS1|211	ALAS1	211	0.338149	2.91853e-22	1.05227e-21	0.285008	1.79197e-06	3.04557e-06	0.704407	0.00794305	0.0328764	Irrelevant
ALAS2|212	ALAS2	212	-0.264218	NA	NA	-4.53551	5.68209e-42	3.63147e-41	-0.956221	0.525182	NA	HealthyOnly_Downregulated
ALB|213	ALB	213	-5.83736	NA	NA	-5.83382	NA	NA	-1.45985	0.120087	0.25367	Irrelevant
ALCAM|214	ALCAM	214	-0.835208	2.65631e-19	8.56067e-19	-0.13707	0.419643	0.47131	1.16454	0.00613801	0.0266644	CellOnly_Upregulated
ALDH16A1|126133	ALDH16A1	126133	-0.130539	0.0501636	0.0635241	0.586679	2.54542e-09	4.9876e-09	-0.0931305	0.748464	0.850118	Irrelevant
ALDH18A1|5832	ALDH18A1	5832	0.190315	8.144e-06	1.36459e-05	1.18095	7.59534e-85	1.55731e-83	0.0218594	0.934494	0.963912	HealthyOnly_Upregulated
ALDH1A1|216	ALDH1A1	216	-0.125546	0.213052	0.251047	-2.65169	3.76051e-59	3.98253e-58	4.28764	NA	NA	HealthyOnly_Downregulated
ALDH1A2|8854	ALDH1A2	8854	-0.391928	NA	NA	-3.28937	NA	NA	3.26088	NA	NA	Irrelevant
ALDH1A3|220	ALDH1A3	220	1.47995	1.60472e-43	1.22287e-42	-0.628005	0.000118556	0.00018164	3.24618	1.01033e-05	0.000128749	Cell_TCGA_TN_Upregulated
ALDH1B1|219	ALDH1B1	219	0.595342	2.56414e-27	1.12173e-26	1.14838	1.1097e-31	5.14797e-31	1.3553	2.19795e-05	0.000252736	Cell_Healthy_Upregulated
ALDH1L1|10840	ALDH1L1	10840	0.242347	NA	NA	-4.62772	3.41203e-84	6.90751e-83	-1.96345	0.0565761	0.146582	HealthyOnly_Downregulated
ALDH1L2|160428	ALDH1L2	160428	0.748728	1.56777e-16	4.47767e-16	0.962538	2.62674e-17	7.29406e-17	0.904595	0.230608	0.399239	Irrelevant
ALDH2|217	ALDH2	217	-0.199006	0.0160241	0.021268	-2.43249	1.21794e-61	1.38021e-60	-1.9948	0.0140588	0.0510284	HealthyOnly_Downregulated
ALDH3A1|218	ALDH3A1	218	1.72968	NA	NA	0.665966	NA	NA	4.59399	NA	NA	Irrelevant
ALDH3A2|224	ALDH3A2	224	-0.724783	1.1542e-23	4.38417e-23	-1.27869	3.90046e-41	2.42685e-40	-0.025244	0.932847	0.963085	HealthyOnly_Downregulated
ALDH3B1|221	ALDH3B1	221	0.133617	0.0855358	0.105808	0.59418	1.698e-08	3.18859e-08	-0.85148	0.0292092	0.0890759	Irrelevant
ALDH3B2|222	ALDH3B2	222	-0.821279	4.30678e-09	8.63609e-09	-0.161662	0.512745	0.5666	-2.43343	0.0243265	0.0775388	Irrelevant
ALDH4A1|8659	ALDH4A1	8659	-0.512619	3.06601e-11	6.82677e-11	-1.32137	1.25401e-22	4.26461e-22	-2.00875	5.9162e-07	1.09712e-05	Cell_Healthy_Downregulated
ALDH5A1|7915	ALDH5A1	7915	-0.188671	0.0146321	0.0194834	-0.49062	7.44388e-07	1.29051e-06	-0.417171	0.46857	0.63886	Irrelevant
ALDH6A1|4329	ALDH6A1	4329	-1.03294	1.4282e-52	1.4336e-51	-1.86861	1.09022e-63	1.31131e-62	-1.65942	6.953e-06	9.43053e-05	All_Downregulated
ALDH7A1|501	ALDH7A1	501	0.164718	0.000499893	0.000747967	-0.338277	3.3983e-07	5.98743e-07	0.151274	0.582358	0.731574	Irrelevant
ALDH8A1|64577	ALDH8A1	64577	-0.401523	0.000251718	0.000385102	-0.178072	0.211212	0.247676	0.583694	0.441656	0.61608	Irrelevant
ALDH9A1|223	ALDH9A1	223	0.111574	0.0160993	0.0213612	-0.224738	0.0113194	0.0150547	0.087894	0.758017	0.856765	Irrelevant
ALDOA|226	ALDOA	226	-0.38931	6.67704e-10	1.39689e-09	0.614577	NA	NA	-0.748078	0.00478319	0.0218517	Irrelevant
ALDOB|229	ALDOB	229	-0.566402	NA	NA	-0.338912	NA	NA	-0.114468	0.909494	0.949007	Irrelevant
ALDOC|230	ALDOC	230	0.619423	1.181e-07	2.19513e-07	-1.38612	5.20913e-19	1.54478e-18	-1.83119	0.0117313	0.044348	Cell_Healthy_Downregulated
ALG1|56052	ALG1	56052	-0.49993	1.10232e-34	6.36193e-34	0.544692	1.31955e-21	4.32886e-21	-0.331364	0.183894	0.341601	Irrelevant
ALG10|84920	ALG10	84920	0.0830977	0.129936	0.157389	0.259265	0.00655274	0.00889351	-0.182527	0.513453	0.6756	Irrelevant
ALG10B|144245	ALG10B	144245	-0.587047	3.48534e-24	1.34703e-23	-0.59742	2.05086e-10	4.23352e-10	-0.398172	0.323476	0.502798	Irrelevant
ALG11|440138	ALG11	440138	0.0158908	0.817291	0.866794	0.997692	2.78703e-25	1.04494e-24	-0.436835	0.180542	0.337479	Irrelevant
ALG12|79087	ALG12	79087	-0.0769457	0.100867	0.123945	0.386545	2.86448e-08	5.33024e-08	-0.634516	0.0428933	0.119571	Irrelevant
ALG13|79868	ALG13	79868	-0.395881	7.7654e-26	3.20216e-25	-0.393425	1.7008e-13	4.04235e-13	0.0167936	0.951798	0.974235	Irrelevant
ALG14|199857	ALG14	199857	-0.141633	0.000944572	0.00138714	0.00335963	0.960036	0.983919	-0.133986	0.664179	0.79144	Irrelevant
ALG1L|200810	ALG1L	200810	-0.253185	0.125515	0.152291	2.55356	1.11626e-31	5.17701e-31	-2.60151	0.00971213	0.038386	Irrelevant
ALG1L2|644974	ALG1L2	644974	1.10443	2.28787e-06	3.96566e-06	2.14595	3.80831e-10	7.77042e-10	0.795748	0.472502	NA	TCGAOnly_Upregulated
ALG2|85365	ALG2	85365	-0.198659	1.04218e-07	1.94318e-07	-0.0085467	0.870212	0.910542	-0.0377396	0.875631	0.929459	Irrelevant
ALG3|10195	ALG3	10195	0.69185	7.50245e-43	5.58393e-42	1.69719	1.23986e-134	7.21536e-133	-0.541483	0.0894931	0.205285	HealthyOnly_Upregulated
ALG5|29880	ALG5	29880	-0.177462	8.24251e-05	0.000129739	0.0252533	0.678081	0.730799	-0.18547	0.575935	0.726327	Irrelevant
ALG6|29929	ALG6	29929	0.315376	5.28753e-12	1.22394e-11	0.902558	1.15873e-40	7.10429e-40	-0.0790745	0.795688	0.880698	Irrelevant
ALG8|79053	ALG8	79053	-0.307822	NA	NA	0.67584	NA	NA	-0.329718	0.199375	0.361097	Irrelevant
ALG9|79796	ALG9	79796	0.140266	0.000198695	0.000305856	-0.227886	0.000179972	0.000272422	-0.221301	0.458343	0.629492	Irrelevant
ALK|238	ALK	238	2.06386	1.35516e-46	1.14278e-45	0.414933	NA	NA	2.81694	0.00120693	0.00718488	Cell_TCGA_TN_Upregulated
ALKBH1|8846	ALKBH1	8846	-0.472803	5.73804e-40	3.92357e-39	-0.169773	0.000285273	0.000425784	-0.479543	0.00394431	0.0187188	Irrelevant
ALKBH2|121642	ALKBH2	121642	0.460662	1.78473e-19	5.78855e-19	0.78477	3.25625e-19	9.72684e-19	-0.560652	0.08952	0.205285	Irrelevant
ALKBH3|221120	ALKBH3	221120	0.0965633	0.112955	0.137935	-0.123404	0.166762	0.197721	-0.125266	0.697419	0.815381	Irrelevant
ALKBH4|54784	ALKBH4	54784	0.258766	1.07103e-08	2.0998e-08	0.69682	7.08487e-25	2.61848e-24	-0.555887	0.0423087	0.118311	Irrelevant
ALKBH5|54890	ALKBH5	54890	0.00331571	0.925684	0.962696	0.00741166	0.889215	0.927564	0.116867	0.619631	0.759428	Irrelevant
ALKBH6|84964	ALKBH6	84964	0.249225	6.02548e-05	9.57249e-05	1.27443	3.92071e-47	2.94312e-46	-0.44198	0.155237	0.303485	HealthyOnly_Upregulated
ALKBH7|84266	ALKBH7	84266	-0.299287	8.2685e-05	0.000130124	0.367582	0.000855018	0.00123619	-0.222195	0.515179	0.677233	Irrelevant
ALKBH8|91801	ALKBH8	91801	-0.22081	3.5936e-06	6.15592e-06	-0.448365	1.40649e-11	3.06597e-11	0.824205	0.00296917	0.0148959	Irrelevant
ALLC|55821	ALLC	55821	1.05183	NA	NA	-0.225425	0.535252	0.589697	0.621629	0.608572	NA	Irrelevant
ALMS1|7840	ALMS1	7840	-0.0390182	0.411703	0.464405	0.164841	0.0246178	0.0318455	0.956568	0.00302042	0.0151126	Irrelevant
ALMS1P|200420	ALMS1P1	200420	-1.19033	6.09837e-28	2.73017e-27	-0.735193	1.60048e-05	2.5884e-05	0.123989	0.902638	0.944426	Irrelevant
ALOX12|239	ALOX12	239	2.15814	NA	NA	2.23562	NA	NA	1.96804	NA	NA	Irrelevant
ALOX12B|242	ALOX12B	242	0.745297	NA	NA	1.68569	2.44438e-11	5.26981e-11	-1.71516	0.0258944	0.081334	HealthyOnly_Upregulated
ALOX12P2|245	ALOX12P2	245	0.691085	0.000102253	0.000159898	0.727038	0.000374986	0.000555875	-0.501729	0.624817	0.763539	Irrelevant
ALOX15|246	ALOX15	246	-0.27837	NA	NA	-0.729431	NA	NA	-3.96376	4.06302e-06	5.95888e-05	CellOnly_Downregulated
ALOX15B|247	ALOX15B	247	1.03803	NA	NA	-0.347089	NA	NA	0.43339	0.683549	0.80591	Irrelevant
ALOX5|240	ALOX5	240	0.164202	0.0415198	0.0530063	0.126214	0.285771	0.329067	0.977544	0.287132	0.463525	Irrelevant
ALOX5AP|241	ALOX5AP	241	0.281895	0.000216482	0.000332493	0.510489	1.19242e-05	1.94038e-05	3.07873	NA	NA	Irrelevant
ALOXE3|59344	ALOXE3	59344	-0.727862	NA	NA	0.550059	NA	NA	-1.89307	0.000556823	0.003826	CellOnly_Downregulated
ALPI|248	ALPI	248	-2.58827	NA	NA	0.497924	0.557503	0.612069	-0.239999	0.88727	NA	Irrelevant
ALPK1|80216	ALPK1	80216	0.141079	0.0069587	0.00957112	-0.278989	0.000251983	0.000377696	-0.504736	0.295669	0.472804	Irrelevant
ALPK2|115701	ALPK2	115701	0.390362	0.000529825	0.000791547	-0.452438	NA	NA	8.57243	5.09063e-17	6.91957e-15	CellOnly_Upregulated
ALPK3|57538	ALPK3	57538	0.0556929	0.428022	0.481584	-2.52146	NA	NA	-0.0641935	0.928169	0.960055	Irrelevant
ALPL|249	ALPL	249	1.8354	5.43129e-63	7.36341e-62	0.113594	0.527146	0.581165	5.48095	NA	NA	TCGATNOnly_Upregulated
ALPP|250	ALPP	250	2.58095	NA	NA	5.71645	NA	NA	1.64416	NA	NA	Irrelevant
ALPPL2|251	ALPPL2	251	2.42406	NA	NA	3.23068	1.3206e-09	2.62646e-09	3.421	NA	NA	HealthyOnly_Upregulated
ALS2|57679	ALS2	57679	-0.03154	0.395033	0.44674	-0.185658	0.00395046	0.00545699	0.644035	9.10625e-05	0.000846038	Irrelevant
ALS2CL|259173	ALS2CL	259173	0.652339	3.23509e-14	8.30071e-14	-0.40151	0.00184044	0.00260182	-0.341701	0.605222	0.749555	Irrelevant
ALS2CR11|151254	ALS2CR11	151254	0.683499	1.30805e-07	2.42421e-07	-0.383657	0.0628043	0.0783133	3.01038	NA	NA	Irrelevant
ALS2CR12|130540	ALS2CR12	130540	-0.322666	0.0108397	0.0146371	-0.654667	0.000259036	0.000387873	0.411816	0.567233	0.719902	Irrelevant
ALS2CR8|79800	CARF	79800	-0.622063	2.35951e-29	1.11418e-28	-1.2629	3.64584e-57	3.65475e-56	-0.176941	0.707554	0.822578	HealthyOnly_Downregulated
ALX1|8092	ALX1	8092	3.58693	5.75683e-68	9.16681e-67	1.51879	1.49932e-06	2.56077e-06	3.8068	NA	NA	TCGAOnly_Upregulated
ALX3|257	ALX3	257	1.33863	1.73046e-56	1.94663e-55	0.92603	5.88476e-11	1.24584e-10	0.529442	0.134023	0.273796	TCGATNOnly_Upregulated
ALX4|60529	ALX4	60529	1.12654	NA	NA	-1.42751	8.27371e-07	1.43226e-06	2.6824	0.00149635	0.00853668	Irrelevant
THOC4|10189	ALYREF	10189	0.900039	3.83085e-48	3.39307e-47	1.983	2.30396e-132	1.28157e-130	0.2355	0.518334	0.680018	HealthyOnly_Upregulated
AMACR|23600	AMACR	23600	-0.585275	3.47237e-28	1.56675e-27	0.129999	0.156585	0.186482	-0.0470671	0.860512	0.920477	Irrelevant
AMBP|259	AMBP	259	-3.80964	NA	NA	-2.27898	7.67289e-20	2.34971e-19	-2.72014	0.000713762	0.00468138	Cell_Healthy_Downregulated
AMBRA1|55626	AMBRA1	55626	-0.125241	2.87175e-05	4.65795e-05	0.0375804	0.448512	0.500957	-0.327183	0.146755	0.291428	Irrelevant
AMD1|262	AMD1	262	1.14329	2.63707e-80	6.0635e-79	0.816118	2.8759e-28	1.19319e-27	0.57888	0.0433591	0.120422	TCGATNOnly_Upregulated
AMDHD1|144193	AMDHD1	144193	-0.207528	NA	NA	0.514982	NA	NA	4.992	NA	NA	Irrelevant
AMDHD2|51005	AMDHD2	51005	-0.324133	2.24595e-06	3.89573e-06	0.646524	2.12295e-10	4.37926e-10	-0.751684	0.0404863	0.114099	Irrelevant
AMELX|265	AMELX	265	2.73152	NA	NA	2.53203	NA	NA	0.0841365	0.960366	NA	Irrelevant
AMFR|267	AMFR	267	-1.02991	3.60824e-66	5.45347e-65	-0.570449	2.33936e-24	8.48242e-24	-0.103823	0.729224	0.837391	Irrelevant
AMH|268	AMH	268	-0.471367	0.0026063	0.00371144	2.42066	3.64731e-26	1.41596e-25	0.134328	0.8493	0.91429	HealthyOnly_Upregulated
AMHR2|269	AMHR2	269	-1.03046	NA	NA	-0.775275	NA	NA	-1.45059	0.228932	NA	Irrelevant
AMICA1|120425	JAML	120425	0.457707	2.30579e-05	3.76084e-05	0.295618	0.045768	0.0577852	0.291236	0.862061	NA	Irrelevant
AMIGO1|57463	AMIGO1	57463	-0.305706	2.76467e-05	4.48722e-05	-1.00346	1.98114e-22	6.69223e-22	-1.13617	0.00575345	0.0253341	Cell_Healthy_Downregulated
AMIGO2|347902	AMIGO2	347902	-1.5876	1.46174e-42	1.07818e-41	-2.41429	2.85359e-67	3.76346e-66	0.0841934	0.832135	0.903623	TCGAOnly_Downregulated
AMIGO3|386724	AMIGO3	386724	0.0875495	0.197138	0.233369	1.21689	7.6313e-37	4.15702e-36	-0.592972	0.0895206	0.205285	HealthyOnly_Upregulated
AMMECR1|9949	AMMECR1	9949	0.140632	0.0365204	0.0469331	1.10848	2.54976e-44	1.74196e-43	0.692492	0.0681854	0.168714	HealthyOnly_Upregulated
AMMECR1L|83607	AMMECR1L	83607	0.0493752	0.112948	0.137935	-0.058588	0.242316	0.28151	0.0772209	0.608685	0.752155	Irrelevant
AMN|81693	AMN	81693	2.52515	2.11889e-50	1.99455e-49	2.02725	NA	NA	2.76251	0.000356003	0.00262393	Cell_TCGA_TN_Upregulated
AMN1|196394	AMN1	196394	-0.569539	1.07151e-23	4.07727e-23	-0.290488	0.000212158	0.000319742	0.0953298	0.816682	0.894141	Irrelevant
AMOT|154796	AMOT	154796	0.336813	5.05247e-05	8.06682e-05	-0.373689	0.00117388	0.00168366	1.35383	0.086214	0.200198	Irrelevant
AMOTL1|154810	AMOTL1	154810	0.70951	7.51699e-19	2.37245e-18	-0.913036	1.11131e-17	3.1288e-17	0.70091	0.105489	0.231299	Irrelevant
AMOTL2|51421	AMOTL2	51421	0.0953387	0.109914	0.134411	-1.39472	2.08027e-50	1.72537e-49	0.270928	0.362515	0.542485	HealthyOnly_Downregulated
AMPD1|270	AMPD1	270	0.155075	NA	NA	-4.72054	NA	NA	-2.95616	0.00377733	0.0181076	CellOnly_Downregulated
AMPD2|271	AMPD2	271	0.656291	6.10501e-54	6.38453e-53	0.868188	1.40472e-40	8.58556e-40	0.726662	0.00238885	0.0124715	Irrelevant
AMPD3|272	AMPD3	272	0.0338358	0.573763	0.631714	0.287941	0.00114695	0.00164598	2.48792	3.76341e-07	7.3766e-06	CellOnly_Upregulated
AMPH|273	AMPH	273	-1.58239	4.24379e-33	2.30865e-32	-1.19185	1.65983e-10	3.44448e-10	2.68634	NA	NA	TCGAOnly_Downregulated
AMT|275	AMT	275	-0.198484	0.0440044	0.056029	-1.21606	7.93676e-23	2.71798e-22	-1.24611	0.0443929	0.122647	HealthyOnly_Downregulated
AMTN|401138	AMTN	401138	2.89334	NA	NA	6.21418	NA	NA	-2.10995	0.050917	0.135418	Irrelevant
AMY1A|276	AMY1A	276	3.45347	2.45027e-61	3.15806e-60	3.32773	3.85236e-42	2.47373e-41	1.59682	NA	NA	TCGAOnly_Upregulated
AMY2A|279	AMY2A	279	-1.75119	NA	NA	0.560802	0.00523725	0.00716769	0.211149	0.900069	NA	Irrelevant
AMY2B|280	AMY2B	280	-0.285822	0.00438861	0.00614948	-1.49338	2.91513e-33	1.418e-32	-0.090082	0.86289	0.921811	HealthyOnly_Downregulated
AMZ1|155185	AMZ1	155185	-2.07118	7.06265e-52	6.93991e-51	0.920625	3.54814e-07	6.24644e-07	-3.42097	5.11737e-06	7.3276e-05	Cell_TCGA_TN_Downregulated
AMZ2|51321	AMZ2	51321	-0.291731	2.94341e-08	5.63239e-08	0.286243	7.33722e-06	1.20857e-05	-0.871277	0.00161937	0.00910281	Irrelevant
AMZ2P1|201283	AMZ2P1	201283	-0.468086	1.61965e-16	4.62279e-16	-0.403918	1.47346e-08	2.7761e-08	-1.21463	0.000125618	0.00109853	CellOnly_Downregulated
ANAPC1|64682	ANAPC1	64682	0.415752	2.30228e-15	6.23963e-15	0.190762	0.0161569	0.0212307	0.215357	0.309652	0.488598	Irrelevant
ANAPC10|10393	ANAPC10	10393	0.0725291	0.0375928	0.0482248	-0.142344	0.0069306	0.00938828	0.895403	0.00630576	0.0272354	Irrelevant
ANAPC11|51529	ANAPC11	51529	0.177863	0.00998906	0.0135287	1.35733	3.59693e-49	2.88556e-48	-0.373195	0.3823	0.561513	HealthyOnly_Upregulated
ANAPC13|25847	ANAPC13	25847	-0.321209	5.62112e-17	1.63854e-16	-0.154283	0.00726605	0.00982081	0.39643	0.0989432	0.221134	Irrelevant
ANAPC16|119504	ANAPC16	119504	-0.0656235	0.079514	0.0987768	-0.351932	1.70036e-09	3.36088e-09	-0.499981	0.0607017	0.154477	Irrelevant
ANAPC2|29882	ANAPC2	29882	-0.3452	2.75682e-13	6.74634e-13	0.0633694	0.377116	0.426727	-1.15603	3.13836e-05	0.000341074	CellOnly_Downregulated
ANAPC4|29945	ANAPC4	29945	0.00636849	0.831758	0.880195	-0.388265	9.10246e-18	2.57424e-17	0.552636	0.0187956	0.0637095	Irrelevant
ANAPC5|51433	ANAPC5	51433	0.159741	6.02848e-08	1.13818e-07	0.284704	5.96552e-09	1.14586e-08	-0.173172	0.457118	0.628868	Irrelevant
ANAPC7|51434	ANAPC7	51434	0.0946013	0.00431373	0.00604848	0.634533	2.94543e-35	1.51951e-34	-0.228754	0.272167	0.446629	Irrelevant
ANG|283	ANG	283	-1.02555	1.27591e-37	8.08642e-37	-1.49596	4.63979e-45	3.2634e-44	-0.444561	0.297464	0.474839	TCGAOnly_Downregulated
ANGEL1|23357	ANGEL1	23357	-0.23094	8.7904e-08	1.64665e-07	-0.355628	4.44266e-10	9.03337e-10	-1.37578	1.82508e-05	0.00021572	CellOnly_Downregulated
ANGEL2|90806	ANGEL2	90806	-0.462053	4.35624e-30	2.11794e-29	-0.0397383	0.45843	0.511161	0.121618	0.687413	0.808635	Irrelevant
ANGPT1|284	ANGPT1	284	1.89044	1.3845e-75	2.7634e-74	-1.47835	7.80011e-15	1.95591e-14	0.949451	NA	NA	HealthyOnly_Downregulated
ANGPT2|285	ANGPT2	285	0.118565	0.107527	0.131586	-0.345614	0.00356787	0.00494515	1.35153	0.106095	0.232303	Irrelevant
ANGPT4|51378	ANGPT4	51378	-1.23134	4.35862e-15	1.16444e-14	-4.96657	8.85486e-132	4.8946e-130	-1.94173	0.0696717	0.171285	TCGAOnly_Downregulated
ANGPTL1|9068	ANGPTL1	9068	-0.812066	7.44019e-12	1.70893e-11	-3.98886	8.18594e-119	3.59957e-117	1.16628	0.262903	0.436215	HealthyOnly_Downregulated
ANGPTL2|23452	ANGPTL2	23452	-0.249275	0.00200967	0.00288759	-2.04028	6.15195e-61	6.82676e-60	2.67744	NA	NA	HealthyOnly_Downregulated
ANGPTL3|27329	ANGPTL3	27329	0.317704	NA	NA	-1.91558	NA	NA	1.1608	0.254407	0.426314	Irrelevant
ANGPTL4|51129	ANGPTL4	51129	1.44392	3.81944e-29	1.79228e-28	-0.794715	1.61712e-05	2.61387e-05	0.241873	NA	NA	TCGATNOnly_Upregulated
ANGPTL5|253935	ANGPTL5	253935	0.997282	NA	NA	-3.68667	1.52352e-29	6.57952e-29	1.77762	0.131388	0.270162	HealthyOnly_Downregulated
ANGPTL6|83854	ANGPTL6	83854	0.567656	6.97583e-08	1.31301e-07	2.19016	4.34824e-37	2.3841e-36	0.550599	0.336044	0.515245	HealthyOnly_Upregulated
ANGPTL7|10218	ANGPTL7	10218	0.924661	NA	NA	-3.57169	2.97205e-26	1.15789e-25	0.557811	0.52587	0.686115	HealthyOnly_Downregulated
ANK1|286	ANK1	286	-1.49136	NA	NA	-1.31841	NA	NA	3.2941	1.84894e-06	2.94418e-05	CellOnly_Upregulated
ANK2|287	ANK2	287	-0.4124	1.44726e-05	2.39337e-05	-2.7574	5.17474e-93	1.30913e-91	2.61101	0.0049639	0.0224747	Irrelevant
ANK3|288	ANK3	288	-0.105588	0.172449	0.205777	-0.0638149	0.593347	0.647311	-1.00087	0.127538	0.264817	Irrelevant
ANKAR|150709	ANKAR	150709	-0.11368	0.0697164	0.0870005	-1.16709	3.90507e-32	1.83426e-31	0.619886	0.186969	0.345364	HealthyOnly_Downregulated
ANKDD1A|348094	ANKDD1A	348094	0.460629	3.43454e-14	8.79552e-14	-1.24007	6.50592e-33	3.12586e-32	0.927248	0.10862	0.236205	HealthyOnly_Downregulated
ANKFN1|162282	ANKFN1	162282	-3.24637	NA	NA	-2.97765	1.24443e-21	4.08776e-21	0.182305	0.861723	0.921261	TCGATNOnly_Downregulated
ANKFY1|51479	ANKFY1	51479	-0.141375	0.000123035	0.000191701	-0.549451	1.47817e-28	6.1911e-28	0.487411	0.0186028	0.0632496	Irrelevant
ANKH|56172	ANKH	56172	0.766093	1.75948e-26	7.44413e-26	0.532127	3.1724e-07	5.5964e-07	2.81834	3.40093e-14	2.77368e-12	CellOnly_Upregulated
ANKHD1|54882	ANKHD1	54882	-0.359523	4.45005e-17	1.30313e-16	-0.365972	1.38562e-09	2.75204e-09	-0.116864	0.733806	0.840653	Irrelevant
ANKHD1-EIF4EBP3|404734	ANKHD1-EIF4EBP3	404734	-0.940834	4.10112e-64	5.74057e-63	-0.776204	1.25286e-24	4.58239e-24	-0.935327	0.00431568	0.0201527	Irrelevant
ANKIB1|54467	ANKIB1	54467	0.0690641	0.119711	0.145679	0.229457	0.000380459	0.000563846	-0.0554058	0.871959	0.92717	Irrelevant
ANKK1|255239	ANKK1	255239	-0.810121	4.2879e-12	9.96829e-12	-2.02722	4.41012e-39	2.5597e-38	-0.705982	NA	NA	HealthyOnly_Downregulated
ANKLE1|126549	ANKLE1	126549	2.37759	3.66264e-112	2.15571e-110	2.29752	1.4491e-47	1.10328e-46	2.74644	7.841e-06	0.000104313	All_Upregulated
ANKLE2|23141	ANKLE2	23141	0.178365	2.29259e-09	4.65949e-09	0.251973	2.64202e-08	4.92253e-08	0.146331	0.484698	0.65194	Irrelevant
ANKMY1|51281	ANKMY1	51281	-0.964071	7.65439e-74	1.46667e-72	-0.495559	2.67924e-14	6.55061e-14	-0.464243	0.108936	0.236632	Irrelevant
ANKMY2|57037	ANKMY2	57037	-0.508123	8.59362e-30	4.13035e-29	-1.1007	4.36564e-63	5.13195e-62	0.318514	0.248324	0.419947	HealthyOnly_Downregulated
ANKRA2|57763	ANKRA2	57763	-1.10825	6.09856e-159	1.18168e-156	-1.0427	1.05542e-81	2.02946e-80	-0.0981575	0.723595	0.833707	TCGAOnly_Downregulated
ANKRD1|27063	ANKRD1	27063	3.01008	2.97852e-57	3.41747e-56	-0.195244	NA	NA	7.25292	NA	NA	TCGATNOnly_Upregulated
ANKRD10|55608	ANKRD10	55608	-0.0961909	0.0652093	0.08163	0.0393296	0.584996	0.639189	1.1947	0.000936555	0.00585401	CellOnly_Upregulated
ANKRD11|29123	ANKRD11	29123	0.64356	1.07857e-58	1.28897e-57	0.21564	0.000201162	0.000303663	0.2955	0.341449	0.521226	Irrelevant
ANKRD12|23253	ANKRD12	23253	-0.304176	8.02539e-09	1.58495e-08	-0.722514	1.30005e-19	3.94015e-19	0.713638	0.156713	0.30546	Irrelevant
ANKRD13A|88455	ANKRD13A	88455	0.211649	1.78985e-09	3.65798e-09	-0.164629	0.0063517	0.00863262	0.14227	0.647387	0.779991	Irrelevant
ANKRD13B|124930	ANKRD13B	124930	0.527029	6.83407e-10	1.42853e-09	1.36796	5.02564e-33	2.42454e-32	-1.36014	0.0019358	0.0105516	Irrelevant
ANKRD13C|81573	ANKRD13C	81573	-0.0126249	0.700092	0.755844	-0.104751	0.0440487	0.0557141	0.624192	0.015569	0.0550818	Irrelevant
ANKRD13D|338692	ANKRD13D	338692	-0.125518	0.0431758	0.0550105	0.892259	3.03291e-31	1.38655e-30	-1.41967	0.000109213	0.000980204	CellOnly_Downregulated
ANKRD16|54522	ANKRD16	54522	0.385545	3.15195e-16	8.90489e-16	0.730585	4.30764e-20	1.33304e-19	-0.564149	0.0138545	0.050443	Irrelevant
ANKRD17|26057	ANKRD17	26057	0.0235184	0.635891	0.692601	-0.0979612	0.18687	0.220186	0.215057	0.372168	0.552229	Irrelevant
LOC348840|348840	ANKRD18DP	348840	1.97665	NA	NA	1.60596	NA	NA	2.38973	0.022414	0.0728415	Irrelevant
ANKRD19|138649	ANKRD19P	138649	-0.150746	0.0540582	0.0682805	0.483562	9.36809e-06	1.5342e-05	0.243443	0.682815	0.805296	Irrelevant
ANKRD2|26287	ANKRD2	26287	-0.0639228	NA	NA	-3.99687	NA	NA	-0.797429	0.241396	0.411759	Irrelevant
C21orf81|391267	ANKRD20A11P	391267	-1.7416	1.76822e-34	1.01205e-33	-0.904948	9.5173e-08	1.72546e-07	-0.10625	NA	NA	Irrelevant
ANKRD20A3|441425	ANKRD20A3	441425	0.895921	NA	NA	-0.278577	NA	NA	0.952316	0.410405	0.587399	Irrelevant
ANKRD20A4|728747	ANKRD20A4	728747	-0.469965	NA	NA	-1.08122	0.000117643	0.000180257	1.62973	NA	NA	HealthyOnly_Downregulated
ANKRD20B|729171	ANKRD20A8P	729171	0.180143	0.15925	0.190779	-0.138131	0.453948	0.506515	-1.84235	0.0389019	0.1109	Irrelevant
LOC284232|284232	ANKRD20A9P	284232	-1.0663	3.66479e-38	2.36613e-37	-0.949358	3.69014e-20	1.14476e-19	0.512408	0.571234	0.722996	Irrelevant
ANKRD22|118932	ANKRD22	118932	0.1889	0.0642526	0.0804966	2.22981	3.20491e-44	2.1811e-43	-0.530217	0.552389	0.707925	HealthyOnly_Upregulated
ANKRD23|200539	ANKRD23	200539	-0.11614	NA	NA	-3.36444	NA	NA	-1.42986	2.46864e-05	0.00027795	CellOnly_Downregulated
ANKRD24|170961	ANKRD24	170961	-1.53201	2.31678e-45	1.87045e-44	-0.971278	1.22951e-11	2.68715e-11	-1.96517	0.000778552	0.0050127	Cell_TCGA_TN_Downregulated
ANKRD26|22852	ANKRD26	22852	-0.190757	0.00506561	0.0070517	-0.0249516	0.777278	0.825101	0.85959	0.0507681	0.135209	Irrelevant
ANKRD26P1|124149	ANKRD26P1	124149	2.51298	NA	NA	1.73996	NA	NA	2.60058	0.0117711	0.0444538	CellOnly_Upregulated
LOC100101938|100101938	ANKRD26P3	100101938	1.82361	NA	NA	0.445865	NA	NA	-0.15867	0.925333	NA	Irrelevant
ANKRD27|84079	ANKRD27	84079	0.742951	2.53281e-54	2.67966e-53	0.759929	1.84823e-24	6.73067e-24	0.15389	0.469333	0.639415	Irrelevant
ANKRD28|23243	ANKRD28	23243	-0.0955345	0.0417174	0.0532428	-0.072118	0.268061	0.309705	1.02104	6.16789e-05	0.000605835	CellOnly_Upregulated
ANKRD29|147463	ANKRD29	147463	-1.10901	NA	NA	-3.16536	2.23193e-117	9.59893e-116	2.64641	2.33835e-05	0.000266319	Irrelevant
ANKRD30A|91074	ANKRD30A	91074	-4.79684	NA	NA	-3.89059	1.10998e-23	3.91917e-23	-0.420384	0.720139	0.831753	TCGATNOnly_Downregulated
ANKRD30B|374860	ANKRD30B	374860	-5.25421	NA	NA	-2.72788	1.46281e-19	4.42707e-19	-0.875882	0.332955	0.512226	TCGATNOnly_Downregulated
NCRNA00164|554226	ANKRD30BL	554226	2.15107	9.16218e-20	3.01991e-19	1.42412	2.31722e-05	3.7091e-05	0.379787	0.815388	NA	TCGAOnly_Upregulated
C21orf99|149992	ANKRD30BP2	149992	1.37552	NA	NA	2.45043	NA	NA	2.36822	NA	NA	Irrelevant
ANKRD31|256006	ANKRD31	256006	-0.958451	9.53994e-14	2.39401e-13	-1.34849	8.39867e-15	2.10181e-14	0.182142	NA	NA	HealthyOnly_Downregulated
ANKRD32|84250	SLF1	84250	-0.432678	5.00917e-19	1.58997e-18	0.045045	0.513273	0.567148	0.596319	0.0372427	0.107328	Irrelevant
ANKRD33|341405	ANKRD33	341405	-0.636466	NA	NA	-0.915683	0.00161236	0.00229113	0.695265	0.64644	NA	Irrelevant
ANKRD34A|284615	ANKRD34A	284615	0.122095	NA	NA	0.498613	0.000101321	0.000155898	-1.89446	0.000308464	0.00233501	CellOnly_Downregulated
ANKRD34B|340120	ANKRD34B	340120	0.866084	NA	NA	2.61559	NA	NA	0.29602	NA	NA	Irrelevant
ANKRD34C|390616	ANKRD34C	390616	-1.92157	NA	NA	-2.40453	1.18819e-17	3.34153e-17	-1.07086	0.406889	NA	TCGATNOnly_Downregulated
ANKRD35|148741	ANKRD35	148741	1.55857	2.13158e-39	1.42865e-38	-0.13416	0.452771	0.505362	-1.69837	0.0690802	0.170322	TCGATNOnly_Upregulated
ANKRD36|375248	ANKRD36	375248	0.327314	6.09032e-08	1.14973e-07	-0.271503	0.00177034	0.00250634	0.10466	0.825082	0.899017	Irrelevant
ANKRD36B|57730	ANKRD36B	57730	0.29507	0.000676371	0.00100405	-0.352825	0.0065545	0.00889469	0.265793	0.541373	0.698952	Irrelevant
ANKRD36BP1|84832	ANKRD36BP1	84832	1.46717	1.3734e-51	1.33885e-50	0.90914	2.33844e-09	4.5907e-09	1.2892	0.00580773	0.0255068	Cell_TCGA_TN_Upregulated
FLJ40330|645784	ANKRD36BP2	645784	1.43433	4.00755e-26	1.67075e-25	1.37114	1.39255e-13	3.31911e-13	2.02085	0.0129835	0.0480328	All_Upregulated
ANKRD37|353322	ANKRD37	353322	0.365832	3.3867e-07	6.14128e-07	0.0157238	0.894398	0.932253	0.278863	0.451948	0.624549	Irrelevant
ANKRD39|51239	ANKRD39	51239	0.278337	3.80406e-06	6.50997e-06	1.0974	5.90596e-40	3.53856e-39	-0.666514	0.0808146	0.191491	HealthyOnly_Upregulated
ANKRD40|91369	ANKRD40	91369	-0.498584	1.47542e-21	5.1841e-21	-1.17262	1.06618e-60	1.175e-59	-0.0802779	0.639167	0.774415	HealthyOnly_Downregulated
ANKRD42|338699	ANKRD42	338699	-1.07074	2.71428e-86	7.44161e-85	-0.574296	1.93704e-15	4.96524e-15	-0.448249	0.220981	0.387362	Irrelevant
ANKRD44|91526	ANKRD44	91526	0.195264	0.0394764	0.050521	-0.099046	0.478002	0.531404	1.27432	6.97922e-05	0.000675871	CellOnly_Upregulated
ANKRD45|339416	ANKRD45	339416	2.64766	2.5289e-130	2.56535e-128	1.51226	3.06378e-19	9.16121e-19	1.33939	0.0819968	0.193398	TCGAOnly_Upregulated
ANKRD46|157567	ANKRD46	157567	-0.052029	0.394841	0.446553	-0.319084	0.000200317	0.00030244	-0.220476	0.444301	0.6179	Irrelevant
ANKRD49|54851	ANKRD49	54851	0.0456028	0.317046	0.364151	-0.0166212	0.79889	0.845295	-0.24239	0.402213	0.580094	Irrelevant
ANKRD5|63926	ANKEF1	63926	-0.66612	3.8098e-25	1.53147e-24	0.175937	0.0865317	0.106188	-0.408559	0.127384	0.264614	Irrelevant
ANKRD50|57182	ANKRD50	57182	-0.921107	4.09452e-33	2.22955e-32	-0.146341	0.106346	0.12919	0.164876	0.662758	0.790537	Irrelevant
ANKRD52|283373	ANKRD52	283373	-0.278549	3.65276e-10	7.73856e-10	0.0658793	0.295356	0.339417	-0.313369	0.210942	0.37456	Irrelevant
ANKRD53|79998	ANKRD53	79998	0.902281	1.33298e-19	4.35365e-19	-2.29152	1.19182e-49	9.66221e-49	1.11636	0.165816	0.317807	HealthyOnly_Downregulated
ANKRD54|129138	ANKRD54	129138	0.259733	4.22911e-09	8.4833e-09	0.770187	5.0762e-36	2.68876e-35	-0.0590549	0.804577	0.88658	Irrelevant
ANKRD55|79722	ANKRD55	79722	-0.0389901	NA	NA	0.587596	0.00245988	0.00344822	4.2309	0.000163042	0.00136108	CellOnly_Upregulated
ANKRD6|22881	ANKRD6	22881	0.394906	3.89266e-10	8.23668e-10	-0.330143	9.53275e-05	0.00014692	-0.782403	0.153556	0.301329	Irrelevant
LOC441869|441869	ANKRD65	441869	0.313066	0.00154792	0.00224281	-0.889568	3.55019e-10	7.25467e-10	1.7207	NA	NA	Irrelevant
ANKRD7|56311	ANKRD7	56311	2.53573	1.36343e-44	1.0751e-43	2.4589	NA	NA	3.49399	0.00840726	0.034209	Cell_TCGA_TN_Upregulated
ANKRD9|122416	ANKRD9	122416	0.134919	0.0943317	0.116238	0.531932	6.84762e-06	1.13014e-05	0.542682	0.163414	0.314651	Irrelevant
ANKS1A|23294	ANKS1A	23294	0.475135	2.01866e-33	1.11184e-32	0.0526772	0.453261	0.505781	0.157169	0.513604	0.675704	Irrelevant
ANKS1B|56899	ANKS1B	56899	-1.14646	1.39275e-35	8.30496e-35	-0.446118	0.00351184	0.00486979	-1.57018	0.0135646	0.0496574	Cell_TCGA_TN_Downregulated
ANKS3|124401	ANKS3	124401	-0.178089	0.0103031	0.0139453	0.557641	8.81994e-10	1.7687e-09	-0.388228	0.447519	0.620714	Irrelevant
ANKS4B|257629	ANKS4B	257629	1.99313	NA	NA	2.35728	NA	NA	-1.23124	0.400939	0.579058	Irrelevant
ANKS6|203286	ANKS6	203286	1.78625	1.35733e-90	4.20238e-89	0.93607	8.10257e-18	2.29478e-17	1.22605	0.00531638	0.0237666	Cell_TCGA_TN_Upregulated
C3orf16|389161	ANKUB1	389161	1.89855	NA	NA	0.72495	NA	NA	2.02139	0.134214	0.274128	Irrelevant
ANKZF1|55139	ANKZF1	55139	0.331613	1.01546e-14	2.66539e-14	0.386407	1.43418e-09	2.84496e-09	-0.569866	0.0711842	0.173903	Irrelevant
ANLN|54443	ANLN	54443	1.42334	4.43712e-59	5.36593e-58	4.49364	0,00000000000000000000000000000000000000000000000000000000000000000000000000000000000000000000000000000000000000000000000000000000000000000000000000000000000000000000000000000000000000000000000000000000000000000000000000000000000000000000000000000000000000000000000000000000000000000000000000000000107052045062552	0,000000000000000000000000000000000000000000000000000000000000000000000000000000000000000000000000000000000000000000000000000000000000000000000000000000000000000000000000000000000000000000000000000000000000000000000000000000000000000000000000000000000000000000000000000000000000000000000000000000534904905238868	1.21182	0.00032483	0.0024324	All_Upregulated
ANO1|55107	ANO1	55107	-1.1298	1.0575e-31	5.46005e-31	-1.70121	1.25533e-36	6.77125e-36	-0.411286	0.662439	0.79046	TCGAOnly_Downregulated
ANO10|55129	ANO10	55129	-0.0471636	0.262286	0.305019	-0.0742239	0.297814	0.342084	-0.315406	0.319377	0.498699	Irrelevant
ANO2|57101	ANO2	57101	-0.643955	NA	NA	-0.683318	NA	NA	-2.10515	0.0165598	0.0578129	Irrelevant
ANO3|63982	ANO3	63982	-0.911933	1.62469e-05	2.67831e-05	-2.40359	6.87399e-21	2.19542e-20	0.158786	0.869329	0.925738	HealthyOnly_Downregulated
ANO4|121601	ANO4	121601	0.213367	NA	NA	-0.324598	0.100341	0.122275	0.166899	NA	NA	Irrelevant
ANO5|203859	ANO5	203859	-1.05104	NA	NA	-1.86755	NA	NA	-1.20039	0.396996	0.575277	Irrelevant
ANO6|196527	ANO6	196527	-0.228323	4.43984e-06	7.56198e-06	-1.70841	1.1145e-74	1.77205e-73	0.303645	0.220232	0.386555	HealthyOnly_Downregulated
ANO7|50636	ANO7	50636	-0.317504	NA	NA	1.45562	3.84311e-38	2.16989e-37	-0.921082	0.0696955	0.171298	HealthyOnly_Upregulated
ANO8|57719	ANO8	57719	0.0358138	0.561693	0.619375	0.386799	9.86404e-06	1.61348e-05	-0.0524072	0.89092	0.938922	Irrelevant
ANO9|338440	ANO9	338440	-0.165795	0.0597471	0.0751255	1.43473	3.50475e-21	1.13268e-20	-1.78315	0.0316365	0.0944323	HealthyOnly_Upregulated
ANP32A|8125	ANP32A	8125	-0.0469644	0.182271	0.216762	0.396914	1.23295e-14	3.05991e-14	0.150251	0.735299	0.841558	Irrelevant
C15orf28|80035	ANP32A-IT1	80035	-0.309334	0.00222685	0.00319007	-1.01923	1.8178e-11	3.94115e-11	-0.023487	0.975652	0.987836	HealthyOnly_Downregulated
LOC723972|723972	ANP32AP1	723972	-0.00331732	0.950877	0.982085	0.595212	1.31087e-11	2.86178e-11	-0.339235	0.735765	0.841822	Irrelevant
ANP32B|10541	ANP32B	10541	0.681518	1.32176e-61	1.72811e-60	0.797108	3.44582e-33	1.67107e-32	0.483217	0.114756	0.245636	Irrelevant
ANP32C|23520	ANP32C	23520	0.087465	0.0703751	0.0877907	0.88428	1.03064e-09	2.05952e-09	-0.200269	0.905836	NA	Irrelevant
ANP32E|81611	ANP32E	81611	1.59838	5.5157e-124	4.61739e-122	1.99535	1.21882e-89	2.79836e-88	1.47496	2.32661e-05	0.000265305	All_Upregulated
ANPEP|290	ANPEP	290	-0.388755	NA	NA	-0.905145	3.68642e-08	6.82442e-08	6.86681	2.06508e-14	1.7566e-12	CellOnly_Upregulated
ANTXR1|84168	ANTXR1	84168	-0.197965	0.021237	0.0278676	0.0357943	0.751592	0.801162	4.60532	1.28182e-20	3.4349e-18	CellOnly_Upregulated
ANTXR2|118429	ANTXR2	118429	0.0604448	0.342731	0.391339	-1.76201	1.70204e-54	1.57959e-53	5.31051	1.08826e-16	1.38868e-14	Irrelevant
ANTXRL|195977	ANTXRL	195977	3.99449	2.70843e-60	3.39686e-59	2.15146	NA	NA	0.334488	0.801509	NA	TCGATNOnly_Upregulated
ANXA1|301	ANXA1	301	1.19003	2.21015e-50	2.0782e-49	-1.39017	3.5678e-32	1.67763e-31	6.06805	1.42823e-58	1.33954e-54	Irrelevant
ANXA10|11199	ANXA10	11199	-1.81806	NA	NA	-0.916279	NA	NA	4.73323	NA	NA	Irrelevant
ANXA11|311	ANXA11	311	-0.109057	0.0129128	0.0173023	-0.4097	2.35968e-09	4.63087e-09	0.14534	0.600983	0.745782	Irrelevant
ANXA13|312	ANXA13	312	0.750987	NA	NA	0.675536	NA	NA	0.270894	0.835674	NA	Irrelevant
ANXA2|302	ANXA2	302	0.411064	2.28337e-14	5.89826e-14	0.176753	0.0599802	0.0749296	2.41535	3.3591e-23	1.31271e-20	CellOnly_Upregulated
ANXA2P1|303	ANXA2P1	303	0.411327	1.91697e-12	4.52602e-12	0.160429	0.103817	0.126266	0.743141	0.340044	0.519662	Irrelevant
ANXA2P3|305	ANXA2P3	305	0.681504	3.46529e-13	8.4429e-13	0.610675	3.76818e-05	5.96021e-05	0.860561	0.592104	NA	Irrelevant
ANXA3|306	ANXA3	306	1.31025	5.4549e-30	2.64389e-29	-0.294674	0.0323336	0.0413803	2.49025	0.000103274	0.000938117	Cell_TCGA_TN_Upregulated
ANXA4|307	ANXA4	307	0.377182	1.75275e-25	7.14735e-25	0.37248	4.71321e-09	9.10772e-09	-0.00390371	0.986251	0.993774	Irrelevant
ANXA5|308	ANXA5	308	0.346263	7.75209e-18	2.34452e-17	-0.400932	1.45305e-07	2.60887e-07	1.34504	1.07139e-05	0.000135975	CellOnly_Upregulated
ANXA6|309	ANXA6	309	-0.515642	8.46668e-26	3.48551e-25	-0.920194	1.48214e-25	5.61914e-25	-0.798025	0.126778	0.263735	Irrelevant
ANXA7|310	ANXA7	310	-0.182908	1.34237e-07	2.48622e-07	-0.131873	0.0162223	0.0213118	-0.446038	0.0734893	0.177804	Irrelevant
ANXA8|653145	ANXA8	653145	2.71655	3.72002e-56	4.14417e-55	1.14378	2.99976e-07	5.29849e-07	3.98854	6.99922e-07	1.26485e-05	All_Upregulated
ANXA8L1|728113	ANXA8L1	728113	3.14104	2.72906e-13	6.6803e-13	2.48415	1.29807e-06	2.22438e-06	4.65359	1.14523e-05	0.000144467	All_Upregulated
ANXA8L2|244	ANXA8L2	244	2.73096	4.22104e-50	3.93683e-49	0.87097	0.00023272	0.000349919	4.10659	1.02293e-06	1.75876e-05	Cell_TCGA_TN_Upregulated
ANXA9|8416	ANXA9	8416	-3.33016	4.22511e-229	3.03592e-226	-0.714364	1.1019e-05	1.79722e-05	-4.34631	8.05463e-13	5.00294e-11	Cell_TCGA_TN_Downregulated
AOAH|313	AOAH	313	0.510686	2.40736e-07	4.39637e-07	0.654995	4.99967e-06	8.30437e-06	2.19792	NA	NA	Irrelevant
AOC2|314	AOC2	314	0.591235	NA	NA	-2.01217	2.08888e-29	8.97716e-29	0.996732	0.0180895	0.0618335	HealthyOnly_Downregulated
AOC3|8639	AOC3	8639	-0.879827	4.71383e-20	1.5693e-19	-4.71063	3.90464e-192	4.35763e-190	0.920214	0.118748	0.251606	HealthyOnly_Downregulated
LOC90586|90586	AOC4P	90586	-0.616344	1.48567e-07	2.74514e-07	-3.66285	2.62784e-110	9.74146e-109	-0.567226	0.702795	NA	HealthyOnly_Downregulated
AOX1|316	AOX1	316	-0.964258	NA	NA	-3.1979	3.01676e-71	4.41815e-70	2.78084	0.00252633	0.0130764	Irrelevant
AOX2P|344454	AOX2P	344454	-2.8847	3.15268e-41	2.24383e-40	-1.75149	0.000264578	0.000395969	0.737666	0.477968	0.646085	TCGAOnly_Downregulated
AP1AR|55435	AP1AR	55435	-0.588938	3.21945e-34	1.82509e-33	-0.0178369	0.8046	0.850672	-0.123546	0.700024	0.816963	Irrelevant
AP1B1|162	AP1B1	162	0.264607	2.16482e-10	4.63698e-10	0.612601	1.55654e-24	5.67544e-24	-0.352856	0.174036	0.328776	Irrelevant
AP1G1|164	AP1G1	164	-0.125402	0.0068046	0.00936889	-0.0698881	0.242234	0.281452	-0.347627	0.145855	0.289993	Irrelevant
AP1G2|8906	AP1G2	8906	-0.712558	2.81863e-40	1.94429e-39	0.164564	0.103458	0.125864	-1.48795	0.000914554	0.00574076	CellOnly_Downregulated
AP1M1|8907	AP1M1	8907	0.247591	7.221e-13	1.73556e-12	0.215032	0.000405501	0.000599849	1.10845	0.00230819	0.0121518	CellOnly_Upregulated
AP1M2|10053	AP1M2	10053	-0.407494	3.9371e-12	9.17379e-12	1.23228	1.67915e-15	4.31611e-15	-0.72182	0.270163	0.444536	HealthyOnly_Upregulated
AP1S1|1174	AP1S1	1174	0.323023	3.39981e-11	7.55342e-11	1.5107	1.24832e-97	3.47734e-96	-0.510215	0.19534	0.356404	HealthyOnly_Upregulated
AP1S2|8905	AP1S2	8905	0.247839	3.94208e-06	6.73548e-06	-0.312117	0.00111654	0.00160286	1.78425	0.00026659	0.00206555	CellOnly_Upregulated
AP1S3|130340	AP1S3	130340	0.476123	2.19575e-13	5.40166e-13	1.44671	3.31988e-32	1.56188e-31	0.520305	0.181206	0.338181	HealthyOnly_Upregulated
AP2A1|160	AP2A1	160	-0.0564705	0.151508	0.182137	0.44907	2.12149e-13	5.01585e-13	-0.0668183	0.811811	0.891879	Irrelevant
AP2A2|161	AP2A2	161	-0.12267	0.00015353	0.000237903	-0.132558	0.0100655	0.0134438	0.668503	0.0293089	0.0893073	Irrelevant
AP2B1|163	AP2B1	163	-0.825835	2.873e-51	2.77096e-50	-0.263838	7.30506e-05	0.000113429	0.511073	0.159855	0.309689	Irrelevant
AP2M1|1173	AP2M1	1173	0.492221	4.45144e-40	3.04744e-39	0.915003	3.01634e-51	2.57191e-50	-0.236619	0.472515	0.641906	Irrelevant
AP2S1|1175	AP2S1	1175	0.28319	1.66378e-07	3.06505e-07	1.20231	2.23271e-50	1.8466e-49	-0.00242732	0.995438	0.997694	HealthyOnly_Upregulated
AP3B1|8546	AP3B1	8546	-0.39967	1.41903e-33	7.85342e-33	-0.187805	4.72948e-05	7.43403e-05	0.504566	0.0112103	0.0428974	Irrelevant
AP3B2|8120	AP3B2	8120	0.0904592	0.566923	0.624503	0.347462	0.0582242	0.072803	-1.22522	0.101027	0.224348	Irrelevant
AP3D1|8943	AP3D1	8943	-0.0983314	0.00354072	0.00499589	0.348135	5.01766e-12	1.11473e-11	0.172806	0.454745	0.627075	Irrelevant
AP3M1|26985	AP3M1	26985	-0.368379	3.44833e-16	9.7231e-16	-0.203175	0.00109959	0.00157917	-0.584367	0.0234832	0.0754437	Irrelevant
AP3M2|10947	AP3M2	10947	-0.152075	0.0236368	0.0308637	0.473606	4.24953e-10	8.65065e-10	0.285571	0.436979	0.61257	Irrelevant
AP3S1|1176	AP3S1	1176	-0.0975023	0.0499563	0.0632662	0.0741776	0.236518	0.2753	0.596234	0.0623649	0.157728	Irrelevant
AP3S2|10239	AP3S2	10239	-0.444815	5.37321e-24	2.06372e-23	-0.434905	1.08367e-13	2.59132e-13	-0.88093	3.66816e-05	0.000388304	Irrelevant
AP4B1|10717	AP4B1	10717	0.414175	1.15745e-33	6.42425e-33	0.359388	5.86169e-11	1.2411e-10	-0.484708	0.130889	0.269537	Irrelevant
AP4E1|23431	AP4E1	23431	-0.256463	6.16499e-08	1.16357e-07	-0.289789	7.8115e-06	1.28561e-05	-0.0345185	0.919045	0.955411	Irrelevant
AP4M1|9179	AP4M1	9179	0.255018	1.76654e-09	3.61204e-09	0.940518	3.07786e-51	2.6231e-50	-0.526326	0.0903877	0.206641	Irrelevant
AP4S1|11154	AP4S1	11154	-0.279808	2.43632e-08	4.68857e-08	-0.476036	1.86926e-10	3.87043e-10	-0.147905	0.56566	0.718875	Irrelevant
APAF1|317	APAF1	317	-0.0837575	0.0623116	0.0782183	-0.061827	0.330106	0.37709	0.587771	0.101051	0.224348	Irrelevant
APBA1|320	APBA1	320	1.52614	5.43709e-72	9.89058e-71	-0.112703	0.415888	0.467331	-0.0934024	0.875456	0.929432	TCGATNOnly_Upregulated
APBA2|321	APBA2	321	2.04105	6.44945e-85	1.70584e-83	2.45831	9.46141e-77	1.59955e-75	2.49613	0.0108046	0.0417194	All_Upregulated
APBA3|9546	APBA3	9546	0.377797	2.58795e-12	6.07365e-12	0.932584	2.88959e-28	1.19859e-27	0.392297	0.237334	0.407349	Irrelevant
APBB1|322	APBB1	322	-0.422933	1.78789e-09	3.6544e-09	-0.918099	7.19805e-23	2.46884e-22	1.76744	0.00641868	0.0276087	CellOnly_Upregulated
APBB1IP|54518	APBB1IP	54518	0.217002	0.00444291	0.00622304	-1.11095	6.68792e-19	1.97634e-18	4.42471	NA	NA	HealthyOnly_Downregulated
APBB2|323	APBB2	323	-1.50671	1.01995e-145	1.47807e-143	-1.46273	1.65703e-67	2.20184e-66	-0.67852	0.0823482	0.194025	TCGAOnly_Downregulated
APBB3|10307	APBB3	10307	-0.587282	6.94897e-19	2.19558e-18	-0.500354	3.3248e-08	6.16727e-08	-1.12523	0.00388212	0.0184778	CellOnly_Downregulated
APC|324	APC	324	-0.5262	9.70715e-26	3.98761e-25	-0.93373	6.97498e-35	3.56182e-34	0.667211	0.0301367	0.0912074	Irrelevant
APC2|10297	APC2	10297	-0.34109	NA	NA	1.23467	2.26838e-13	5.35309e-13	0.168549	0.772254	0.866244	HealthyOnly_Upregulated
APCDD1|147495	APCDD1	147495	0.976102	8.57216e-28	3.81435e-27	-1.37224	3.80817e-21	1.22939e-20	2.04945	NA	NA	HealthyOnly_Downregulated
APCDD1L|164284	APCDD1L	164284	2.21078	1.02254e-58	1.22372e-57	-0.425284	0.0470587	0.0593638	5.18243	2.18547e-09	7.04948e-08	Cell_TCGA_TN_Upregulated
APCS|325	APCS	325	0.443795	NA	NA	0.823451	0.437792	0.490381	0.227388	0.892456	NA	Irrelevant
APEH|327	APEH	327	-0.519728	3.26289e-32	1.71237e-31	0.209598	0.00218827	0.00307701	-0.493128	0.0513958	0.136401	Irrelevant
APEX1|328	APEX1	328	0.0472379	0.210474	0.248244	0.367664	4.94295e-11	1.05049e-10	0.0280788	0.896481	0.941432	Irrelevant
APEX2|27301	APEX2	27301	0.410241	6.6341e-22	2.35984e-21	1.22886	9.71004e-66	1.23355e-64	-0.335031	0.172055	0.326063	HealthyOnly_Upregulated
APH1A|51107	APH1A	51107	0.320598	1.59797e-16	4.56241e-16	1.14308	8.44217e-89	1.8891e-87	-0.532022	0.0681763	0.168714	HealthyOnly_Upregulated
APH1B|83464	APH1B	83464	-1.34751	3.65653e-108	1.94021e-106	-1.52871	1.80186e-100	5.44044e-99	-0.287994	0.561711	0.716044	TCGAOnly_Downregulated
API5|8539	API5	8539	0.136488	8.4259e-05	0.000132553	0.189582	0.000477628	0.000702714	0.416788	0.154075	0.301904	Irrelevant
APIP|51074	APIP	51074	0.226551	2.7291e-06	4.70727e-06	0.0234278	0.788938	0.835918	0.732895	0.0390928	0.111309	Irrelevant
APITD1|378708	CENPS	378708	-0.0979022	0.0363381	0.0467057	0.851287	2.40959e-35	1.24599e-34	0.302738	0.442288	0.616422	Irrelevant
APLF|200558	APLF	200558	1.00022	1.71336e-48	1.53331e-47	0.0538571	0.444791	0.497305	3.29377	7.61226e-07	1.35862e-05	Cell_TCGA_TN_Upregulated
APLN|8862	APLN	8862	0.266167	0.00592506	0.00820638	0.315888	0.0412783	0.0523791	4.74568	5.34375e-11	2.40957e-09	CellOnly_Upregulated
APLNR|187	APLNR	187	-0.22693	0.00238487	0.00340851	-0.833658	2.0407e-11	4.41625e-11	0.332993	0.810979	0.891122	Irrelevant
APLP1|333	APLP1	333	0.0193432	NA	NA	2.80983	9.74479e-63	1.1312e-61	-0.0192231	0.974507	0.987084	HealthyOnly_Upregulated
APLP2|334	APLP2	334	-0.0591052	0.306598	0.352815	-0.27942	0.000105653	0.000162351	0.199027	0.498006	0.662667	Irrelevant
APOA1|335	APOA1	335	-1.58002	NA	NA	1.41772	1.33924e-11	2.92191e-11	-1.08646	0.197512	0.359164	TCGATNOnly_Downregulated
APOA1BP|128240	NAXE	128240	0.0413959	0.442006	0.496153	1.37432	1.49614e-81	2.85823e-80	-0.852279	0.0086837	0.0351281	HealthyOnly_Upregulated
APOA2|336	APOA2	336	0.845006	NA	NA	4.35968	NA	NA	-1.0893	0.464055	NA	Irrelevant
APOA4|337	APOA4	337	0.0627863	0.930791	0.966491	-0.00334625	0.997638	0.999281	-0.124967	0.938719	NA	Irrelevant
APOA5|116519	APOA5	116519	-0.657728	NA	NA	1.44173	NA	NA	-0.571097	0.610239	NA	Irrelevant
APOB|338	APOB	338	-0.669429	NA	NA	-6.1788	3.68346e-137	2.21674e-135	-1.18621	0.37681	0.556297	HealthyOnly_Downregulated
APOBEC2|10930	APOBEC2	10930	-0.639176	NA	NA	-6.97619	NA	NA	0.379909	0.617833	0.757934	Irrelevant
APOBEC3A|200315	APOBEC3A	200315	1.27699	2.41824e-21	8.43497e-21	2.85025	9.88596e-57	9.77125e-56	0.65536	0.507712	0.670303	TCGAOnly_Upregulated
APOBEC3B|9582	APOBEC3B	9582	1.83206	7.84934e-59	9.43947e-58	3.9318	1.43697e-97	3.99026e-96	1.83385	0.0148678	0.0532158	TCGAOnly_Upregulated
APOBEC3C|27350	APOBEC3C	27350	0.54877	1.7575e-12	4.15976e-12	-0.464391	8.42373e-06	1.3843e-05	8.48279	NA	NA	Irrelevant
APOBEC3D|140564	APOBEC3D	140564	0.432651	4.32756e-07	7.81208e-07	0.474199	9.60996e-05	0.000148071	4.84169	3.44963e-07	6.82616e-06	CellOnly_Upregulated
APOBEC3F|200316	APOBEC3F	200316	0.413101	1.94926e-09	3.97716e-09	0.386603	0.000159222	0.000241885	2.59254	0.0037547	0.0180268	CellOnly_Upregulated
APOBEC3G|60489	APOBEC3G	60489	0.366399	2.90481e-05	4.7098e-05	0.389987	0.0017348	0.00245804	7.12202	NA	NA	Irrelevant
APOBEC3H|164668	APOBEC3H	164668	0.539291	1.80581e-06	3.1478e-06	1.70585	7.26154e-25	2.68265e-24	-0.30738	0.802561	0.884826	HealthyOnly_Upregulated
APOBEC4|403314	APOBEC4	403314	-3.93086	NA	NA	0.0544213	0.897932	0.935052	-1.5125	NA	NA	Irrelevant
APOB48R|55911	APOBR	55911	-0.507159	2.08938e-07	3.82701e-07	1.01808	1.77978e-13	4.2238e-13	-3.19132	1.00496e-09	3.58386e-08	Irrelevant
APOC1|341	APOC1	341	0.112973	0.242703	0.283796	1.16844	2.76619e-15	7.05368e-15	1.79543	0.00201146	0.0108446	Cell_Healthy_Upregulated
APOC1P1|342	APOC1P1	342	-0.0538878	0.78465	0.836711	0.782721	0.0101175	0.0135082	-0.29209	0.819447	NA	Irrelevant
APOC2|344	APOC2	344	0.152339	0.149238	0.179634	1.69123	5.93167e-20	1.82345e-19	0.272841	0.867153	NA	HealthyOnly_Upregulated
APOC3|345	APOC3	345	-1.85733	NA	NA	0.29471	NA	NA	-1.77389	0.140534	NA	Irrelevant
APOC4|346	APOC4	346	0.130369	0.333421	0.381415	1.45861	5.01166e-09	9.6675e-09	0.68664	0.545703	0.702223	HealthyOnly_Upregulated
APOD|347	APOD	347	0.940295	NA	NA	-0.691965	NA	NA	-6.93202	2.57006e-13	1.72793e-11	CellOnly_Downregulated
APOE|348	APOE	348	0.498828	5.71144e-07	1.02257e-06	1.05151	8.96785e-11	1.8841e-10	-2.50647	NA	NA	HealthyOnly_Upregulated
APOF|319	APOF	319	-3.6803	NA	NA	-1.98627	NA	NA	-1.23462	0.190735	0.350594	Irrelevant
APOH|350	APOH	350	-1.41138	NA	NA	0.624355	NA	NA	-1.25406	0.435439	NA	Irrelevant
APOL1|8542	APOL1	8542	0.272505	0.000511694	0.000765124	0.766428	1.22362e-10	2.5549e-10	4.31726	1.26975e-11	6.31778e-10	CellOnly_Upregulated
APOL2|23780	APOL2	23780	0.048882	0.414214	0.467115	0.520394	2.52539e-09	4.94944e-09	0.631562	0.0176697	0.0607939	Irrelevant
APOL3|80833	APOL3	80833	0.0580277	0.461707	0.516452	-0.625134	1.09117e-06	1.87749e-06	3.26149	3.91908e-07	7.63386e-06	CellOnly_Upregulated
APOL4|80832	APOL4	80832	0.233055	0.0173327	0.0229254	-0.568212	NA	NA	-1.52828	0.0891705	0.204881	Irrelevant
APOL5|80831	APOL5	80831	-0.286188	0.106656	0.130584	-1.57344	2.31868e-09	4.55293e-09	0.871001	0.564661	NA	HealthyOnly_Downregulated
APOL6|80830	APOL6	80830	0.521797	9.58658e-12	2.19113e-11	-0.557702	1.57795e-05	2.5522e-05	3.53943	5.6087e-08	1.35928e-06	CellOnly_Upregulated
APOLD1|81575	APOLD1	81575	-0.468678	1.17074e-08	2.28982e-08	-2.4818	1.48904e-80	2.77844e-79	2.0443	2.99826e-06	4.55027e-05	Irrelevant
APOM|55937	APOM	55937	-0.369279	2.9587e-06	5.09007e-06	-0.617476	2.60334e-09	5.09996e-09	0.00631328	0.989581	0.995418	Irrelevant
APOO|79135	APOO	79135	0.484913	2.79227e-20	9.36275e-20	1.51979	5.60175e-69	7.75928e-68	0.0599843	0.862473	0.921641	HealthyOnly_Upregulated
APOOL|139322	APOOL	139322	-0.396584	3.34568e-08	6.38798e-08	-0.6096	1.88409e-09	3.7157e-09	-0.0373782	0.905528	0.946711	Irrelevant
C14orf153|84334	APOPT1	84334	0.374016	2.32602e-15	6.303e-15	0.401062	7.65492e-08	1.39441e-07	-0.0327886	0.89661	0.941432	Irrelevant
APP|351	APP	351	0.764686	2.25673e-39	1.51135e-38	0.293992	0.0016667	0.00236397	0.536825	0.043789	0.121347	Irrelevant
APPBP2|10513	APPBP2	10513	-0.795043	1.86384e-36	1.14059e-35	-0.646578	6.49676e-31	2.93662e-30	-2.33957	9.88049e-06	0.000126252	CellOnly_Downregulated
APPL1|26060	APPL1	26060	-0.21249	1.20029e-06	2.1102e-06	-0.329975	2.45256e-08	4.57533e-08	0.112734	0.735267	0.841558	Irrelevant
APPL2|55198	APPL2	55198	-0.711451	1.0404e-61	1.36129e-60	-1.04444	7.41582e-56	7.12218e-55	-0.407819	0.181722	0.338785	HealthyOnly_Downregulated
APRT|353	APRT	353	0.334065	1.55203e-07	2.86437e-07	0.931792	4.3362e-25	1.61513e-24	-0.627806	0.0945083	0.213373	Irrelevant
APTX|54840	APTX	54840	0.113372	0.00409069	0.00574415	0.63788	4.56963e-26	1.76509e-25	0.560966	0.0278893	0.0862425	Irrelevant
AQP1|358	AQP1	358	-0.078155	0.366726	0.416832	-2.14773	6.07627e-58	6.21118e-57	1.42532	NA	NA	HealthyOnly_Downregulated
AQP10|89872	AQP10	89872	0.0489125	NA	NA	0.520379	NA	NA	-0.293047	0.856696	NA	Irrelevant
AQP11|282679	AQP11	282679	-1.38057	2.83727e-39	1.89646e-38	-0.425559	0.000265374	0.000397059	-0.917186	0.0113285	0.0432087	Irrelevant
AQP12A|375318	AQP12A	375318	1.46426	NA	NA	1.92671	NA	NA	0.166696	0.921568	NA	Irrelevant
AQP12B|653437	AQP12B	653437	2.53647	NA	NA	5.32102	NA	NA	0.0841364	0.960366	NA	Irrelevant
AQP2|359	AQP2	359	2.05504	NA	NA	1.04568	NA	NA	1.01568	0.46383	0.634657	Irrelevant
AQP3|360	AQP3	360	0.0606556	0.69625	0.752354	0.906984	9.0212e-06	1.47863e-05	-1.38902	0.085669	0.199352	Irrelevant
AQP4|361	AQP4	361	2.80065	NA	NA	-0.631567	NA	NA	2.41403	NA	NA	Irrelevant
AQP5|362	AQP5	362	2.37337	1.77595e-24	6.94157e-24	2.05028	8.15842e-14	1.95804e-13	0.118634	0.894053	0.940354	TCGAOnly_Upregulated
AQP6|363	AQP6	363	0.987302	NA	NA	1.28172	1.26661e-08	2.39303e-08	-0.552154	0.2836	0.459433	HealthyOnly_Upregulated
AQP7|364	AQP7	364	-1.23069	9.97838e-12	2.27856e-11	-6.18063	1.97631e-119	8.84475e-118	-1.73715	0.0327076	0.0967865	TCGAOnly_Downregulated
AQP7P1|375719	AQP7P1	375719	-1.04514	1.33312e-08	2.59975e-08	-6.31539	7.09672e-154	5.41717e-152	-0.0102214	0.990683	0.995933	TCGAOnly_Downregulated
AQP7P3|441432	AQP7P3	441432	-0.436692	0.0547427	0.0690894	-5.62947	7.30641e-107	2.48714e-105	0.655542	0.664372	NA	HealthyOnly_Downregulated
AQP8|343	AQP8	343	-0.973539	4.55321e-10	9.60843e-10	-0.175837	0.370859	0.420105	-1.69629	0.171607	0.325498	Irrelevant
AQP9|366	AQP9	366	1.08052	1.18762e-12	2.83075e-12	1.62925	2.92976e-16	7.77668e-16	2.64889	NA	NA	TCGAOnly_Upregulated
AQPEP|206338	LVRN	206338	-0.488489	0.000422361	0.000635568	-5.69102	1.12984e-153	8.58731e-152	4.57824	NA	NA	HealthyOnly_Downregulated
AQR|9716	AQR	9716	-0.346396	7.18548e-15	1.89819e-14	-0.287683	2.68993e-06	4.52936e-06	0.109485	0.646012	0.779085	Irrelevant
AR|367	AR	367	-2.47132	8.26686e-77	1.71761e-75	-1.97012	9.24052e-15	2.30791e-14	-2.49661	0.0037489	0.0180053	All_Downregulated
ARAF|369	ARAF	369	-0.0360858	0.360803	0.410425	0.179262	0.0111451	0.0148318	-0.707714	0.0175641	0.06053	Irrelevant
ARAP1|116985	ARAP1	116985	-0.128608	0.0103327	0.0139831	-0.0972632	0.158413	0.188482	0.279479	0.308489	0.487336	Irrelevant
ARAP2|116984	ARAP2	116984	0.469762	7.53806e-10	1.57168e-09	0.311902	0.00235877	0.00331043	0.607965	0.226653	0.394392	Irrelevant
ARAP3|64411	ARAP3	64411	0.314751	3.52373e-07	6.38775e-07	-0.948478	9.14389e-27	3.62161e-26	4.60391	2.48273e-12	1.42419e-10	CellOnly_Upregulated
ARC|23237	ARC	23237	-0.701272	3.17788e-05	5.13903e-05	-1.64419	1.16499e-14	2.8945e-14	0.6127	NA	NA	HealthyOnly_Downregulated
ARCN1|372	ARCN1	372	0.0931549	0.0189933	0.0250412	0.150876	0.00564378	0.00770433	0.040314	0.836858	0.906552	Irrelevant
AREG|374	AREG	374	-2.44425	5.98315e-49	5.42478e-48	-2.17922	1.07197e-24	3.93384e-24	-0.481749	0.510839	0.673152	TCGAOnly_Downregulated
ARF1|375	ARF1	375	0.21559	1.32673e-07	2.45804e-07	1.25365	1.48754e-110	5.55717e-109	-0.552644	0.0189514	0.06412	HealthyOnly_Upregulated
ARF3|377	ARF3	377	-0.549773	3.94547e-54	4.15382e-53	0.184763	0.000130695	0.000199683	-0.956579	7.27968e-07	1.30672e-05	Irrelevant
ARF4|378	ARF4	378	0.0836236	0.0330124	0.0425676	0.658699	1.3194e-33	6.49135e-33	0.460578	0.087062	0.201718	Irrelevant
ARF5|381	ARF5	381	0.387421	2.07486e-14	5.36767e-14	1.11286	8.78824e-54	8.01671e-53	-0.745588	0.0211104	0.0695083	HealthyOnly_Upregulated
ARF6|382	ARF6	382	-0.205627	1.00733e-07	1.88063e-07	0.325918	2.36613e-09	4.64299e-09	0.0199907	0.926797	0.959482	Irrelevant
ARFGAP1|55738	ARFGAP1	55738	0.102871	0.0738578	0.0919556	1.24838	1.51353e-54	1.40685e-53	-1.1014	0.000136512	0.00117447	Irrelevant
ARFGAP2|84364	ARFGAP2	84364	-0.0904488	0.00793333	0.0108476	0.11199	0.0242395	0.0313722	-0.699289	0.00235373	0.0123293	Irrelevant
ARFGAP3|26286	ARFGAP3	26286	0.485762	1.35655e-20	4.60415e-20	0.369451	1.84296e-08	3.45602e-08	0.870531	0.000635622	0.0042643	Irrelevant
ARFGEF1|10565	ARFGEF1	10565	-0.492252	1.60932e-15	4.39335e-15	0.329549	6.97408e-06	1.15058e-05	-0.515685	0.0428716	0.119528	Irrelevant
ARFGEF2|10564	ARFGEF2	10564	-0.432343	1.81229e-12	4.28358e-12	-0.11844	0.16129	0.191568	-0.727455	0.000584748	0.00397705	Irrelevant
ARFIP1|27236	ARFIP1	27236	-0.582634	6.31544e-53	6.42157e-52	-0.383562	8.45376e-11	1.77818e-10	-0.0392969	0.890801	0.9389	Irrelevant
ARFIP2|23647	ARFIP2	23647	-0.898979	1.18971e-71	2.13937e-70	-0.0366173	0.610869	0.664394	-1.46797	2.03562e-05	0.000237022	CellOnly_Downregulated
ARFRP1|10139	ARFRP1	10139	0.101356	0.112774	0.137743	0.622904	2.54957e-11	5.49324e-11	-0.474697	0.081716	0.192996	Irrelevant
ARG1|383	ARG1	383	0.319356	NA	NA	-0.160486	NA	NA	0.30732	0.759347	0.85773	Irrelevant
ARG2|384	ARG2	384	0.55071	7.86079e-22	2.79101e-21	0.0116378	0.904057	0.940319	0.647509	0.0944355	0.21328	Irrelevant
ARGFX|503582	ARGFX	503582	0.189669	0.732143	0.786653	-0.178869	0.794953	0.841381	1.15413	NA	NA	Irrelevant
ARGFXP2|503640	ARGFXP2	503640	-1.08181	NA	NA	-0.370433	0.0272835	0.0351699	-0.555186	0.488441	0.655664	Irrelevant
ARGLU1|55082	ARGLU1	55082	0.251788	1.46248e-05	2.41783e-05	-0.462506	3.4713e-08	6.43429e-08	0.281802	0.366754	0.546791	Irrelevant
ARHGAP1|392	ARHGAP1	392	-0.356809	6.08537e-28	2.72507e-27	-0.0743822	0.158662	0.188726	-0.63521	0.00602877	0.0262995	Irrelevant
ARHGAP10|79658	ARHGAP10	79658	0.510905	8.83759e-13	2.11585e-12	-1.00283	1.12506e-26	4.44304e-26	0.375272	0.264557	0.438234	HealthyOnly_Downregulated
ARHGAP11A|9824	ARHGAP11A	9824	0.83714	1.5675e-26	6.64982e-26	2.90009	1.0455e-212	1.58925e-210	0.67051	0.0308101	0.0926625	HealthyOnly_Upregulated
ARHGAP11B|89839	ARHGAP11B	89839	0.853154	1.16305e-19	3.81163e-19	2.58246	1.96466e-94	5.15518e-93	0.603787	0.0625652	0.158103	HealthyOnly_Upregulated
ARHGAP12|94134	ARHGAP12	94134	-0.280268	7.10973e-08	1.33778e-07	-0.639658	1.24615e-16	3.3619e-16	0.46728	0.207003	0.370017	Irrelevant
ARHGAP15|55843	ARHGAP15	55843	0.374735	2.44729e-05	3.98636e-05	0.473154	0.000314955	0.000468777	-5.37048	NA	NA	Irrelevant
ARHGAP17|55114	ARHGAP17	55114	0.114039	0.000232345	0.00035616	-0.0781263	0.10898	0.132209	0.323583	0.253114	0.42525	Irrelevant
ARHGAP18|93663	ARHGAP18	93663	0.0886102	0.0914145	0.112772	0.0103521	0.899945	0.936817	1.73299	8.34746e-06	0.000110036	CellOnly_Upregulated
ARHGAP19|84986	ARHGAP19	84986	0.032111	0.475608	0.531209	-1.01106	1.19448e-35	6.26666e-35	0.641349	0.0681624	0.168702	HealthyOnly_Downregulated
ARHGAP20|57569	ARHGAP20	57569	-0.62518	1.43898e-11	3.26257e-11	-3.72163	8.59045e-168	7.80801e-166	4.67559	NA	NA	HealthyOnly_Downregulated
ARHGAP21|57584	ARHGAP21	57584	0.967681	8.34294e-80	1.88811e-78	-0.168547	0.066998	0.0832952	1.60975	1.13552e-07	2.52671e-06	CellOnly_Upregulated
ARHGAP22|58504	ARHGAP22	58504	1.46217	1.00711e-79	2.26435e-78	1.85135	4.08664e-57	4.08965e-56	6.5755	2.58227e-16	3.10501e-14	All_Upregulated
ARHGAP23|57636	ARHGAP23	57636	0.102773	0.158802	0.190308	-0.65987	9.15355e-13	2.10162e-12	3.50518	5.52383e-07	1.03203e-05	CellOnly_Upregulated
ARHGAP24|83478	ARHGAP24	83478	-0.169894	0.0111447	0.0150278	-1.45301	2.35468e-47	1.77969e-46	0.482233	0.421399	0.597792	HealthyOnly_Downregulated
ARHGAP25|9938	ARHGAP25	9938	0.428699	3.91499e-08	7.45516e-08	-0.102426	0.351212	0.399647	3.74363	0.000110109	0.000985883	CellOnly_Upregulated
ARHGAP26|23092	ARHGAP26	23092	0.123704	0.13484	0.16302	-1.05843	3.36027e-28	1.39056e-27	1.27832	0.00022522	0.00179468	Irrelevant
ARHGAP27|201176	ARHGAP27	201176	0.553911	6.01711e-25	2.39864e-24	0.537279	2.19002e-15	5.60717e-15	-0.309435	0.622648	0.761534	Irrelevant
ARHGAP28|79822	ARHGAP28	79822	0.582228	1.07354e-09	2.21981e-09	-0.358836	0.00362137	0.00501693	1.80663	NA	NA	Irrelevant
ARHGAP29|9411	ARHGAP29	9411	-0.375467	6.30898e-07	1.12569e-06	-1.0161	2.18927e-18	6.35237e-18	2.3662	4.83353e-06	6.96371e-05	Irrelevant
ARHGAP30|257106	ARHGAP30	257106	0.525135	4.80553e-12	1.11461e-11	0.800084	1.64216e-14	4.05492e-14	0.299594	0.639381	0.774575	Irrelevant
ARHGAP31|57514	ARHGAP31	57514	0.468328	1.67779e-14	4.35942e-14	-0.827086	1.34917e-18	3.94264e-18	3.54986	5.68077e-08	1.37319e-06	CellOnly_Upregulated
ARHGAP32|9743	ARHGAP32	9743	-1.11743	1.33217e-62	1.79059e-61	-0.320197	0.000382087	0.000566211	-0.850985	0.0310617	0.0931886	Irrelevant
ARHGAP33|115703	ARHGAP33	115703	0.0968333	0.226731	0.266438	1.02299	1.85673e-21	6.05618e-21	-1.19459	0.00285207	0.0144319	Irrelevant
GRLF1|2909	ARHGAP35	2909	-0.719933	2.25255e-46	1.88204e-45	-0.55897	2.94258e-17	8.15185e-17	-0.361329	0.172873	0.327188	Irrelevant
ARHGAP36|158763	ARHGAP36	158763	-4.90952	NA	NA	-5.50262	3.2046e-51	2.72979e-50	-6.60838	NA	NA	TCGATNOnly_Downregulated
ARHGAP39|80728	ARHGAP39	80728	0.0930012	0.147004	0.177093	1.79399	7.27463e-60	7.87437e-59	-0.353887	0.319487	0.498788	HealthyOnly_Upregulated
ARHGAP4|393	ARHGAP4	393	0.350375	6.08421e-05	9.66135e-05	0.901945	5.79364e-15	1.45963e-14	-3.48076	1.30375e-07	2.86032e-06	CellOnly_Downregulated
ARHGAP42|143872	ARHGAP42	143872	0.344322	8.04653e-05	0.000126782	-0.773643	4.46562e-11	9.51109e-11	3.02391	1.62124e-09	5.45984e-08	CellOnly_Upregulated
RICH2|9912	ARHGAP44	9912	0.0538552	0.553786	0.61132	-0.113955	0.399581	0.450384	-0.824536	0.211124	0.374843	Irrelevant
ARHGAP5|394	ARHGAP5	394	-0.0911369	0.123199	0.14967	-0.749407	1.08164e-17	3.04673e-17	0.615642	0.170315	0.324014	Irrelevant
C14orf128|84837	ARHGAP5-AS1	84837	0.579042	2.39156e-17	7.09486e-17	-0.683714	3.40437e-12	7.61309e-12	0.190298	0.670991	0.795805	Irrelevant
ARHGAP6|395	ARHGAP6	395	-0.761005	1.58413e-17	4.73454e-17	-2.01657	1.04991e-57	1.06397e-56	4.45666	1.31129e-06	2.18642e-05	Irrelevant
ARHGAP8|23779	ARHGAP8	23779	-0.280148	3.09334e-05	5.00607e-05	0.734358	8.42381e-09	1.60841e-08	-0.612843	0.484056	0.651497	Irrelevant
ARHGAP9|64333	ARHGAP9	64333	0.623245	1.03554e-10	2.2528e-10	1.08674	2.63024e-15	6.71477e-15	1.48993	0.0608703	0.154779	HealthyOnly_Upregulated
ARHGDIA|396	ARHGDIA	396	0.0876987	0.0716925	0.089376	0.8212	2.34503e-32	1.10828e-31	-0.203623	0.535784	0.693838	Irrelevant
ARHGDIB|397	ARHGDIB	397	-0.291669	8.90765e-05	0.000139902	0.446528	1.17276e-05	1.90945e-05	0.843056	0.269838	0.444358	Irrelevant
ARHGDIG|398	ARHGDIG	398	1.11328	7.21116e-08	1.35598e-07	0.0369368	0.914214	0.948899	-2.18173	0.0218678	0.0715003	TCGATNOnly_Upregulated
ARHGEF1|9138	ARHGEF1	9138	0.465143	6.07467e-17	1.76776e-16	0.913853	2.4907e-30	1.10431e-29	0.328683	0.313846	0.492812	Irrelevant
ARHGEF10|9639	ARHGEF10	9639	0.256261	4.23146e-06	7.21704e-06	-0.83026	2.42642e-22	8.16821e-22	1.66635	0.000256722	0.00200733	CellOnly_Upregulated
ARHGEF10L|55160	ARHGEF10L	55160	0.440623	7.78564e-17	2.25274e-16	0.269612	0.00159852	0.00227203	-0.349072	0.564391	0.717898	Irrelevant
ARHGEF11|9826	ARHGEF11	9826	0.278467	1.17352e-11	2.67265e-11	0.643287	6.83786e-22	2.26426e-21	-0.756669	0.000253232	0.00198335	Irrelevant
ARHGEF12|23365	ARHGEF12	23365	-0.493373	1.38707e-20	4.70496e-20	-0.744627	2.64067e-20	8.24124e-20	0.100341	0.735829	0.841822	Irrelevant
ARHGEF15|22899	ARHGEF15	22899	-0.60166	1.00232e-17	3.01712e-17	-2.32912	5.55241e-98	1.57152e-96	1.10092	0.37594	NA	HealthyOnly_Downregulated
ARHGEF16|27237	ARHGEF16	27237	-0.289084	1.55731e-05	2.57018e-05	0.927069	1.03227e-13	2.47042e-13	-1.32863	0.019095	0.0645262	Irrelevant
ARHGEF17|9828	ARHGEF17	9828	-0.28834	1.50342e-07	2.77734e-07	-0.486215	9.57188e-12	2.10031e-11	-0.89769	0.0156146	0.055187	Irrelevant
ARHGEF18|23370	ARHGEF18	23370	-0.00686116	0.877558	0.921762	0.552092	6.60093e-24	2.35759e-23	1.1306	0.000264594	0.00205433	CellOnly_Upregulated
ARHGEF19|128272	ARHGEF19	128272	0.729848	2.33793e-28	1.06183e-27	1.53273	3.85576e-41	2.39988e-40	0.295931	0.53435	0.692698	HealthyOnly_Upregulated
ARHGEF2|9181	ARHGEF2	9181	0.627197	4.68749e-30	2.2777e-29	0.743057	1.41791e-20	4.46544e-20	1.18829	0.000517105	0.00359354	CellOnly_Upregulated
GEFT|115557	ARHGEF25	115557	0.0726504	0.237997	0.278784	-0.653625	2.35857e-12	5.31689e-12	0.244144	0.685923	0.807516	Irrelevant
SGEF|26084	ARHGEF26	26084	-0.452893	2.26851e-08	4.37198e-08	-0.0765813	0.515454	0.569272	-1.11723	0.0177598	0.0610256	Irrelevant
ARHGEF3|50650	ARHGEF3	50650	-0.687235	2.32761e-36	1.42138e-35	-0.504499	2.56755e-13	6.04375e-13	0.380837	0.267312	0.441238	Irrelevant
ARHGEF33|100271715	ARHGEF33	100271715	1.55281	6.16562e-70	1.04755e-68	0.847944	1.0267e-07	1.85738e-07	1.93497	0.00266595	0.0136858	Cell_TCGA_TN_Upregulated
ARHGEF35|445328	ARHGEF35	445328	0.0158334	0.799171	0.850145	-0.194772	0.0934739	0.114231	-0.449631	0.585914	0.734048	Irrelevant
ARHGEF37|389337	ARHGEF37	389337	-0.383243	2.02549e-06	3.5222e-06	-1.27622	2.29361e-34	1.15288e-33	0.302678	0.678348	0.801388	HealthyOnly_Downregulated
ARHGEF38|54848	ARHGEF38	54848	-1.33846	5.2821e-29	2.45989e-28	-1.10953	6.62369e-07	1.15217e-06	-2.15528	0.0190192	0.0643162	TCGAOnly_Downregulated
ARHGEF4|50649	ARHGEF4	50649	1.86164	1.05338e-67	1.66503e-66	0.043218	0.725715	0.776865	0.811778	0.217338	0.382601	TCGATNOnly_Upregulated
FLJ10357|55701	ARHGEF40	55701	-0.232206	2.40013e-05	3.91101e-05	-1.43295	1.47996e-60	1.6239e-59	2.57497	3.98646e-08	9.89127e-07	Irrelevant
ARHGEF5|7984	ARHGEF5	7984	0.11989	0.0142939	0.0190507	-0.13163	0.15513	0.18484	-0.549542	0.437337	0.612756	Irrelevant
ARHGEF6|9459	ARHGEF6	9459	-0.348753	1.92869e-05	3.16133e-05	-1.74674	5.86659e-52	5.08083e-51	0.164327	0.822482	0.897558	HealthyOnly_Downregulated
ARHGEF7|8874	ARHGEF7	8874	0.325923	7.24417e-17	2.09889e-16	-0.338169	4.02934e-06	6.71989e-06	0.174232	0.451052	0.623817	Irrelevant
ARHGEF9|23229	ARHGEF9	23229	1.06431	4.99662e-95	1.7478e-93	0.535485	4.81854e-08	8.86071e-08	0.248428	0.505809	0.668608	TCGATNOnly_Upregulated
ARID1A|8289	ARID1A	8289	-0.209674	1.22688e-07	2.27785e-07	0.0765222	0.174907	0.206803	0.28006	0.374744	0.554606	Irrelevant
ARID1B|57492	ARID1B	57492	-0.0105812	0.792201	0.84372	-0.309187	1.567e-06	2.67276e-06	0.163776	0.541544	0.699077	Irrelevant
ARID2|196528	ARID2	196528	-0.653676	5.89875e-45	4.70291e-44	-0.365008	3.63686e-07	6.39752e-07	-0.755589	0.00319628	0.015832	Irrelevant
ARID3A|1820	ARID3A	1820	-0.178386	0.00254697	0.00362997	0.723989	7.96823e-13	1.83425e-12	-0.634107	0.118294	0.251043	Irrelevant
ARID3B|10620	ARID3B	10620	0.0286449	0.556531	0.614153	0.360472	7.41173e-07	1.28532e-06	-0.0787	0.841182	0.909191	Irrelevant
ARID3C|138715	ARID3C	138715	1.88999	3.23462e-33	1.7697e-32	1.17045	8.41897e-08	1.5309e-07	-3.06033	2.03385e-05	0.000237022	Irrelevant
ARID4A|5926	ARID4A	5926	-0.521525	4.9499e-31	2.48576e-30	-1.16203	2.67164e-61	2.99105e-60	-0.107358	0.8019	0.884437	HealthyOnly_Downregulated
ARID4B|51742	ARID4B	51742	-0.218415	9.87472e-07	1.74352e-06	0.0870546	0.207678	0.243694	0.0993709	0.815142	0.893237	Irrelevant
ARID5A|10865	ARID5A	10865	0.395899	1.399e-06	2.45205e-06	-0.706051	4.38988e-08	8.09017e-08	1.43424	0.001844	0.0101406	CellOnly_Upregulated
ARID5B|84159	ARID5B	84159	-0.0608236	0.34964	0.39878	-1.60298	8.28108e-85	1.69005e-83	0.0572016	0.893146	0.939904	HealthyOnly_Downregulated
ARIH1|25820	ARIH1	25820	-0.06306	0.105445	0.129175	-0.269594	3.36954e-07	5.93795e-07	-0.283845	0.131689	0.270445	Irrelevant
ARIH2|10425	ARIH2	10425	0.0495753	0.111512	0.136288	-0.248846	1.97604e-08	3.70046e-08	0.217418	0.343286	0.523228	Irrelevant
ARL1|400	ARL1	400	-0.44587	1.09426e-28	5.04558e-28	-0.0374352	0.48415	0.537833	-0.691634	0.0209798	0.0692338	Irrelevant
ARL10|285598	ARL10	285598	0.528301	9.52148e-10	1.97401e-09	-0.527082	1.76099e-05	2.83809e-05	3.23839	2.03475e-05	0.000237022	CellOnly_Upregulated
ARL11|115761	ARL11	115761	-0.252848	0.00416354	0.00584359	0.979918	1.51645e-21	4.96096e-21	-2.35799	0.0135773	0.0496847	CellOnly_Downregulated
ARL13A|392509	ARL13A	392509	1.65882	2.4564e-28	1.11417e-27	1.24492	5.78147e-06	9.57317e-06	-0.200134	0.817012	0.894242	TCGAOnly_Upregulated
ARL13B|200894	ARL13B	200894	-0.0249078	0.595644	0.653303	-0.384208	4.52128e-07	7.91931e-07	1.38461	3.3158e-05	0.00035623	CellOnly_Upregulated
ARL14|80117	ARL14	80117	2.6391	3.21675e-31	1.62629e-30	4.78782	NA	NA	5.06871	NA	NA	TCGATNOnly_Upregulated
ARL15|54622	ARL15	54622	-0.85327	1.17033e-38	7.67099e-38	-1.4107	1.28636e-57	1.3006e-56	-0.0908119	0.807612	0.888567	HealthyOnly_Downregulated
ARL16|339231	ARL16	339231	0.241702	1.1924e-05	1.97949e-05	0.616392	2.28437e-19	6.86324e-19	0.177958	0.531987	0.690732	Irrelevant
ARL17A|51326	ARL17A	51326	-0.441614	3.24904e-14	8.33487e-14	-0.285398	0.000407716	0.000603024	-0.725197	0.102751	0.226997	Irrelevant
ARL17B|641522	ARL17B	100506084	-0.434484	4.36847e-06	7.44336e-06	-0.724709	2.87426e-08	5.34731e-08	0.166788	0.853389	0.916149	Irrelevant
ARL2|402	ARL2	402	0.346407	2.24891e-10	4.81232e-10	-0.00815521	0.923626	0.956667	0.929939	0.0103899	0.0404429	Irrelevant
ARL2BP|23568	ARL2BP	23568	0.0156523	0.657804	0.714232	-0.232982	1.37906e-05	2.23707e-05	0.517534	0.0509247	0.135419	Irrelevant
ARL3|403	ARL3	403	-0.834887	7.60361e-64	1.04983e-62	-0.0859816	0.173567	0.205347	-0.366831	0.41612	0.592588	Irrelevant
ARL4A|10124	ARL4A	10124	0.189398	0.0133448	0.0178507	-1.4005	2.99198e-34	1.49922e-33	0.265227	0.481939	0.650001	HealthyOnly_Downregulated
ARL4C|10123	ARL4C	10123	1.1218	7.1863e-54	7.49714e-53	0.230571	0.0257695	0.0332841	3.04281	1.21338e-16	1.52756e-14	Cell_TCGA_TN_Upregulated
ARL4D|379	ARL4D	379	-0.187831	0.0369245	0.047424	-0.377191	0.00712201	0.00963277	0.870053	0.12761	0.264937	Irrelevant
ARL5A|26225	ARL5A	26225	0.205537	2.0882e-07	3.82526e-07	0.166051	0.010098	0.0134831	0.102108	0.748347	0.850036	Irrelevant
ARL5B|221079	ARL5B	221079	0.855547	8.42909e-39	5.5502e-38	0.762353	3.70463e-13	8.65788e-13	0.453697	0.220882	0.387261	Irrelevant
ARL5C|390790	ARL5C	390790	-0.364482	0.123428	0.149916	-0.970679	0.000201282	0.000303818	-1.01175	NA	NA	Irrelevant
ARL6|84100	ARL6	84100	-0.0228784	0.638477	0.695197	-0.0981425	0.152141	0.181546	0.826181	0.00842304	0.0342509	Irrelevant
ARL6IP1|23204	ARL6IP1	23204	-0.158243	0.00154474	0.00223839	0.8136	8.36715e-39	4.82308e-38	-0.181814	0.579099	0.728994	Irrelevant
ARL6IP4|51329	ARL6IP4	51329	0.038683	0.555603	0.613208	0.413544	4.52525e-05	7.12317e-05	-0.236186	0.442107	0.616308	Irrelevant
ARL6IP5|10550	ARL6IP5	10550	-0.184478	2.09979e-06	3.64808e-06	-0.590651	2.257e-22	7.60803e-22	0.0925306	0.770378	0.864952	Irrelevant
ARL6IP6|151188	ARL6IP6	151188	0.436508	6.02703e-22	2.14833e-21	0.552485	1.37328e-15	3.54367e-15	1.28591	2.68593e-07	5.47114e-06	CellOnly_Upregulated
ARL8A|127829	ARL8A	127829	0.0172174	0.672139	0.72895	0.722244	6.4035e-33	3.07748e-32	-0.68612	0.00210232	0.0112287	Irrelevant
ARL8B|55207	ARL8B	55207	-0.193662	1.07524e-06	1.89576e-06	0.134346	0.0292428	0.037583	-0.0413183	0.903927	0.945354	Irrelevant
ARL9|132946	ARL9	132946	2.71255	5.8146e-106	2.9234e-104	2.88736	1.06345e-61	1.20746e-60	4.57938	5.72931e-07	1.06512e-05	All_Upregulated
ARMC1|55156	ARMC1	55156	0.230214	1.77637e-05	2.91858e-05	0.583991	3.12689e-18	9.01807e-18	0.265615	0.29454	0.471575	Irrelevant
ARMC10|83787	ARMC10	83787	0.315024	9.89997e-19	3.11088e-18	0.630068	1.72777e-28	7.22625e-28	-0.0931958	0.713557	0.827096	Irrelevant
C6orf81|221481	ARMC12	221481	0.301691	0.0116697	0.0157062	1.08817	2.18262e-12	4.92969e-12	-1.20183	0.140036	0.282087	HealthyOnly_Upregulated
ARMC2|84071	ARMC2	84071	-0.159299	0.00627632	0.0086706	-0.21081	0.00461179	0.0063417	0.519363	0.140685	0.282908	Irrelevant
ARMC3|219681	ARMC3	219681	-1.76272	1.65398e-28	7.56375e-28	1.5989	2.96273e-10	6.07817e-10	-1.2667	NA	NA	TCGATNOnly_Downregulated
ARMC4|55130	ARMC4	55130	-0.32386	NA	NA	0.884038	NA	NA	1.9753	0.0557711	0.14499	Irrelevant
ARMC5|79798	ARMC5	79798	-0.306857	2.69214e-07	4.90501e-07	0.348589	5.75321e-05	8.99108e-05	-0.422944	0.178547	0.334751	Irrelevant
ARMC6|93436	ARMC6	93436	0.511676	6.0708e-29	2.82414e-28	1.17645	2.12018e-60	2.31487e-59	0.53247	0.0488182	0.131439	HealthyOnly_Upregulated
ARMC7|79637	ARMC7	79637	-0.215003	3.96185e-06	6.76791e-06	0.533642	9.97201e-18	2.81609e-17	-0.67947	0.045856	0.12548	Irrelevant
ARMC8|25852	ARMC8	25852	0.17567	1.13486e-07	2.11186e-07	-0.0476906	0.356948	0.405679	0.248022	0.202258	0.365049	Irrelevant
ARMC9|80210	ARMC9	80210	-0.642777	2.13353e-46	1.78432e-45	0.377355	3.85865e-06	6.44193e-06	-0.16554	0.685508	0.807338	Irrelevant
ARMCX1|51309	ARMCX1	51309	-0.3468	4.61939e-06	7.85771e-06	-0.718491	5.65954e-14	1.367e-13	1.02535	0.294189	0.471154	Irrelevant
ARMCX2|9823	ARMCX2	9823	-0.194283	0.0103629	0.0140218	0.0950298	0.395099	0.445617	-0.123003	0.893678	0.940086	Irrelevant
ARMCX3|51566	ARMCX3	51566	-0.357889	5.66298e-14	1.43488e-13	-0.366417	5.87264e-08	1.07665e-07	0.126209	0.862017	0.921333	Irrelevant
ARMCX5|64860	ARMCX5	64860	-0.243585	5.94901e-10	1.24867e-09	-0.342001	1.7681e-07	3.15748e-07	-0.0932891	0.632199	0.768853	Irrelevant
ARMCX6|54470	ARMCX6	54470	0.0525664	0.279969	0.324206	0.148701	0.0440854	0.0557565	0.125366	0.868013	0.925027	Irrelevant
ARMS2|387715	ARMS2	387715	-0.319444	0.0994912	0.122325	-1.82082	2.27433e-12	5.13025e-12	0.262052	0.851194	NA	HealthyOnly_Downregulated
ARNT|405	ARNT	405	0.0379244	0.320958	0.36816	-0.243051	2.67436e-05	4.26761e-05	-0.0562765	0.832739	0.90407	Irrelevant
ARNT2|9915	ARNT2	9915	-1.14736	1.67368e-24	6.55225e-24	1.03255	9.38849e-12	2.0611e-11	-0.128183	0.870159	0.926243	TCGATNOnly_Downregulated
ARNTL|406	ARNTL	406	-0.144807	0.00428372	0.00600885	-0.323911	0.000129237	0.000197541	0.132591	0.562787	0.716732	Irrelevant
ARNTL2|56938	ARNTL2	56938	1.80968	7.4008e-55	7.96672e-54	1.99909	4.24646e-41	2.6384e-40	3.94501	1.15109e-14	1.05328e-12	All_Upregulated
ARPC1A|10552	ARPC1A	10552	0.411078	1.6652e-26	7.0539e-26	0.687021	6.47183e-28	2.65021e-27	-0.071592	0.829807	0.90214	Irrelevant
ARPC1B|10095	ARPC1B	10095	0.689333	3.45942e-30	1.68715e-29	1.62919	1.48657e-54	1.38253e-53	0.124322	0.799581	0.882787	HealthyOnly_Upregulated
ARPC2|10109	ARPC2	10109	0.402953	1.12914e-35	6.75173e-35	0.597479	2.49971e-31	1.14576e-30	0.591208	0.0210345	0.0693315	Irrelevant
ARPC3|10094	ARPC3	10094	-0.0117276	0.770096	0.823023	0.714305	1.74222e-36	9.36318e-36	-0.268547	0.502757	0.666294	Irrelevant
ARPC4|10093	ARPC4	10093	0.312951	6.02622e-19	1.90893e-18	0.77639	6.9477e-46	5.00444e-45	0.628664	0.0670501	0.16652	Irrelevant
ARPC5|10092	ARPC5	10092	0.584933	1.57836e-55	1.72818e-54	1.04793	5.42237e-85	1.11567e-83	0.843831	0.000485202	0.0034024	HealthyOnly_Upregulated
ARPC5L|81873	ARPC5L	81873	0.429176	2.60899e-22	9.41451e-22	1.29749	1.13665e-94	3.00039e-93	0.318696	0.238538	0.408517	HealthyOnly_Upregulated
ARPM1|84517	ACTRT3	84517	0.927007	1.997e-53	2.05601e-52	0.626791	1.14546e-10	2.39567e-10	0.334416	0.597886	0.743736	Irrelevant
ARPP19|10776	ARPP19	10776	-0.506357	1.28219e-29	6.12843e-29	-0.563147	5.58561e-23	1.92553e-22	-0.100843	0.702476	0.818958	Irrelevant
ARPP21|10777	ARPP21	10777	-3.35239	NA	NA	-4.66005	NA	NA	0.847894	0.558188	NA	Irrelevant
ARR3|407	ARR3	407	-0.983296	0.000667436	0.000991296	-0.300697	0.445114	0.497603	0.47812	0.673793	NA	Irrelevant
ARRB1|408	ARRB1	408	-1.01546	4.17479e-42	3.02879e-41	-1.63453	5.64361e-89	1.27255e-87	-1.7346	0.000672834	0.00446719	All_Downregulated
ARRB2|409	ARRB2	409	0.454397	1.40158e-24	5.49822e-24	0.511748	2.19918e-12	4.9652e-12	-0.163547	0.644665	0.778212	Irrelevant
ARRDC1|92714	ARRDC1	92714	-0.31983	1.83089e-07	3.36498e-07	0.949023	2.55532e-23	8.92061e-23	-2.39711	3.03448e-12	1.70933e-10	CellOnly_Downregulated
ARRDC2|27106	ARRDC2	27106	0.350333	2.66096e-09	5.38975e-09	-0.0286364	0.774467	0.822413	0.149569	0.650382	0.782494	Irrelevant
ARRDC3|57561	ARRDC3	57561	0.194189	0.00189946	0.0027349	-1.28482	1.12322e-47	8.5776e-47	1.0723	0.0142902	0.0516486	HealthyOnly_Downregulated
ARRDC4|91947	ARRDC4	91947	-0.248539	0.000562374	0.00083894	-1.24078	8.37074e-38	4.68724e-37	-0.351283	0.645181	0.778634	HealthyOnly_Downregulated
ARRDC5|645432	ARRDC5	645432	0.955806	9.74104e-16	2.68861e-15	1.43054	9.08955e-15	2.27149e-14	1.30541	0.27122	0.445533	HealthyOnly_Upregulated
ARSA|410	ARSA	410	0.0223167	0.741186	0.795182	0.484514	1.09425e-06	1.88244e-06	-0.465243	0.24889	0.420564	Irrelevant
ARSB|411	ARSB	411	0.289822	3.14045e-07	5.70435e-07	0.640857	1.37899e-15	3.55753e-15	1.16927	0.00207397	0.0111058	CellOnly_Upregulated
ARSD|414	ARSD	414	-0.825573	7.2151e-46	5.93062e-45	-0.461575	1.8739e-07	3.34099e-07	-1.59689	0.0388612	0.110839	Irrelevant
ARSE|415	ARSE	415	1.08903	3.61709e-23	1.34956e-22	1.56607	4.64269e-21	1.4947e-20	4.50021	NA	NA	TCGAOnly_Upregulated
ARSF|416	ARSF	416	2.5671	NA	NA	2.80881	3.12685e-18	9.01807e-18	1.69515	NA	NA	HealthyOnly_Upregulated
ARSG|22901	ARSG	22901	-2.63805	2.14067e-230	1.678e-227	-1.5419	7.15135e-43	4.68773e-42	-2.04405	7.15933e-08	1.67241e-06	All_Downregulated
ARSH|347527	ARSH	347527	0.217679	0.0895095	0.110517	1.06252	5.5732e-07	9.72992e-07	-1.53792	0.196756	0.358256	HealthyOnly_Upregulated
ARSI|340075	ARSI	340075	0.578794	1.19381e-08	2.33362e-08	2.02714	4.41019e-42	2.82474e-41	3.53042	0.00019434	0.00157948	Cell_Healthy_Upregulated
ARSJ|79642	ARSJ	79642	0.468784	3.77352e-06	6.46028e-06	0.0867969	0.546223	0.600733	2.6401	2.43311e-07	5.02092e-06	CellOnly_Upregulated
ARSK|153642	ARSK	153642	-0.0966923	0.0709552	0.0884887	-0.523458	3.09609e-17	8.565e-17	0.508479	0.238454	0.408449	Irrelevant
ART1|417	ART1	417	-0.148808	NA	NA	-3.48528	NA	NA	-1.29832	0.312419	NA	Irrelevant
ART3|419	ART3	419	4.81767	7.79994e-89	2.3072e-87	3.84648	NA	NA	4.0519	NA	NA	TCGATNOnly_Upregulated
ART4|420	ART4	420	-0.335372	NA	NA	-0.96241	NA	NA	-1.84944	0.0862423	0.200215	Irrelevant
ART5|116969	ART5	116969	0.252703	0.0399597	0.0510978	-0.839727	8.75608e-06	1.43624e-05	-2.67034	0.00941263	0.0375026	CellOnly_Downregulated
ARTN|9048	ARTN	9048	0.423228	0.000873417	0.00128593	3.65866	8.51056e-81	1.60328e-79	0.995772	0.187864	0.346607	HealthyOnly_Upregulated
ARV1|64801	ARV1	64801	-0.196777	0.000170689	0.000263781	0.652091	5.68168e-18	1.62033e-17	-0.339342	0.252371	0.424268	Irrelevant
ARVCF|421	ARVCF	421	-0.119235	0.105712	0.129465	-0.0182	0.87101	0.911269	-0.496617	0.2965	0.473703	Irrelevant
ARX|170302	ARX	170302	-1.02977	4.21433e-06	7.18924e-06	0.301024	NA	NA	-3.4633	4.52572e-05	0.000463898	Cell_TCGA_TN_Downregulated
AS3MT|57412	AS3MT	57412	-0.268267	0.00788881	0.0107893	0.164167	0.20949	0.245771	-0.442461	0.588996	0.736657	Irrelevant
ASAH1|427	ASAH1	427	-1.33351	1.10456e-65	1.63503e-64	-1.15394	1.28602e-35	6.73488e-35	-0.655386	0.0535672	0.140829	TCGAOnly_Downregulated
ASAH2|56624	ASAH2	56624	-0.515496	1.1239e-06	1.97905e-06	-0.0114121	0.943763	0.972326	-0.712278	0.22825	0.396372	Irrelevant
ASAH2B|653308	ASAH2B	653308	-0.302541	0.0111832	0.015075	0.367836	0.0347506	0.0443546	0.325875	0.432166	0.608053	Irrelevant
ASAP1|50807	ASAP1	50807	0.382021	3.08815e-13	7.54215e-13	0.428846	2.78115e-08	5.17901e-08	1.88625	3.49962e-10	1.36478e-08	CellOnly_Upregulated
ASAP1IT1|29065	ASAP1-IT1	29065	-0.031214	0.925183	0.962349	-0.137238	0.786299	0.833522	1.477	0.155422	0.303784	Irrelevant
ASAP2|8853	ASAP2	8853	0.293747	1.00649e-07	1.87926e-07	0.123185	0.132582	0.159241	0.723545	0.00721642	0.0304193	Irrelevant
ASAP3|55616	ASAP3	55616	0.0607194	0.267436	0.310568	0.0554872	0.491332	0.54509	-0.134707	0.799772	0.882813	Irrelevant
ASB1|51665	ASB1	51665	0.00746952	0.861072	0.907153	-0.895196	1.79607e-44	1.23326e-43	1.18044	0.00151648	0.00862791	CellOnly_Upregulated
ASB10|136371	ASB10	136371	0.441347	NA	NA	-5.6528	NA	NA	-0.251039	0.882122	NA	Irrelevant
ASB11|140456	ASB11	140456	-0.155115	NA	NA	-6.41204	NA	NA	1.33944	0.403236	NA	Irrelevant
ASB12|142689	ASB12	142689	1.70843	1.75933e-31	9.00821e-31	-1.87937	NA	NA	1.29206	0.395153	0.573701	TCGATNOnly_Upregulated
ASB13|79754	ASB13	79754	-0.621019	2.37885e-19	7.67939e-19	0.507877	2.92133e-09	5.70642e-09	-0.119721	0.656787	0.78692	Irrelevant
ASB14|142686	ASB14	142686	-0.655442	8.58257e-28	3.81755e-27	-1.72177	NA	NA	0.0557521	0.930692	0.961604	Irrelevant
ASB15|142685	ASB15	142685	-3.58369	NA	NA	-7.74422	NA	NA	-0.867937	0.567644	NA	Irrelevant
ASB16|92591	ASB16	92591	-1.79563	4.06394e-77	8.5155e-76	-1.49359	NA	NA	-0.249342	0.546897	0.702987	Irrelevant
ASB18|401036	ASB18	401036	0.246163	0.729079	0.783655	-0.792588	NA	NA	1.34977	0.212309	NA	Irrelevant
ASB2|51676	ASB2	51676	0.867385	3.22107e-16	9.09121e-16	-1.45839	NA	NA	5.82154	4.56515e-12	2.48212e-10	CellOnly_Upregulated
ASB3|51130	ASB3	51130	0.233437	1.29102e-13	3.21869e-13	0.0620586	0.18429	0.217349	0.668468	0.00187415	0.0102643	Irrelevant
ASB4|51666	ASB4	51666	0.806521	4.50696e-05	7.22128e-05	-2.41284	NA	NA	2.60518	0.0117307	0.044348	CellOnly_Upregulated
ASB5|140458	ASB5	140458	-1.45585	NA	NA	-7.44643	NA	NA	2.45533	0.0316485	0.0944419	Irrelevant
ASB6|140459	ASB6	140459	0.132947	7.99241e-05	0.000125975	0.399774	2.61294e-13	6.14893e-13	-0.11141	0.643939	0.777613	Irrelevant
ASB7|140460	ASB7	140460	-0.0499606	0.229184	0.269155	0.00895314	0.888706	0.927361	-0.121359	0.514083	0.676192	Irrelevant
ASB8|140461	ASB8	140461	-0.557627	6.34115e-71	1.11585e-69	-0.71707	NA	NA	-1.19489	2.50035e-12	1.42993e-10	CellOnly_Downregulated
ASB9|140462	ASB9	140462	0.454757	1.08018e-05	1.797e-05	0.16615	0.157802	0.187792	1.42857	0.0181441	0.06196	Irrelevant
ASCC1|51008	ASCC1	51008	0.264589	2.13479e-11	4.79042e-11	0.485993	1.60404e-15	4.12724e-15	-0.271368	0.314885	0.493823	Irrelevant
ASCC2|84164	ASCC2	84164	0.306843	1.61152e-14	4.18912e-14	0.437679	1.86359e-15	4.78183e-15	-0.145104	0.575788	0.72624	Irrelevant
ASCC3|10973	ASCC3	10973	0.312467	3.92081e-08	7.46542e-08	0.495473	7.26622e-10	1.46345e-09	0.647446	0.0110797	0.0425278	Irrelevant
ASCL1|429	ASCL1	429	-4.69153	NA	NA	0.552484	NA	NA	-6.51878	1.58868e-06	2.57567e-05	CellOnly_Downregulated
ASCL2|430	ASCL2	430	-0.100591	0.466781	0.521823	2.02551	NA	NA	-3.72282	4.83179e-05	0.000490147	CellOnly_Downregulated
ASCL3|56676	ASCL3	56676	-0.39334	0.0893636	0.110345	-0.642592	0.086027	0.105598	0.619822	0.7034	NA	Irrelevant
ASCL4|121549	ASCL4	121549	-2.72676	NA	NA	0.338428	NA	NA	-2.33053	0.0810844	0.191849	Irrelevant
ASF1A|25842	ASF1A	25842	0.559609	6.26561e-33	3.38292e-32	0.607835	2.85039e-18	8.23951e-18	0.36895	0.185605	0.343831	Irrelevant
ASF1B|55723	ASF1B	55723	0.630382	1.84014e-17	5.48449e-17	3.56916	0,000000000000000000000000000000000000000000000000000000000000000000000000000000000000000000000000000000000000000000000000000000000000000000000000000000000000000000000000000000000000000000000000000000000000000000000000000000000000000000000000000000000000000000000000414870416979241	0,000000000000000000000000000000000000000000000000000000000000000000000000000000000000000000000000000000000000000000000000000000000000000000000000000000000000000000000000000000000000000000000000000000000000000000000000000000000000000000000000000000000000000000000126127759699913	0.493888	0.16123	0.311435	HealthyOnly_Upregulated
ASGR1|432	ASGR1	432	1.12045	7.05513e-31	3.52246e-30	0.9556	3.19333e-12	7.15385e-12	1.56951	0.0136527	0.0498907	Cell_TCGA_TN_Upregulated
ASGR2|433	ASGR2	433	0.614612	8.10452e-10	1.68673e-09	0.628186	4.22297e-05	6.65983e-05	-0.344071	0.837441	NA	Irrelevant
ASH1L|55870	ASH1L	55870	-0.314456	6.1879e-08	1.16776e-07	-0.448536	4.48619e-08	8.26421e-08	-0.21581	0.533781	0.692295	Irrelevant
ASH2L|9070	ASH2L	9070	-0.446076	2.7406e-08	5.25362e-08	0.152727	0.047053	0.0593608	-0.0933527	0.767243	0.862826	Irrelevant
ASIP|434	ASIP	434	1.20737	7.7517e-14	1.95264e-13	0.873123	0.00073728	0.00107044	0.875137	0.372053	0.552221	TCGATNOnly_Upregulated
ASL|435	ASL	435	-0.23576	1.68794e-05	2.77886e-05	0.365551	2.261e-05	3.62142e-05	-0.838275	0.011104	0.0425947	Irrelevant
ASMT|438	ASMT	438	-0.37518	NA	NA	-0.0117204	NA	NA	-0.100247	0.942603	NA	Irrelevant
ASMTL|8623	ASMTL	8623	-0.427191	9.85946e-14	2.47275e-13	-0.337863	5.20384e-05	8.15711e-05	-0.71528	0.0422886	0.11829	Irrelevant
NCRNA00105|80161	ASMTL-AS1	80161	0.0583898	0.59429	0.652025	0.246982	0.0908774	0.111227	-1.98415	2.76729e-05	0.000306067	CellOnly_Downregulated
ASNA1|439	ASNA1	439	-0.110119	0.00470139	0.00657173	0.678982	1.28742e-25	4.89458e-25	0.257702	0.228699	0.396922	Irrelevant
ASNS|440	ASNS	440	1.28758	1.30635e-76	2.69796e-75	2.03009	8.26509e-102	2.53458e-100	0.244399	0.503622	0.667157	TCGAOnly_Upregulated
ASNSD1|54529	ASNSD1	54529	0.213977	1.20679e-12	2.87566e-12	-0.0639068	0.217687	0.254811	0.42316	0.143273	0.286637	Irrelevant
ASPDH|554235	ASPDH	554235	-0.491907	0.0142242	0.0189609	-0.86425	0.00022853	0.000343799	-2.17722	0.0349939	0.101944	Irrelevant
ASPG|374569	ASPG	374569	2.22721	6.26287e-30	3.03039e-29	0.286012	NA	NA	1.18688	NA	NA	TCGATNOnly_Upregulated
ASPH|444	ASPH	444	-0.330792	4.80995e-05	7.69245e-05	-1.2874	5.02436e-33	2.42454e-32	1.61119	2.07466e-07	4.35308e-06	Irrelevant
ASPHD1|253982	ASPHD1	253982	0.678298	2.19271e-06	3.80569e-06	2.38798	5.8879e-36	3.11308e-35	-0.227426	0.598488	0.744068	HealthyOnly_Upregulated
ASPHD2|57168	ASPHD2	57168	0.0684447	0.292181	0.337395	1.156	1.32796e-31	6.14271e-31	2.08187	0.000110915	0.000990266	Cell_Healthy_Upregulated
ASPM|259266	ASPM	259266	1.16237	1.5852e-36	9.71799e-36	4.46385	2.88355e-225	5.03422e-223	1.17096	0.0229266	0.0740915	TCGAOnly_Upregulated
ASPN|54829	ASPN	54829	-1.19589	6.45939e-22	2.29864e-21	0.765275	4.47355e-05	7.04367e-05	1.35092	NA	NA	Irrelevant
ASPRV1|151516	ASPRV1	151516	0.24123	NA	NA	-0.460248	6.24435e-05	9.73964e-05	-0.345794	0.524508	0.684861	Irrelevant
ASPSCR1|79058	ASPSCR1	79058	0.0490676	0.456743	0.511364	1.23336	9.23022e-41	5.67887e-40	-0.59494	0.0885611	0.204107	HealthyOnly_Upregulated
ASRGL1|80150	ASRGL1	80150	0.0366055	0.77869	0.831075	0.88371	9.54016e-11	2.00097e-10	-0.707163	0.219127	0.385012	Irrelevant
ASS1|445	ASS1	445	1.17275	6.69455e-25	2.66561e-24	0.240012	0.0620429	0.0773967	-0.648447	0.272173	0.446629	TCGATNOnly_Upregulated
ASTE1|28990	ASTE1	28990	-0.124026	0.000180503	0.000278523	-0.307778	5.38637e-10	1.09132e-09	0.318784	0.191538	0.351518	Irrelevant
ASTL|431705	ASTL	431705	-1.21315	8.00757e-18	2.42009e-17	0.365455	0.0912835	0.111685	-2.70981	0.0100898	0.0395125	Cell_TCGA_TN_Downregulated
ASTN1|460	ASTN1	460	0.945144	NA	NA	-1.35525	2.31338e-08	4.31843e-08	3.04666	NA	NA	HealthyOnly_Downregulated
ASTN2|23245	ASTN2	23245	-1.72572	6.82735e-65	9.87731e-64	-0.84188	8.8919e-08	1.6144e-07	-2.49281	1.2638e-07	2.78899e-06	Cell_TCGA_TN_Downregulated
C12orf11|55726	ASUN	55726	0.904854	9.54493e-82	2.31508e-80	1.35854	1.63365e-64	2.0074e-63	0.706146	0.0172051	0.0596108	HealthyOnly_Upregulated
ASXL1|171023	ASXL1	171023	0.248968	4.18638e-15	1.11964e-14	-0.0941424	0.0474014	0.059766	1.30166	1.33121e-06	2.21372e-05	CellOnly_Upregulated
ASXL2|55252	ASXL2	55252	-0.102007	0.203778	0.240728	-0.537292	4.98962e-06	8.28846e-06	0.223351	0.366246	0.546281	Irrelevant
ASXL3|80816	ASXL3	80816	0.252294	NA	NA	-1.31946	9.4764e-09	1.80256e-08	0.00620342	0.996708	NA	HealthyOnly_Downregulated
ASZ1|136991	ASZ1	136991	0.226625	NA	NA	3.46734	NA	NA	-0.277712	0.869703	NA	Irrelevant
ATAD1|84896	ATAD1	84896	-0.235169	6.14353e-08	1.15965e-07	-0.365023	1.01358e-05	1.65639e-05	0.0700093	0.893304	0.939904	Irrelevant
ATAD2|29028	ATAD2	29028	0.617701	1.42589e-14	3.7161e-14	2.45122	9.37429e-140	5.86159e-138	-0.766122	0.0764869	0.183518	HealthyOnly_Upregulated
ATAD2B|54454	ATAD2B	54454	0.277668	2.98594e-10	6.34847e-10	0.461599	1.76847e-11	3.83749e-11	-0.533584	0.114401	0.245138	Irrelevant
ATAD3A|55210	ATAD3A	55210	1.04382	3.76363e-61	4.82915e-60	1.85121	4.23471e-80	7.81073e-79	0.659508	0.0470214	0.127738	TCGAOnly_Upregulated
ATAD3B|83858	ATAD3B	83858	1.05916	9.44601e-39	6.20794e-38	1.67067	9.90063e-48	7.57059e-47	0.390808	0.289532	0.466304	TCGAOnly_Upregulated
ATAD3C|219293	ATAD3C	219293	-0.146803	0.22533	0.264882	0.357667	0.0379855	0.04834	-1.13576	0.0705603	0.172836	Irrelevant
ATAD5|79915	ATAD5	79915	0.673073	2.97067e-18	9.1497e-18	1.57776	9.86388e-50	8.0189e-49	0.639356	0.154879	0.302975	HealthyOnly_Upregulated
C6orf134|79969	ATAT1	79969	0.418696	2.25838e-15	6.12355e-15	0.799798	2.0257e-23	7.08573e-23	-0.184463	0.580917	0.730303	Irrelevant
ATCAY|85300	ATCAY	85300	1.90832	NA	NA	2.97499	NA	NA	3.38261	NA	NA	Irrelevant
ATE1|11101	ATE1	11101	0.0883749	NA	NA	-0.240414	NA	NA	0.221024	0.457955	0.629375	Irrelevant
ATF1|466	ATF1	466	-0.164116	5.23663e-06	8.87177e-06	-0.292746	3.54438e-07	6.24045e-07	0.0782066	0.714398	0.827462	Irrelevant
ATF2|1386	ATF2	1386	-0.153626	0.00800951	0.0109492	-0.426785	3.2338e-07	5.70215e-07	0.635103	0.0128515	0.0476229	Irrelevant
ATF3|467	ATF3	467	-0.0701637	0.540294	0.597766	-2.13024	1.52597e-63	1.82299e-62	-0.298161	0.549211	0.705092	HealthyOnly_Downregulated
ATF4|468	ATF4	468	0.556592	6.87513e-34	3.85065e-33	0.374091	3.04981e-10	6.25318e-10	0.262413	0.355317	0.535258	Irrelevant
ATF5|22809	ATF5	22809	0.506789	2.07936e-20	6.9927e-20	1.22846	9.36486e-48	7.17024e-47	-0.551171	0.16754	0.320194	HealthyOnly_Upregulated
ATF6|22926	ATF6	22926	-0.167105	0.000332836	0.000504949	0.163707	0.00619606	0.00843148	0.0544013	0.866563	0.924261	Irrelevant
ATF6B|1388	ATF6B	1388	0.11672	0.000787112	0.00116164	0.68696	1.65008e-39	9.7343e-39	-0.683652	0.0134028	0.0491805	Irrelevant
ATF7|11016	ATF7	11016	-0.270469	5.1131e-13	1.23651e-12	-0.943339	1.17854e-57	1.19226e-56	-0.0457422	0.83599	0.906026	Irrelevant
ATF7IP|55729	ATF7IP	55729	0.247706	1.01698e-05	1.69448e-05	0.0189802	0.809622	0.855469	0.877079	0.00229079	0.0120707	Irrelevant
ATF7IP2|80063	ATF7IP2	80063	0.122888	0.157901	0.189281	0.64489	1.84049e-07	3.28275e-07	-0.52115	0.507317	0.669923	Irrelevant
ATG10|83734	ATG10	83734	-0.0130712	0.757924	0.811473	-0.122722	0.0366317	0.0466677	0.00447549	0.984469	0.993059	Irrelevant
ATG12|9140	ATG12	9140	-0.33077	9.54331e-25	3.76946e-24	-0.24256	2.25939e-06	3.8179e-06	0.268155	0.241689	0.411985	Irrelevant
KIAA0652|9776	ATG13	9776	0.0247202	0.421224	0.474523	-0.024943	0.593234	0.647228	-0.52083	0.0254211	0.0802856	Irrelevant
KIAA0831|22863	ATG14	22863	-0.38864	2.04616e-26	8.64431e-26	-0.82643	4.02615e-49	3.2211e-48	-0.0583052	0.793852	0.879567	Irrelevant
ATG16L1|55054	ATG16L1	55054	-0.665716	6.45979e-51	6.14785e-50	-0.00288386	0.958138	0.982513	-0.221344	0.301087	0.478665	Irrelevant
ATG16L2|89849	ATG16L2	89849	-0.808179	4.52734e-23	1.68444e-22	-0.139783	0.114675	0.138678	-1.72124	1.52521e-05	0.00018446	CellOnly_Downregulated
ATG2A|23130	ATG2A	23130	-0.218243	1.83808e-06	3.20276e-06	-0.0463368	0.406159	0.457302	-0.326924	0.280713	0.456332	Irrelevant
ATG2B|55102	ATG2B	55102	-0.660314	2.33297e-48	2.08133e-47	-1.09283	6.15539e-56	5.92457e-55	-0.454902	0.156887	0.305608	HealthyOnly_Downregulated
ATG3|64422	ATG3	64422	0.342502	3.45724e-31	1.74634e-30	0.53561	2.08692e-35	1.08136e-34	0.279419	0.202144	0.364878	Irrelevant
ATG4A|115201	ATG4A	115201	-0.0970922	0.0111999	0.0150963	0.0937777	0.110239	0.133615	-0.0850728	0.788962	0.876065	Irrelevant
ATG4B|23192	ATG4B	23192	0.196937	6.17897e-06	1.04201e-05	0.529399	3.29774e-19	9.8491e-19	-0.551402	0.0366723	0.105961	Irrelevant
ATG4C|84938	ATG4C	84938	0.300134	1.47714e-15	4.04083e-15	-0.120957	0.0272585	0.0351429	0.460235	0.198798	0.360525	Irrelevant
ATG4D|84971	ATG4D	84971	0.070742	0.18328	0.217826	1.01495	3.02654e-33	1.47138e-32	-0.376623	0.257172	0.429566	HealthyOnly_Upregulated
ATG5|9474	ATG5	9474	0.222432	9.15743e-05	0.000143707	0.295717	1.13065e-09	2.25451e-09	0.78772	0.00118471	0.00707281	Irrelevant
ATG7|10533	ATG7	10533	-0.00406367	0.9026	0.943812	0.209923	0.000179026	0.00027106	0.734312	0.0258915	0.081334	Irrelevant
ATG9A|79065	ATG9A	79065	0.47896	1.23555e-55	1.35973e-54	0.265425	3.21331e-06	5.38494e-06	0.161684	0.588026	0.735983	Irrelevant
ATG9B|285973	ATG9B	285973	0.71042	2.79049e-09	5.64679e-09	2.84593	1.04309e-83	2.08773e-82	-1.96609	0.00896205	0.0360751	Irrelevant
ATHL1|80162	PGGHG	80162	-1.08286	3.47689e-17	1.02389e-16	0.0638347	0.664026	0.716922	-0.094791	0.867425	0.924603	Irrelevant
ATIC|471	ATIC	471	-0.0586858	0.128456	0.155717	0.81213	5.97518e-41	3.69426e-40	-0.0608284	0.793641	0.879489	Irrelevant
ATL1|51062	ATL1	51062	0.298105	1.5245e-05	2.51748e-05	-0.565054	7.54059e-10	1.51733e-09	1.60355	0.000540722	0.00373586	CellOnly_Upregulated
ATL2|64225	ATL2	64225	1.28804	2.81525e-158	5.27706e-156	0.509839	8.06706e-09	1.5413e-08	1.01363	0.000329412	0.00246278	Cell_TCGA_TN_Upregulated
ATL3|25923	ATL3	25923	0.200324	0.000461553	0.000692852	0.13019	0.107712	0.13076	0.523982	0.0180682	0.0617809	Irrelevant
ATM|472	ATM	472	0.0278683	0.628571	0.685276	-0.580833	1.54893e-11	3.37105e-11	0.799633	0.0467947	0.127362	Irrelevant
ATMIN|23300	ATMIN	23300	0.226099	2.34041e-09	4.75331e-09	-0.111322	0.0518404	0.0651488	-0.0390944	0.897833	0.941922	Irrelevant
ATN1|1822	ATN1	1822	0.272831	1.48821e-11	3.36933e-11	0.00603082	0.927848	0.959856	-0.633197	0.078453	0.187348	Irrelevant
ATOH1|474	ATOH1	474	0.326905	0.660131	0.716648	0.429023	0.679172	0.731782	0.348904	0.817611	NA	Irrelevant
ATOH7|220202	ATOH7	220202	2.69215	2.68067e-70	4.60899e-69	1.81411	3.88281e-23	1.34669e-22	1.53157	0.0606298	0.154398	TCGAOnly_Upregulated
ATOH8|84913	ATOH8	84913	-0.428486	0.000491576	0.000736126	-3.63602	2.25755e-114	9.06773e-113	1.63517	0.0426742	0.119137	HealthyOnly_Downregulated
ATOX1|475	ATOX1	475	-0.171911	0.00305254	0.00432476	0.790773	5.40553e-20	1.6649e-19	-0.195253	0.661806	0.790212	Irrelevant
ATP10A|57194	ATP10A	57194	-0.0294043	0.707044	0.762539	0.196355	0.0732221	0.0907199	0.077298	0.942912	0.969318	Irrelevant
ATP10B|23120	ATP10B	23120	2.20157	8.57442e-33	4.59925e-32	1.88819	4.68029e-20	1.44633e-19	-3.32839	0.000112626	0.0010022	Irrelevant
ATP10D|57205	ATP10D	57205	-0.0621282	0.347962	0.397023	-0.623191	3.22777e-12	7.22733e-12	2.5946	4.86134e-05	0.000492116	CellOnly_Upregulated
ATP11A|23250	ATP11A	23250	1.29649	1.7184e-73	3.26724e-72	0.655958	1.5977e-10	3.31868e-10	0.925834	0.0427047	0.119169	TCGATNOnly_Upregulated
ATP11B|23200	ATP11B	23200	0.73214	4.78756e-21	1.65057e-20	0.0199511	0.794678	0.841191	1.30557	0.000101674	0.00092673	CellOnly_Upregulated
ATP11C|286410	ATP11C	286410	0.837672	5.18651e-49	4.70744e-48	0.179499	0.0165842	0.0217711	0.986798	0.136125	0.276735	Irrelevant
ATP12A|479	ATP12A	479	0.0906348	NA	NA	1.57213	1.7784e-07	3.17491e-07	-2.63741	0.00265215	0.0136336	Irrelevant
ATP13A1|57130	ATP13A1	57130	0.0766165	0.0537018	0.0678473	0.980861	6.50815e-63	7.60996e-62	-0.287189	0.270973	0.445323	Irrelevant
ATP13A2|23400	ATP13A2	23400	-0.261943	2.38571e-06	4.13027e-06	0.76636	2.44259e-27	9.80428e-27	-0.384028	0.223873	0.390933	Irrelevant
ATP13A3|79572	ATP13A3	79572	0.302385	7.8347e-09	1.54871e-08	0.447016	1.86307e-08	3.49224e-08	0.656358	0.0590618	0.151307	Irrelevant
ATP13A4|84239	ATP13A4	84239	0.765563	3.70925e-05	5.97646e-05	-0.500439	0.0611292	0.0762947	-1.8235	0.0376815	0.10831	Irrelevant
ATP13A5|344905	ATP13A5	344905	1.51832	1.87871e-11	4.229e-11	-0.563195	0.0369902	0.0471107	0.501998	NA	NA	TCGATNOnly_Upregulated
ATP1A1|476	ATP1A1	476	0.706535	NA	NA	0.723042	NA	NA	0.121636	0.692292	0.812193	Irrelevant
C1orf203|84852	ATP1A1-AS1	84852	-0.432478	NA	NA	-0.569978	NA	NA	-0.471823	0.117989	0.250743	Irrelevant
ATP1A2|477	ATP1A2	477	-2.35862	NA	NA	-6.65298	2.0128e-152	1.50046e-150	1.08087	0.195408	0.356493	TCGATNOnly_Downregulated
ATP1A3|478	ATP1A3	478	-0.829121	NA	NA	3.20348	NA	NA	-1.82999	0.000300582	0.00228365	CellOnly_Downregulated
ATP1A4|480	ATP1A4	480	-1.47582	NA	NA	-0.257391	NA	NA	-1.79965	0.166403	0.318607	Irrelevant
ATP1B1|481	ATP1B1	481	-0.17105	0.0532543	0.0673095	0.303006	0.0197548	0.0257721	0.0289313	0.952752	0.97468	Irrelevant
ATP1B2|482	ATP1B2	482	-0.0214018	0.824708	0.873486	-1.53301	8.2959e-24	2.94626e-23	1.73734	0.0467241	0.127206	HealthyOnly_Downregulated
ATP1B3|483	ATP1B3	483	0.966079	6.56249e-68	1.04401e-66	1.11664	6.49155e-39	3.75174e-38	0.779366	0.00788017	0.0326666	HealthyOnly_Upregulated
ATP1B4|23439	ATP1B4	23439	-1.46926	NA	NA	-7.40823	NA	NA	0.219396	0.89132	NA	Irrelevant
ATP2A1|487	ATP2A1	487	-0.180846	NA	NA	-7.45565	NA	NA	-0.922997	0.0355375	0.103399	Irrelevant
ATP2A2|488	ATP2A2	488	0.0758718	0.0701249	0.087485	-0.195676	NA	NA	0.057661	0.7818	0.871154	Irrelevant
ATP2A3|489	ATP2A3	489	-0.761516	1.84451e-13	4.5558e-13	0.982408	8.45466e-12	1.85956e-11	-4.38196	6.83049e-09	2.00197e-07	CellOnly_Downregulated
ATP2B1|490	ATP2B1	490	-0.183822	0.000887824	0.00130669	-0.67085	1.08331e-12	2.47916e-12	0.803206	0.0902865	0.206511	Irrelevant
ATP2B2|491	ATP2B2	491	1.62586	NA	NA	0.968059	NA	NA	3.89955	NA	NA	Irrelevant
ATP2B3|492	ATP2B3	492	2.52083	NA	NA	4.58855	NA	NA	2.98236	0.0159326	0.056093	Irrelevant
ATP2B4|493	ATP2B4	493	0.00119783	0.984179	0.999166	-1.08855	6.55445e-30	2.8643e-29	1.46567	0.000138568	0.00118688	Irrelevant
ATP2C1|27032	ATP2C1	27032	0.480519	5.3343e-35	3.11831e-34	0.519813	8.33072e-19	2.45398e-18	0.885106	1.90837e-05	0.000224012	Irrelevant
ATP2C2|9914	ATP2C2	9914	-0.595301	8.14905e-09	1.60919e-08	0.796874	2.66999e-05	4.26101e-05	-1.95042	0.00400595	0.0189422	CellOnly_Downregulated
ATP4A|495	ATP4A	495	1.8277	NA	NA	0.655147	NA	NA	1.80094	NA	NA	Irrelevant
ATP4B|496	ATP4B	496	1.92139	NA	NA	2.33686	NA	NA	-0.271522	0.800919	0.883692	Irrelevant
ATP5A1|498	ATP5A1	498	0.098762	0.0101331	0.0137194	-0.0586719	0.357986	0.406724	-0.250871	0.36559	0.545805	Irrelevant
ATP5B|506	ATP5B	506	0.0820418	0.0289774	0.0375415	0.070237	0.288497	0.331945	-0.607112	0.0213712	0.0701708	Irrelevant
ATP5C1|509	ATP5C1	509	0.734418	8.24245e-65	1.19146e-63	1.06961	2.73929e-50	2.26027e-49	-0.082563	0.778103	0.868537	HealthyOnly_Upregulated
ATP5D|513	ATP5D	513	0.0917263	0.26979	0.313154	0.646888	4.79715e-07	8.39335e-07	-0.182922	0.614576	0.755807	Irrelevant
ATP5E|514	ATP5E	514	0.0582927	0.311112	0.357723	0.601564	3.0426e-14	7.42871e-14	-0.893806	0.0839434	0.196627	Irrelevant
ATP5EP2|432369	ATP5EP2	432369	0.153095	0.0382111	0.0489816	0.61286	1.30437e-09	2.59477e-09	-0.723321	0.380817	0.560264	Irrelevant
ATP5F1|515	ATP5F1	515	0.214652	4.53576e-11	1.00165e-10	0.33243	1.02666e-10	2.15078e-10	-0.116123	0.73269	0.840034	Irrelevant
ATP5G1|516	ATP5G1	516	0.0138257	0.85304	0.899736	0.897455	9.60558e-24	3.40247e-23	-0.493325	0.24315	0.41369	Irrelevant
ATP5G2|517	ATP5G2	517	-0.443486	9.9435e-23	3.64842e-22	-0.0437506	0.557947	0.612443	-1.18112	0.00100701	0.00622595	CellOnly_Downregulated
ATP5G3|518	ATP5G3	518	0.510288	3.12154e-35	1.83912e-34	0.572582	2.28158e-15	5.83737e-15	-0.050729	0.894865	0.940996	Irrelevant
ATP5H|10476	ATP5H	10476	-0.0280132	0.607032	0.664314	0.519021	3.35446e-12	7.50528e-12	-0.511119	0.140257	0.282421	Irrelevant
ATP5I|521	ATP5I	521	-0.064996	0.303614	0.349568	0.586389	1.06255e-09	2.12161e-09	-0.642925	0.226209	0.393658	Irrelevant
ATP5J|522	ATP5J	522	0.3226	5.20635e-13	1.25871e-12	0.318993	3.22673e-05	5.12404e-05	-0.0656902	0.874156	0.928611	Irrelevant
ATP5J2|9551	ATP5J2	9551	0.73222	6.06283e-37	3.76227e-36	1.40314	2.45925e-62	2.83055e-61	-0.624126	0.154741	0.302736	HealthyOnly_Upregulated
ATP5L|10632	ATP5L	10632	0.427671	2.00076e-20	6.73627e-20	0.319573	9.44707e-07	1.62978e-06	-0.295881	0.488161	0.655463	Irrelevant
ATP5L2|267020	ATP5L2	267020	0.277488	NA	NA	0.473038	0.0519548	0.0652832	0.183302	0.842843	0.91035	Irrelevant
ATP5O|539	ATP5O	539	0.307304	5.49886e-13	1.32794e-12	0.209976	0.00298656	0.00416466	-0.125402	0.740585	0.844492	Irrelevant
ATP5S|27109	ATP5S	27109	-0.3608	7.22911e-17	2.09488e-16	-0.537719	1.07558e-17	3.03063e-17	-0.154723	0.516944	0.679045	Irrelevant
ATP5SL|55101	ATP5SL	55101	-0.150689	5.0618e-06	8.58654e-06	0.0929566	0.0923507	0.11292	-0.212098	0.470524	0.640407	Irrelevant
ATP6AP1|537	ATP6AP1	537	-0.544322	2.37728e-31	1.21219e-30	0.773271	8.29313e-40	4.94364e-39	-0.912375	0.00493632	0.0223954	Irrelevant
ATP6AP1L|92270	ATP6AP1L	92270	-1.17496	3.75429e-73	7.03725e-72	-0.95282	7.78931e-24	2.76857e-23	-0.838028	0.0555547	0.14464	Irrelevant
ATP6AP2|10159	ATP6AP2	10159	-0.223667	4.81989e-09	9.64034e-09	0.196194	8.12813e-05	0.000125888	0.117546	0.781308	0.870865	Irrelevant
ATP6V0A1|535	ATP6V0A1	535	-0.409711	1.72361e-21	6.0377e-21	-0.470308	2.40127e-18	6.96064e-18	-0.842097	0.000266578	0.00206555	Irrelevant
ATP6V0A2|23545	ATP6V0A2	23545	0.300799	3.32471e-15	8.93201e-15	0.291653	9.86089e-07	1.70051e-06	0.527642	0.0455032	0.124879	Irrelevant
ATP6V0A4|50617	ATP6V0A4	50617	0.878176	5.49284e-06	9.29305e-06	1.14884	1.06184e-06	1.82818e-06	-1.88884	0.023741	0.0760256	HealthyOnly_Upregulated
ATP6V0B|533	ATP6V0B	533	0.112205	0.0335372	0.0432281	1.49236	6.63202e-89	1.49161e-87	-0.165277	0.584256	0.732732	HealthyOnly_Upregulated
ATP6V0C|527	ATP6V0C	527	-0.215234	4.15e-05	6.66605e-05	0.88949	5.02791e-30	2.20595e-29	-0.668554	0.023628	0.0757865	Irrelevant
ATP6V0D1|9114	ATP6V0D1	9114	-0.0326988	0.465545	0.520475	0.226578	0.000568548	0.000832728	-0.486315	0.12221	0.256655	Irrelevant
ATP6V0D2|245972	ATP6V0D2	245972	-0.137418	NA	NA	1.01717	7.96621e-06	1.31009e-05	3.27462	NA	NA	HealthyOnly_Upregulated
ATP6V0E1|8992	ATP6V0E1	8992	-0.0794169	0.0615877	0.0773591	0.273197	0.0003419	0.000507853	0.109043	0.660276	0.788984	Irrelevant
ATP6V0E2|155066	ATP6V0E2	155066	-0.223977	0.00203974	0.00293006	0.779391	3.34901e-12	7.49406e-12	-1.09674	0.000286774	0.00219922	CellOnly_Downregulated
ATP6V1A|523	ATP6V1A	523	-0.0357948	0.379575	0.430331	0.328676	5.89417e-09	1.1324e-08	0.0927712	0.752407	0.852527	Irrelevant
ATP6V1B1|525	ATP6V1B1	525	-0.0920344	0.543673	0.601156	0.0727098	0.729768	0.780968	-2.35622	0.00103746	0.0063597	CellOnly_Downregulated
ATP6V1B2|526	ATP6V1B2	526	0.201808	4.61762e-06	7.85547e-06	0.315252	1.78836e-07	3.19171e-07	0.316304	0.383042	0.562215	Irrelevant
ATP6V1C1|528	ATP6V1C1	528	-0.232873	3.52195e-05	5.68105e-05	0.240742	0.000115244	0.000176643	0.500485	0.0326752	0.0967058	Irrelevant
ATP6V1C2|245973	ATP6V1C2	245973	2.39738	1.48073e-139	1.8915e-137	2.39946	1.65812e-71	2.45488e-70	-1.46653	0.0012329	0.00730957	Irrelevant
ATP6V1D|51382	ATP6V1D	51382	-0.191402	6.49129e-07	1.15751e-06	0.15269	0.0207402	0.0270158	0.567349	0.0413525	0.116226	Irrelevant
ATP6V1E1|529	ATP6V1E1	529	-0.0580134	0.129817	0.157267	0.0191822	0.712832	0.764317	0.242889	0.229697	0.397999	Irrelevant
ATP6V1E2|90423	ATP6V1E2	90423	1.02524	3.2231e-55	3.50678e-54	0.724367	4.63591e-18	1.32724e-17	0.396606	0.174949	0.329939	TCGATNOnly_Upregulated
ATP6V1F|9296	ATP6V1F	9296	0.356896	1.54694e-13	3.83456e-13	1.08552	2.07922e-56	2.03006e-55	-0.964561	0.0132919	0.0489074	HealthyOnly_Upregulated
ATP6V1G1|9550	ATP6V1G1	9550	-0.42032	8.47226e-23	3.11922e-22	0.431048	4.59936e-12	1.02361e-11	-0.56386	0.0283435	0.0872015	Irrelevant
ATP6V1G2|534	ATP6V1G2	534	-1.20524	2.39081e-34	1.36296e-33	-0.365575	0.00496612	0.00680771	-1.16633	0.0108172	0.0417507	Cell_TCGA_TN_Downregulated
ATP6V1G3|127124	ATP6V1G3	127124	0.496517	0.15289	0.183644	0.647613	0.255994	0.2966	2.44424	0.0681261	0.168646	Irrelevant
ATP6V1H|51606	ATP6V1H	51606	-0.262805	4.44984e-07	8.02694e-07	0.30512	2.37345e-06	4.00604e-06	0.0882344	0.724346	0.833929	Irrelevant
ATP7A|538	ATP7A	538	-0.534615	1.45385e-20	4.92761e-20	-0.749358	6.89983e-18	1.9598e-17	0.533587	0.201516	0.364061	Irrelevant
ATP7B|540	ATP7B	540	-2.22234	7.54529e-133	8.13241e-131	-0.928365	1.56275e-18	4.55923e-18	-1.84009	4.48251e-05	0.000460581	Cell_TCGA_TN_Downregulated
ATP8A1|10396	ATP8A1	10396	-0.205311	0.0339191	0.0436975	-0.996129	1.89343e-15	4.85659e-15	-3.67962	6.54544e-09	1.93353e-07	CellOnly_Downregulated
ATP8A2|51761	ATP8A2	51761	-1.59773	NA	NA	-0.513889	NA	NA	-2.12714	0.00397503	0.0188308	CellOnly_Downregulated
ATP8B1|5205	ATP8B1	5205	-1.60386	1.00912e-134	1.1374e-132	-0.58626	1.99909e-10	4.13102e-10	-0.800793	0.0729726	0.177171	Irrelevant
ATP8B2|57198	ATP8B2	57198	-0.456972	1.10432e-11	2.51772e-11	-0.704632	7.33159e-13	1.69101e-12	0.0825298	0.900001	0.943035	Irrelevant
ATP8B3|148229	ATP8B3	148229	-1.19782	2.66203e-31	1.35458e-30	0.286331	0.0213406	0.0277712	1.17839	0.0888936	0.204572	Irrelevant
ATP8B4|79895	ATP8B4	79895	0.747542	9.88837e-21	3.37072e-20	-0.909801	5.5018e-09	1.05875e-08	1.7294	0.0590396	0.151293	Irrelevant
ATP8B5P|158381	ATP8B5P	158381	0.0514646	0.426073	0.479547	0.385983	0.000250667	0.000375756	0.695066	0.456222	0.628141	Irrelevant
ATP9A|10079	ATP9A	10079	-0.422256	1.05628e-09	2.1849e-09	-0.804362	1.41344e-16	3.80215e-16	-1.46708	0.00228008	0.0120275	CellOnly_Downregulated
ATP9B|374868	ATP9B	374868	-0.260307	6.55849e-10	1.37309e-09	-0.522426	7.97536e-15	1.999e-14	-0.427771	0.431703	0.607683	Irrelevant
ATPAF1|64756	ATPAF1	64756	-0.20771	3.31247e-08	6.32597e-08	-0.417407	1.18934e-10	2.48567e-10	-0.143798	0.528103	0.687516	Irrelevant
C1orf223|374973	TEX38	374973	-0.415685	0.00159772	0.00231204	-0.0575199	0.743508	0.793648	-0.557776	0.618084	0.758175	Irrelevant
ATPAF2|91647	ATPAF2	91647	-0.414088	1.31987e-16	3.78282e-16	0.100795	0.132905	0.159607	-0.56936	0.0442368	0.122298	Irrelevant
ATPBD4|89978	DPH6	89978	-0.324194	7.90577e-10	1.64636e-09	-0.528537	3.65597e-15	9.28499e-15	-0.366168	0.282118	0.458021	Irrelevant
ATPIF1|93974	ATPIF1	93974	-0.131636	0.0173994	0.0230101	0.888214	4.86282e-26	1.87587e-25	-0.545332	0.108221	0.235636	Irrelevant
ATR|545	ATR	545	0.161073	0.000170526	0.000263552	0.0384874	0.538548	0.592958	0.396241	0.0550353	0.143727	Irrelevant
ATRIP|84126	ATRIP	84126	-0.714683	4.47324e-50	4.16978e-49	0.0652228	0.248248	0.288135	-0.122083	0.60983	0.752876	Irrelevant
ATRN|8455	ATRN	8455	-0.132652	0.00206719	0.00296825	-0.26946	5.97088e-05	9.32546e-05	-0.276943	0.375183	0.554762	Irrelevant
ATRNL1|26033	ATRNL1	26033	-2.30769	5.83125e-35	3.4042e-34	-0.740876	0.00137921	0.00196792	0.766024	0.359138	0.538899	Irrelevant
ATRX|546	ATRX	546	-0.342958	1.87002e-11	4.20998e-11	-0.686401	4.68355e-20	1.44708e-19	0.737626	0.145415	0.289503	Irrelevant
ATXN1|6310	ATXN1	6310	-0.418859	4.40182e-14	1.12159e-13	-0.320914	8.89959e-05	0.00013745	0.311242	0.461194	0.632203	Irrelevant
ATXN10|25814	ATXN10	25814	-0.10156	0.00792953	0.0108433	0.174291	0.000400055	0.00059204	0.691778	0.0036582	0.0176675	Irrelevant
ATXN1L|342371	ATXN1L	342371	0.257401	1.29937e-07	2.40838e-07	-0.619515	4.52083e-17	1.24168e-16	0.0585381	0.813165	0.892334	Irrelevant
ATXN2|6311	ATXN2	6311	-0.24519	4.37194e-13	1.06069e-12	-0.161374	0.000629087	0.000918346	-0.211287	0.340258	0.519819	Irrelevant
ATXN2L|11273	ATXN2L	11273	0.187856	2.83374e-08	5.42735e-08	0.759008	5.91978e-60	6.41964e-59	-0.200315	0.482382	0.650333	Irrelevant
ATXN3|4287	ATXN3	4287	0.0537718	0.121732	0.148024	-0.369033	4.0225e-10	8.19512e-10	0.241243	0.423542	0.600061	Irrelevant
ATXN3L|92552	ATXN3L	92552	0.103421	0.889013	0.931977	0.148619	0.898109	0.935149	1.69188	NA	NA	Irrelevant
ATXN7|6314	ATXN7	6314	-0.0950065	0.0346185	0.0445786	-0.479699	2.45384e-14	6.008e-14	-0.225673	0.36748	0.547459	Irrelevant
ATXN7L1|222255	ATXN7L1	222255	0.343444	1.11814e-13	2.79494e-13	-0.0708777	0.366385	0.415411	-0.746568	0.0184475	0.0628248	Irrelevant
ATXN7L2|127002	ATXN7L2	127002	0.839138	1.42986e-41	1.02485e-40	1.13538	1.72741e-32	8.19685e-32	-0.461261	0.167886	0.320725	HealthyOnly_Upregulated
ATXN7L3|56970	ATXN7L3	56970	0.0805696	0.011674	0.0157107	0.562334	4.97165e-43	3.27109e-42	-0.267338	0.340057	0.519662	Irrelevant
ATXN7L3B|552889	ATXN7L3B	552889	-0.201885	2.1652e-05	3.53755e-05	-0.0485739	0.460539	0.513252	-1.42176	7.25391e-14	5.48664e-12	CellOnly_Downregulated
ATXN8OS|6315	ATXN8OS	6315	-2.56766	NA	NA	0.0153329	0.989107	0.997515	0.0841365	0.960366	NA	Irrelevant
AUH|549	AUH	549	-0.374652	1.20543e-19	3.94676e-19	-0.886143	2.0496e-45	1.45493e-44	0.0703469	0.833253	0.904238	Irrelevant
AUP1|550	AUP1	550	0.299523	4.11012e-13	9.98296e-13	0.912886	2.12016e-54	1.96348e-53	-0.331789	0.215041	0.379681	Irrelevant
AURKA|6790	AURKA	6790	0.894287	6.09855e-25	2.43054e-24	3.87645	0	0	-0.127848	0.721577	0.832608	HealthyOnly_Upregulated
AURKAIP1|54998	AURKAIP1	54998	0.335118	5.31319e-06	8.99793e-06	1.17092	6.55417e-25	2.42845e-24	-0.17675	0.664681	0.791739	HealthyOnly_Upregulated
AURKAPS1|6791	AURKAPS1	6791	0.951307	2.33066e-39	1.56025e-38	1.77469	2.71766e-59	2.88852e-58	-0.182477	0.678869	0.801852	HealthyOnly_Upregulated
AURKB|9212	AURKB	9212	1.73848	5.98984e-79	1.31251e-77	4.8715	0	0	1.22382	0.00433568	0.0202161	All_Upregulated
AURKC|6795	AURKC	6795	-0.279303	NA	NA	0.0900498	0.507387	0.561031	1.22073	0.0196157	0.0659648	Irrelevant
AUTS2|26053	AUTS2	26053	-0.207677	0.00453037	0.00634142	-0.130245	0.0813638	0.10023	-0.382779	0.574748	0.725611	Irrelevant
AVEN|57099	AVEN	57099	0.617674	2.06875e-38	1.34676e-37	0.468482	5.71783e-11	1.21152e-10	0.87626	0.00315615	0.0156788	Irrelevant
AVIL|10677	AVIL	10677	-0.208058	0.0212618	0.0278977	0.0663528	0.600427	0.654144	-0.280001	0.65344	0.784865	Irrelevant
AVL9|23080	AVL9	23080	-0.168041	0.00615797	0.00851393	0.32022	0.000162405	0.000246614	-0.560389	0.048302	0.13031	Irrelevant
AVPI1|60370	AVPI1	60370	0.415247	1.58147e-09	3.24248e-09	-0.840685	7.7466e-13	1.78557e-12	-0.575234	0.133625	0.273193	Irrelevant
AVPR1A|552	AVPR1A	552	-0.336238	0.000882554	0.00129916	-2.06616	1.16792e-40	7.15815e-40	0.950505	0.552507	NA	HealthyOnly_Downregulated
AVPR1B|553	AVPR1B	553	1.90325	1.08795e-14	2.85089e-14	2.31445	NA	NA	0.0841364	0.960366	NA	TCGATNOnly_Upregulated
AVPR2|554	AVPR2	554	-1.375	2.77009e-28	1.25348e-27	-3.91973	1.29e-145	8.99077e-144	0.498305	0.56775	0.720314	TCGAOnly_Downregulated
AWAT1|158833	AWAT1	158833	1.37288	NA	NA	3.543	NA	NA	0.0973904	0.954075	NA	Irrelevant
AWAT2|158835	AWAT2	158835	2.6583	7.43432e-30	3.58615e-29	1.39216	NA	NA	-0.8807	0.485982	0.653059	TCGATNOnly_Upregulated
C1orf125|126859	AXDND1	126859	0.13476	NA	NA	2.04636	NA	NA	-0.753364	0.214166	0.378671	Irrelevant
AXIN1|8312	AXIN1	8312	0.188947	5.04859e-05	8.06212e-05	1.08975	6.31109e-61	6.99456e-60	-0.235854	0.321707	0.50092	HealthyOnly_Upregulated
AXIN2|8313	AXIN2	8313	-0.871747	2.12612e-30	1.04637e-29	-1.4419	9.17287e-30	3.99272e-29	1.45362	0.0300334	0.0910266	HealthyOnly_Downregulated
AXL|558	AXL	558	-0.230613	0.000205672	0.000316398	-0.851809	3.91624e-17	1.07831e-16	9.09722	8.17788e-31	9.02357e-28	CellOnly_Upregulated
AZGP1|563	AZGP1	563	-0.559298	5.92663e-06	1.00073e-05	-0.274052	0.215125	0.251996	0.116128	0.913301	0.951606	Irrelevant
AZI1|22994	CEP131	22994	0.440772	3.15286e-09	6.36291e-09	1.4227	5.15507e-36	2.72971e-35	-0.250962	0.452912	0.625421	HealthyOnly_Upregulated
AZI2|64343	AZI2	64343	-0.151982	1.2974e-06	2.27746e-06	-0.618578	6.11839e-27	2.43534e-26	0.179867	0.465273	0.635983	Irrelevant
AZIN1|51582	AZIN1	51582	-0.0929076	0.111744	0.136542	0.43458	7.34677e-11	1.55015e-10	0.383308	0.166687	0.318922	Irrelevant
AZU1|566	AZU1	566	-1.88574	NA	NA	-0.107282	NA	NA	-1.97347	0.0626051	0.15814	Irrelevant
B2M|567	B2M	567	0.273974	4.47278e-05	7.16983e-05	0.450737	2.54973e-06	4.2978e-06	1.92798	0.000340497	0.00252952	CellOnly_Upregulated
B3GALNT1|8706	B3GALNT1	8706	-0.0517181	0.373721	0.424197	0.719473	3.10262e-22	1.04088e-21	-0.634078	0.204805	0.367664	Irrelevant
B3GALNT2|148789	B3GALNT2	148789	0.465523	3.83532e-24	1.48064e-23	0.894359	1.54063e-38	8.79726e-38	0.452037	0.110552	0.239048	Irrelevant
B3GALT1|8708	B3GALT1	8708	0.506657	NA	NA	-3.05583	3.4631e-40	2.0884e-39	3.034	0.00216008	0.0114719	Irrelevant
B3GALT2|8707	B3GALT2	8707	0.499865	7.48635e-07	1.33177e-06	-0.761753	1.20054e-06	2.06106e-06	0.756352	0.509369	0.67197	Irrelevant
B3GALT4|8705	B3GALT4	8705	-0.211879	0.00110747	0.00161987	0.214875	0.032067	0.0410541	-1.79884	0.00306319	0.0152777	CellOnly_Downregulated
B3GALT5|10317	B3GALT5	10317	-1.11835	2.80855e-11	6.25999e-11	-1.26347	7.68577e-08	1.39989e-07	0.978704	0.175353	0.330335	TCGAOnly_Downregulated
B3GALT6|126792	B3GALT6	126792	0.173156	0.00094592	0.001389	0.748947	4.87757e-18	1.39507e-17	0.641274	0.00416114	0.0195389	Irrelevant
B3GALTL|145173	B3GLCT	145173	0.101895	0.0242457	0.03163	-0.0592119	0.415242	0.466665	1.19615	0.000105264	0.000951126	CellOnly_Upregulated
B3GAT1|27087	B3GAT1	27087	1.8936	4.72396e-26	1.96348e-25	0.183625	NA	NA	3.54892	NA	NA	TCGATNOnly_Upregulated
B3GAT2|135152	B3GAT2	135152	0.929271	1.54892e-27	6.84197e-27	0.218524	0.107395	0.130393	0.425247	0.669763	0.795225	Irrelevant
B3GAT3|26229	B3GAT3	26229	0.243986	9.36811e-05	0.00014692	1.22133	7.29607e-40	4.35959e-39	-0.573625	0.0672757	0.166926	HealthyOnly_Upregulated
B3GNT2|10678	B3GNT2	10678	0.0640262	0.156936	0.188229	-0.00342431	0.955336	0.980698	0.53219	0.0639678	0.160867	Irrelevant
B3GNT3|10331	B3GNT3	10331	1.69167	3.11521e-26	1.30425e-25	0.604638	0.00209549	0.00295079	0.365512	0.652098	0.783576	TCGATNOnly_Upregulated
B3GNT4|79369	B3GNT4	79369	1.99515	1.58192e-62	2.12132e-61	3.41197	2.06154e-105	6.78194e-104	-1.01092	0.0314842	0.0941164	TCGAOnly_Upregulated
B3GNT5|84002	B3GNT5	84002	2.5925	8.89602e-176	2.1916e-173	0.979759	2.9134e-20	9.07792e-20	5.89745	3.62762e-22	1.2839e-19	Cell_TCGA_TN_Upregulated
B3GNT6|192134	B3GNT6	192134	-1.31898	NA	NA	0.113701	0.815749	0.861238	-1.15429	0.401317	0.579293	Irrelevant
B3GNT7|93010	B3GNT7	93010	2.21284	7.10687e-104	3.37625e-102	2.3231	1.59885e-46	1.17518e-45	1.31157	0.08544	0.199091	TCGAOnly_Upregulated
B3GNT8|374907	B3GNT8	374907	-0.810646	2.96062e-22	1.06722e-21	-0.252517	0.0489239	0.0616021	-0.539069	0.450284	0.623064	Irrelevant
B3GNT9|84752	B3GNT9	84752	0.0767751	0.211839	0.249755	0.510304	7.84453e-09	1.50025e-08	1.9009	2.67647e-05	0.000297777	CellOnly_Upregulated
B3GNTL1|146712	B3GNTL1	146712	0.413213	2.09734e-09	4.2712e-09	1.18394	4.21041e-35	2.16449e-34	-0.0277055	0.945897	0.970984	HealthyOnly_Upregulated
B4GALNT1|2583	B4GALNT1	2583	1.36639	3.79703e-31	1.91405e-30	2.45112	7.99745e-58	8.13258e-57	0.306878	0.647589	0.780043	TCGAOnly_Upregulated
B4GALNT2|124872	B4GALNT2	124872	-0.0674208	NA	NA	2.52688	NA	NA	-0.218658	NA	NA	Irrelevant
B4GALNT3|283358	B4GALNT3	283358	0.289434	0.0128244	0.0171905	1.86517	1.57254e-28	6.58325e-28	0.676292	0.294957	0.472006	HealthyOnly_Upregulated
B4GALNT4|338707	B4GALNT4	338707	-0.0365852	0.683781	0.74018	1.95778	3.10242e-32	1.46036e-31	-0.192843	0.662977	0.790607	HealthyOnly_Upregulated
B4GALT1|2683	B4GALT1	2683	-0.0679271	0.278199	0.322437	0.57206	1.72713e-13	4.10217e-13	0.0859337	0.804132	0.886298	Irrelevant
B4GALT2|8704	B4GALT2	8704	0.739147	8.36197e-55	8.9678e-54	1.19732	1.28543e-50	1.07422e-49	0.370824	0.241387	0.411759	HealthyOnly_Upregulated
B4GALT3|8703	B4GALT3	8703	0.309692	1.0299e-09	2.13212e-09	1.50288	6.42963e-107	2.19291e-105	-0.385413	0.152497	0.299722	HealthyOnly_Upregulated
B4GALT4|8702	B4GALT4	8702	0.317444	2.43512e-14	6.28272e-14	0.794348	3.95128e-48	3.05583e-47	0.272149	0.355617	0.535578	Irrelevant
B4GALT5|9334	B4GALT5	9334	0.513801	4.24848e-20	1.41602e-19	0.261765	6.24083e-05	9.73501e-05	0.731626	0.0179612	0.0615146	Irrelevant
B4GALT6|9331	B4GALT6	9331	0.583032	1.0716e-14	2.80933e-14	-0.800541	3.41156e-13	7.99097e-13	2.79764	6.81287e-08	1.60749e-06	CellOnly_Upregulated
B4GALT7|11285	B4GALT7	11285	0.0257249	0.619293	0.676359	0.654232	6.79222e-13	1.5701e-12	-0.0242402	0.933294	0.963337	Irrelevant
DKFZp686O24166|374383	NCR3LG1	374383	-0.308333	0.00963418	0.0130717	0.967683	2.30171e-08	4.29755e-08	0.406988	0.529423	0.688738	Irrelevant
B9D1|27077	B9D1	27077	-0.269829	0.000196831	0.000303039	0.411575	8.56e-06	1.40565e-05	-0.0810444	0.836622	0.906449	Irrelevant
B9D2|80776	B9D2	80776	-0.311579	7.7691e-08	1.45914e-07	0.290917	0.000811804	0.00117535	0.221764	0.562628	0.716732	Irrelevant
BAALC|79870	BAALC	79870	-0.319408	NA	NA	-0.94452	NA	NA	3.51442	NA	NA	Irrelevant
BAAT|570	BAAT	570	0.365276	NA	NA	0.730133	NA	NA	0.731999	0.22758	0.39539	Irrelevant
C19orf62|29086	BABAM1	29086	0.283342	6.28689e-12	1.44866e-11	0.726143	2.58582e-33	1.2613e-32	0.443226	0.0836341	0.196221	Irrelevant
BACE1|23621	BACE1	23621	0.0822331	0.0995763	0.122421	-0.506849	5.07772e-13	1.18152e-12	-0.0386609	0.925738	0.959021	Irrelevant
BACE2|25825	BACE2	25825	0.970216	4.70316e-29	2.19681e-28	1.19582	2.93742e-39	1.71282e-38	-0.593479	0.266485	0.440532	HealthyOnly_Upregulated
BACH1|571	BACH1	571	0.332848	5.39509e-09	1.07596e-08	-0.0349879	0.63384	0.687108	1.22687	0.000777062	0.00500898	CellOnly_Upregulated
BACH2|60468	BACH2	60468	0.570412	1.05109e-09	2.17495e-09	-0.957572	7.80383e-15	1.95656e-14	3.39213	2.15531e-07	4.50717e-06	CellOnly_Upregulated
BAD|572	BAD	572	-0.139216	0.0263649	0.0342908	0.45575	3.60771e-07	6.34751e-07	-0.198506	0.61326	0.755023	Irrelevant
BAG1|573	BAG1	573	-0.651133	6.99684e-21	2.40168e-20	0.000393028	0.995835	0.998588	-0.777142	0.00496263	0.0224747	Irrelevant
BAG2|9532	BAG2	9532	1.65357	1.82809e-119	1.36474e-117	1.38893	1.93982e-29	8.34874e-29	3.03421	1.61822e-09	5.45945e-08	All_Upregulated
BAG3|9531	BAG3	9531	-0.479763	2.51648e-15	6.79666e-15	-0.270673	0.00178286	0.00252346	-0.261872	0.391674	0.570498	Irrelevant
BAG4|9530	BAG4	9530	-0.439336	1.90039e-06	3.30965e-06	-0.164848	0.142972	0.171173	0.389625	0.297213	0.474559	Irrelevant
BAG5|9529	BAG5	9529	0.0687853	0.0612028	0.0768993	-0.290968	1.03111e-06	1.77677e-06	-0.0193106	0.898676	0.942384	Irrelevant
BAT3|7917	BAG6	7917	0.3623	1.19886e-30	5.94092e-30	0.59483	2.55527e-34	1.28295e-33	0.32864	0.288491	0.464998	Irrelevant
BAGE|574	BAGE	574	0.743814	NA	NA	3.42763	NA	NA	-1.19305	0.248825	0.420564	Irrelevant
BAGE2|85319	BAGE2	85319	-0.337029	NA	NA	-0.475424	0.0141176	0.0186344	-0.105874	0.943397	0.969604	Irrelevant
BAHCC1|57597	BAHCC1	57597	0.738837	5.05782e-18	1.54512e-17	0.504873	4.56661e-06	7.59795e-06	0.463233	0.477474	0.645886	Irrelevant
BAHD1|22893	BAHD1	22893	-0.248034	3.71984e-10	7.87775e-10	0.0247951	0.641671	0.694871	-0.685533	0.00173232	0.00962524	Irrelevant
BAI1|575	ADGRB1	575	1.06332	2.74655e-13	6.72215e-13	0.726393	0.00291642	0.00406877	-0.524818	NA	NA	TCGATNOnly_Upregulated
BAI2|576	ADGRB2	576	-2.03359	1.74172e-71	3.11253e-70	0.260664	0.111589	0.135169	-0.524289	0.343155	0.523113	Irrelevant
BAI3|577	ADGRB3	577	0.189718	NA	NA	-1.56341	NA	NA	4.21575	NA	NA	Irrelevant
BAIAP2|10458	BAIAP2	10458	-0.486384	3.98147e-14	1.01584e-13	0.616278	9.0895e-11	1.90849e-10	-0.41749	0.245719	0.41682	Irrelevant
BAIAP2L1|55971	BAIAP2L1	55971	0.698794	6.09576e-33	3.29327e-32	1.66223	4.9476e-105	1.61557e-103	0.0392587	0.904328	0.94572	HealthyOnly_Upregulated
BAIAP2L2|80115	BAIAP2L2	80115	2.84066	2.76363e-100	1.19147e-98	3.43302	2.14066e-71	3.1534e-70	1.20689	0.108414	0.235974	TCGAOnly_Upregulated
BAIAP3|8938	BAIAP3	8938	-3.02684	1.20396e-128	1.1599e-126	-1.55506	6.99783e-24	2.49581e-23	-1.78652	0.0139391	0.0506922	TCGAOnly_Downregulated
BAK1|578	BAK1	578	0.759686	9.94223e-66	1.47551e-64	1.62377	2.81591e-149	2.01841e-147	-0.345549	0.286066	0.462189	HealthyOnly_Upregulated
BAMBI|25805	BAMBI	25805	0.187849	0.130431	0.157944	1.4938	8.03196e-24	2.85309e-23	-2.20327	2.92945e-07	5.90665e-06	Irrelevant
BANF1|8815	BANF1	8815	0.307113	4.49911e-09	9.01129e-09	1.13053	2.21819e-65	2.78585e-64	0.0914279	0.781221	0.870819	HealthyOnly_Upregulated
BANK1|55024	BANK1	55024	0.837487	NA	NA	-0.647302	0.00472287	0.00648535	0.566598	0.584803	0.73332	Irrelevant
BANP|54971	BANP	54971	0.427324	3.01209e-26	1.2623e-25	0.738772	4.92381e-34	2.45536e-33	0.38594	0.0383909	0.109761	Irrelevant
BAP1|8314	BAP1	8314	-0.00971659	0.762841	0.816079	0.117679	0.0150926	0.0198796	0.472204	0.0994963	0.221868	Irrelevant
BARD1|580	BARD1	580	0.237853	0.00744161	0.0102052	1.14801	5.90694e-18	1.68321e-17	0.405998	0.0583994	0.150083	HealthyOnly_Upregulated
BARHL1|56751	BARHL1	56751	0.284328	NA	NA	1.05834	NA	NA	-0.00414781	0.99731	NA	Irrelevant
BARHL2|343472	BARHL2	343472	4.47117	NA	NA	4.53693	NA	NA	3.24451	0.0067056	0.0285742	CellOnly_Upregulated
BARX1|56033	BARX1	56033	3.18264	NA	NA	4.40511	1.01316e-52	8.95936e-52	3.58089	NA	NA	HealthyOnly_Upregulated
BARX2|8538	BARX2	8538	1.14223	1.66588e-19	5.41223e-19	0.368896	0.0712419	0.0883409	0.922442	0.260128	0.432904	TCGATNOnly_Upregulated
BASP1|10409	BASP1	10409	0.020812	0.797706	0.848953	1.21578	5.94209e-23	2.04483e-22	1.12952	0.214928	0.379535	HealthyOnly_Upregulated
BATF|10538	BATF	10538	-0.569749	1.08676e-09	2.24607e-09	0.794448	1.75584e-06	2.98619e-06	-2.02153	0.0545475	0.142746	Irrelevant
BATF2|116071	BATF2	116071	1.05981	6.43341e-19	2.03418e-18	1.91333	2.68156e-31	1.22783e-30	0.789275	0.211597	0.375257	TCGAOnly_Upregulated
BATF3|55509	BATF3	55509	1.12626	5.87327e-41	4.14083e-40	1.06913	1.05112e-18	3.08546e-18	6.53927	5.94482e-19	1.13789e-16	All_Upregulated
BAX|581	BAX	581	0.454522	2.19527e-16	6.23681e-16	1.59567	1.46719e-85	3.05083e-84	0.477033	0.168773	0.321867	HealthyOnly_Upregulated
BAZ1A|11177	BAZ1A	11177	0.281477	3.60495e-09	7.26e-09	0.749458	2.37204e-26	9.26998e-26	-0.0201983	0.941996	0.968801	Irrelevant
BAZ1B|9031	BAZ1B	9031	0.255067	2.09447e-11	4.70363e-11	0.510795	5.46981e-20	1.68411e-19	0.0575871	0.842791	0.91035	Irrelevant
BAZ2A|11176	BAZ2A	11176	-0.527884	5.57973e-42	4.03279e-41	-0.443436	2.9243e-16	7.76336e-16	-0.331874	0.163812	0.315061	Irrelevant
BAZ2B|29994	BAZ2B	29994	-0.468795	3.85265e-19	1.23149e-18	-1.08368	4.98376e-40	2.99212e-39	0.324113	0.488717	0.655701	HealthyOnly_Downregulated
BBC3|27113	BBC3	27113	-0.511263	1.55711e-10	3.35738e-10	0.986699	3.9487e-15	1.00155e-14	-0.788407	0.129894	0.268077	Irrelevant
NCRNA00081|92482	BBIP1	92482	-0.361317	5.60385e-15	1.48903e-14	-0.501697	1.30833e-12	2.98405e-12	0.0407592	0.895425	0.941122	Irrelevant
BBOX1|8424	BBOX1	8424	2.30678	5.87599e-37	3.65027e-36	-0.490556	0.0194819	0.0254292	0.616101	NA	NA	TCGATNOnly_Upregulated
BBS1|582	BBS1	582	-1.15504	7.03675e-125	6.12873e-123	-1.02709	2.23259e-67	2.95772e-66	-1.35305	5.55031e-06	7.79871e-05	All_Downregulated
BBS10|79738	BBS10	79738	-0.367225	7.3562e-15	1.9421e-14	-0.97718	5.07284e-45	3.55805e-44	0.382963	0.38243	0.561624	Irrelevant
BBS12|166379	BBS12	166379	-0.259319	2.70433e-07	4.92671e-07	-0.788934	5.36777e-25	1.99557e-24	0.995196	0.00583816	0.0255929	Irrelevant
BBS2|583	BBS2	583	-0.424322	4.60778e-24	1.77369e-23	-1.04797	1.61038e-77	2.76762e-76	0.141761	0.693303	0.812507	HealthyOnly_Downregulated
BBS4|585	BBS4	585	-1.15216	1.34099e-136	1.59486e-134	-0.827544	3.73462e-40	2.24906e-39	-1.06583	3.51332e-06	5.2221e-05	Cell_TCGA_TN_Downregulated
BBS5|129880	BBS5	129880	-0.83538	4.58443e-73	8.57467e-72	-0.704668	9.64704e-31	4.33171e-30	-0.370952	0.383531	0.562503	Irrelevant
BBS7|55212	BBS7	55212	0.264234	1.3171e-10	2.84925e-10	-0.30036	1.02258e-06	1.76237e-06	0.887034	0.0018877	0.0103204	Irrelevant
BBS9|27241	BBS9	27241	-0.120109	0.00438477	0.00614509	-0.456446	9.95827e-13	2.28311e-12	-0.20933	0.520663	0.681882	Irrelevant
BBX|56987	BBX	56987	-0.194563	0.000258577	0.000395386	-0.58861	3.69848e-18	1.06283e-17	1.16195	0.00186944	0.0102538	CellOnly_Upregulated
BCAM|4059	BCAM	4059	-1.92242	8.0491e-120	6.03508e-118	-1.0287	1.01531e-16	2.74838e-16	-2.82857	3.99969e-08	9.911e-07	All_Downregulated
BCAN|63827	BCAN	63827	2.05819	NA	NA	2.35637	NA	NA	2.39836	0.00145159	0.00834732	CellOnly_Upregulated
BCAP29|55973	BCAP29	55973	-0.106773	0.0148641	0.0197757	-0.367329	3.04644e-06	5.11209e-06	0.665127	0.0282557	0.0870171	Irrelevant
BCAP31|10134	BCAP31	10134	0.18193	0.000208198	0.00032014	0.418195	6.79973e-08	1.24235e-07	-0.159185	0.562417	0.7167	Irrelevant
BCAR1|9564	BCAR1	9564	0.158374	0.00496484	0.00691979	0.582222	2.31857e-11	5.00409e-11	0.0873717	0.800416	0.883344	Irrelevant
BCAR3|8412	BCAR3	8412	-0.701147	3.39309e-20	1.13377e-19	-0.59393	3.321e-08	6.16088e-08	1.55349	1.0787e-06	1.83781e-05	CellOnly_Upregulated
BCAR4|400500	BCAR4	400500	1.65041	NA	NA	6.5887	NA	NA	-3.66523	NA	NA	Irrelevant
BCAS1|8537	BCAS1	8537	-3.89699	1.43013e-171	3.24509e-169	-1.1605	1.06607e-06	1.83503e-06	-7.48337	1.64677e-20	4.35073e-18	All_Downregulated
BCAS2|10286	BCAS2	10286	0.425083	NA	NA	0.482673	NA	NA	-0.928132	0.0470843	0.127871	Irrelevant
BCAS3|54828	BCAS3	54828	-0.585838	2.18273e-27	9.58524e-27	-0.557071	5.20349e-17	1.42562e-16	-3.74966	4.35892e-10	1.66527e-08	CellOnly_Downregulated
BCAS4|55653	BCAS4	55653	-0.329387	9.71909e-09	1.91004e-08	0.468445	2.01531e-07	3.5855e-07	-1.91159	4.7545e-08	1.16582e-06	CellOnly_Downregulated
BCAT1|586	BCAT1	586	1.08238	8.28822e-31	4.12855e-30	1.22262	4.22651e-15	1.07031e-14	7.16875	2.64458e-15	2.63867e-13	All_Upregulated
BCAT2|587	BCAT2	587	-0.639906	8.93796e-23	3.28646e-22	0.355609	2.58007e-05	4.12087e-05	-0.449602	0.14641	0.290958	Irrelevant
BCCIP|56647	BCCIP	56647	0.152363	0.000556633	0.000830519	0.706363	2.25989e-21	7.3481e-21	0.655911	0.0591891	0.15151	Irrelevant
BCDIN3D|144233	BCDIN3D	144233	-0.667014	8.26987e-71	1.44492e-69	-0.16207	0.000839657	0.00121438	-1.34748	7.35824e-09	2.13662e-07	CellOnly_Downregulated
BCHE|590	BCHE	590	-2.71492	NA	NA	-1.83201	5.61609e-17	1.53628e-16	2.73066	NA	NA	TCGATNOnly_Downregulated
BCKDHA|593	BCKDHA	593	-0.0771	0.103609	0.12706	0.141494	0.0719616	0.0892083	-1.0434	0.00425795	0.0199527	CellOnly_Downregulated
BCKDHB|594	BCKDHB	594	-0.152752	0.00313042	0.00443256	-0.743412	3.17291e-22	1.06365e-21	0.237433	0.491815	0.658115	Irrelevant
BCKDK|10295	BCKDK	10295	-0.344373	2.82708e-15	7.61885e-15	0.324663	3.89364e-08	7.1967e-08	-0.459658	0.0986211	0.220598	Irrelevant
BCL10|8915	BCL10	8915	0.100497	0.00481504	0.00672188	0.0632444	0.284295	0.32741	0.816983	0.00146963	0.00841238	Irrelevant
BCL11A|53335	BCL11A	53335	3.02997	4.45296e-95	1.56717e-93	1.57692	8.56646e-25	3.15679e-24	1.29797	NA	NA	TCGAOnly_Upregulated
BCL11B|64919	BCL11B	64919	1.1229	1.28878e-20	4.37846e-20	1.13366	3.35275e-14	8.16562e-14	0.922909	0.306396	0.485011	TCGAOnly_Upregulated
BCL2|596	BCL2	596	-1.87413	9.97514e-91	3.11633e-89	-1.92787	1.53896e-48	1.20607e-47	-1.88411	0.00136237	0.00793888	All_Downregulated
BCL2A1|597	BCL2A1	597	2.00493	NA	NA	2.99189	1.84311e-57	1.85499e-56	4.53808	NA	NA	HealthyOnly_Upregulated
BCL2L1|598	BCL2L1	598	-0.505961	5.89594e-40	4.02835e-39	0.0907871	0.102874	0.125188	0.267517	0.471242	0.641009	Irrelevant
BCL2L10|10017	BCL2L10	10017	1.89531	1.11897e-47	9.74085e-47	0.995479	2.21215e-09	4.34908e-09	1.98179	0.0557272	0.144906	TCGATNOnly_Upregulated
BCL2L11|10018	BCL2L11	10018	-0.41053	4.91715e-18	1.50268e-17	-0.0646559	0.363154	0.412039	-0.545931	0.101015	0.224348	Irrelevant
BCL2L12|83596	BCL2L12	83596	0.725971	3.27637e-30	1.59969e-29	1.85346	6.24958e-111	2.35467e-109	0.322399	0.40211	0.580082	HealthyOnly_Upregulated
BCL2L13|23786	BCL2L13	23786	-0.0594411	0.117171	0.142759	-0.364829	2.98186e-10	6.11669e-10	0.523889	0.0272089	0.0845007	Irrelevant
BCL2L14|79370	BCL2L14	79370	3.04476	4.10589e-104	1.97782e-102	2.67574	NA	NA	3.83634	NA	NA	TCGATNOnly_Upregulated
BCL2L15|440603	BCL2L15	440603	-0.43694	6.05675e-05	9.61951e-05	0.359121	NA	NA	1.19589	NA	NA	Irrelevant
BCL2L2|599	BCL2L2	599	-0.194331	3.89301e-06	6.65493e-06	-1.11009	2.11859e-55	2.00845e-54	0.146354	0.498651	0.663148	HealthyOnly_Downregulated
BCL3|602	BCL3	602	-0.142282	0.0170474	0.022562	0.954561	2.58266e-23	9.0089e-23	-0.129476	0.777536	0.868503	Irrelevant
BCL6|604	BCL6	604	0.0503223	0.424869	0.478286	-1.08807	4.57996e-34	2.28518e-33	0.134216	0.771107	0.865355	HealthyOnly_Downregulated
BCL6B|255877	BCL6B	255877	-0.287895	2.78135e-06	4.79452e-06	-1.04953	7.31828e-24	2.60588e-23	0.515911	0.497261	0.662191	HealthyOnly_Downregulated
BCL7A|605	BCL7A	605	0.158577	0.000912737	0.00134221	0.180566	0.0287832	0.0370301	-0.411249	0.177959	0.333949	Irrelevant
BCL7B|9275	BCL7B	9275	0.171035	2.93387e-07	5.33699e-07	0.149401	0.0118946	0.0157994	-0.199608	0.521802	0.683023	Irrelevant
BCL7C|9274	BCL7C	9274	0.206169	0.0036981	0.00521112	0.978931	1.09286e-22	3.72374e-22	-8.34788e-05	0.999801	0.999907	Irrelevant
BCL9|607	BCL9	607	-0.194552	0.000309329	0.000470113	1.06123	8.57692e-38	4.80117e-37	-0.648186	0.0296157	0.090052	HealthyOnly_Upregulated
BCL9L|283149	BCL9L	283149	0.187974	7.94807e-06	1.33228e-05	0.154844	0.0159904	0.0210181	-0.697068	0.00622634	0.0269748	Irrelevant
BCLAF1|9774	BCLAF1	9774	-0.097428	0.00772125	0.010566	-0.25763	1.10099e-05	1.79591e-05	0.212734	0.444445	0.617905	Irrelevant
BCMO1|53630	BCO1	53630	1.47748	7.10715e-25	2.82533e-24	1.52153	6.86822e-11	1.45073e-10	0.360836	0.618683	0.758593	TCGAOnly_Upregulated
BCO2|83875	BCO2	83875	-0.27523	0.00993945	0.0134658	-1.05731	NA	NA	2.60249	6.43402e-05	0.000629574	CellOnly_Upregulated
BCOR|54880	BCOR	54880	-0.560261	4.18409e-26	1.74245e-25	-0.00708154	0.921164	0.954733	-0.561093	0.0262412	0.0822307	Irrelevant
BCORL1|63035	BCORL1	63035	-0.199445	0.000122486	0.000190863	-0.167618	0.00760475	0.0102574	0.599474	0.185194	0.343302	Irrelevant
BCR|613	BCR	613	0.349922	6.22769e-17	1.81056e-16	0.220846	0.000203204	0.000306588	0.34389	0.314604	0.493465	Irrelevant
LOC644165|644165	BCRP3	644165	0.367196	0.00160296	0.00231924	1.04561	1.43135e-10	2.97945e-10	-1.17255	0.116051	0.247683	HealthyOnly_Upregulated
BCS1L|617	BCS1L	617	0.393575	1.58158e-21	5.54919e-21	0.625034	1.58594e-22	5.37891e-22	-0.244395	0.267051	0.440946	Irrelevant
BCYRN1|618	BCYRN1	618	0.0205746	0.973922	0.997127	-0.0219996	0.984415	0.997126	0.468411	NA	NA	Irrelevant
BDH1|622	BDH1	622	-0.0627625	0.352076	0.401425	0.704994	7.3996e-10	1.48929e-09	-0.927025	0.10573	0.231692	Irrelevant
BDH2|56898	BDH2	56898	-0.097166	0.0808144	0.100298	-0.899758	7.20139e-40	4.30448e-39	0.20658	0.61102	0.753601	Irrelevant
BDKRB1|623	BDKRB1	623	-0.597148	2.50704e-08	4.8209e-08	-0.636652	6.99685e-05	0.000108777	2.74597	0.00158841	0.0089637	CellOnly_Upregulated
BDKRB2|624	BDKRB2	624	-0.77588	7.59893e-25	3.01458e-24	-1.30628	7.07986e-31	3.19609e-30	0.296445	NA	NA	HealthyOnly_Downregulated
BDNF|627	BDNF	627	-0.985962	NA	NA	-0.793025	NA	NA	5.96481	6.0244e-15	5.73633e-13	CellOnly_Upregulated
BDNFOS|497258	BDNF-AS	497258	-0.510602	2.58446e-13	6.33262e-13	-1.00735	1.34533e-25	5.10831e-25	-0.601873	0.241717	0.411985	HealthyOnly_Downregulated
BDP1|55814	BDP1	55814	-0.622685	2.51173e-27	1.09964e-26	-0.954052	1.04372e-30	4.67938e-30	0.245663	0.521838	0.683023	Irrelevant
BEAN|146227	BEAN1	146227	0.158073	0.100131	0.123068	0.410815	0.00747224	0.0100871	3.20977	9.71541e-06	0.000124397	CellOnly_Upregulated
BECN1|8678	BECN1	8678	-0.614693	3.72314e-55	4.04572e-54	-0.378392	3.18538e-16	8.44247e-16	-0.326892	0.195326	0.356404	Irrelevant
BEGAIN|57596	BEGAIN	57596	0.223917	0.0743327	0.0925002	-0.499402	0.00671804	0.00910875	0.632306	NA	NA	Irrelevant
BEND2|139105	BEND2	139105	0.74378	0.063713	0.0798729	-1.34825	0.000235674	0.000354153	0.445746	0.755624	NA	HealthyOnly_Downregulated
BEND3|57673	BEND3	57673	0.993796	1.91563e-47	1.65506e-46	1.65348	9.28744e-92	2.26195e-90	0.473132	0.0374035	0.107643	HealthyOnly_Upregulated
BEND4|389206	BEND4	389206	1.88182	4.88928e-25	1.95901e-24	1.31807	NA	NA	4.15645	NA	NA	TCGATNOnly_Upregulated
BEND5|79656	BEND5	79656	0.170563	0.064811	0.0811667	-0.836578	1.43303e-08	2.70196e-08	0.727139	0.52967	0.688869	Irrelevant
BEND6|221336	BEND6	221336	0.877333	4.69082e-24	1.80364e-23	1.43406	2.84834e-31	1.30318e-30	2.34335	1.78558e-06	2.85541e-05	Cell_Healthy_Upregulated
BEND7|222389	BEND7	222389	0.964816	8.76347e-18	2.64391e-17	-0.205159	0.117734	0.142201	1.41292	0.0852698	0.198793	Irrelevant
BEST1|7439	BEST1	7439	-0.0128348	0.844558	0.892262	-0.924218	6.79179e-21	2.16995e-20	-1.61565	NA	NA	Irrelevant
BEST2|54831	BEST2	54831	0.891369	NA	NA	1.62092	7.42476e-07	1.28732e-06	-1.06415	0.280645	0.456332	HealthyOnly_Upregulated
BEST3|144453	BEST3	144453	-1.49246	NA	NA	-2.39325	NA	NA	2.73994	0.0015509	0.00878904	CellOnly_Upregulated
BEST4|266675	BEST4	266675	0.40327	0.000748448	0.00110609	0.650702	0.000137186	0.000209347	0.0560063	0.933628	0.963469	Irrelevant
BET1|10282	BET1	10282	0.145111	8.09328e-05	0.000127472	0.176114	0.000788044	0.00114235	0.199879	0.522666	0.683609	Irrelevant
BET1L|51272	BET1L	51272	-0.239206	1.51281e-11	3.42413e-11	-0.0413592	0.474153	0.527524	-0.391171	0.349683	0.529408	Irrelevant
BET3L|100128327	TRAPPC3L	100128327	0.169883	0.0130135	0.0174305	0.0325461	0.87057	0.910862	1.05645	0.454232	NA	Irrelevant
BEX1|55859	BEX1	55859	-3.24051	NA	NA	0.451243	NA	NA	4.31933	NA	NA	Irrelevant
BEX2|84707	BEX2	84707	0.611319	2.50666e-08	4.82072e-08	0.217389	0.144017	0.172365	-1.6278	0.0328607	0.0971491	Irrelevant
BEX4|56271	BEX4	56271	-0.281181	8.45281e-05	0.000132952	-0.383138	0.00015498	0.000235806	-1.83213	0.0484697	0.130681	Irrelevant
BEX5|340542	BEX5	340542	0.0554237	0.598426	0.65587	-0.330479	0.0455796	0.0575637	0.0221922	0.981954	0.991682	Irrelevant
BFAR|51283	BFAR	51283	-0.0424549	0.127198	0.154257	0.20864	8.72723e-07	1.50816e-06	0.166047	0.319276	0.498666	Irrelevant
BFSP1|631	BFSP1	631	0.474686	5.11725e-08	9.68895e-08	0.908938	4.08926e-15	1.0363e-14	-0.0354894	0.929074	0.960779	Irrelevant
BFSP2|8419	BFSP2	8419	-0.96638	NA	NA	1.77937	6.71938e-15	1.68827e-14	-5.97298	1.49622e-11	7.32798e-10	Irrelevant
BGLAP|632	BGLAP	632	1.7314	NA	NA	2.33973	NA	NA	-0.591244	NA	NA	Irrelevant
BGN|633	BGN	633	0.402228	2.91427e-07	5.30244e-07	2.6656	1.10214e-80	2.06526e-79	5.20038	NA	NA	HealthyOnly_Upregulated
BHLHA15|168620	BHLHA15	168620	0.291987	0.0358905	0.0461511	1.81296	9.25805e-28	3.76666e-27	-0.348218	0.639841	0.774907	HealthyOnly_Upregulated
BHLHB9|80823	BHLHB9	80823	0.0476515	0.424084	0.477465	-0.201732	0.0163578	0.0214818	0.677151	0.0928337	0.210591	Irrelevant
BHLHE22|27319	BHLHE22	27319	1.07638	NA	NA	0.328378	NA	NA	3.34924	NA	NA	Irrelevant
BHLHE23|128408	BHLHE23	128408	0.031756	0.959586	0.988534	0.0431288	0.969367	0.989291	0.522315	0.757681	NA	Irrelevant
BHLHE40|8553	BHLHE40	8553	-1.26841	1.29662e-88	3.80276e-87	-0.673495	3.23548e-09	6.30748e-09	0.406996	0.320503	0.499709	Irrelevant
BHLHE41|79365	BHLHE41	79365	0.196108	0.03251	0.0419574	-1.0054	3.34858e-16	8.86568e-16	3.18482	5.93836e-08	1.42445e-06	Irrelevant
BHMT|635	BHMT	635	1.10344	NA	NA	-0.0451189	NA	NA	1.51378	0.150027	0.296138	Irrelevant
BHMT2|23743	BHMT2	23743	0.445245	4.29897e-05	6.89827e-05	-2.85695	2.44491e-46	1.79033e-45	5.58369	NA	NA	HealthyOnly_Downregulated
BICC1|80114	BICC1	80114	-0.0281906	0.805414	0.856047	-1.11718	3.63184e-13	8.49115e-13	7.30496	8.60797e-22	2.78394e-19	Irrelevant
BICD1|636	BICD1	636	0.872754	3.57392e-31	1.8037e-30	0.727485	4.58281e-11	9.75715e-11	1.68205	0.000661164	0.0044033	CellOnly_Upregulated
BICD2|23299	BICD2	23299	0.341526	1.52293e-20	5.15363e-20	0.0342984	0.542813	0.597244	1.01068	6.75729e-06	9.21172e-05	CellOnly_Upregulated
BID|637	BID	637	0.808294	1.29327e-57	1.49882e-56	1.09306	1.9775e-59	2.11457e-58	0.419961	0.168826	0.321867	HealthyOnly_Upregulated
BIK|638	BIK	638	-0.782079	1.17311e-17	3.52015e-17	1.0284	8.90288e-09	1.6975e-08	0.597229	0.406277	0.583756	HealthyOnly_Upregulated
BIN1|274	BIN1	274	1.04744	6.9695e-36	4.19215e-35	-0.828979	NA	NA	1.9161	0.000946583	0.00590293	Cell_TCGA_TN_Upregulated
BIN2|51411	BIN2	51411	0.810079	1.8678e-21	6.53751e-21	1.09186	1.2373e-21	4.06507e-21	-0.380328	0.688602	0.809544	HealthyOnly_Upregulated
BIN3|55909	BIN3	55909	0.138384	0.011707	0.0157503	0.00439531	0.951609	0.978181	0.149949	0.622361	0.761281	Irrelevant
BIRC2|329	BIRC2	329	0.455029	1.93317e-30	9.53043e-30	0.121139	0.0629702	0.0784979	1.32594	3.17212e-05	0.000344047	CellOnly_Upregulated
BIRC3|330	BIRC3	330	0.940935	6.89586e-20	2.28164e-19	0.846409	5.30594e-09	1.02195e-08	4.25731	1.69768e-16	2.09507e-14	CellOnly_Upregulated
BIRC5|332	BIRC5	332	1.3618	3.8744e-42	2.81559e-41	4.65337	7.22873e-223	1.24965e-220	0.390364	0.375726	0.555256	TCGAOnly_Upregulated
BIRC6|57448	BIRC6	57448	-0.0693302	0.170443	0.203524	-0.218703	0.00349744	0.00485097	0.273312	0.409816	0.586909	Irrelevant
BIRC7|79444	BIRC7	79444	0.814722	NA	NA	1.48234	NA	NA	-5.73781	NA	NA	Irrelevant
BIVM|54841	BIVM	54841	0.511799	4.40821e-17	1.29131e-16	-0.123283	0.127308	0.153241	0.852428	0.0192722	0.0650009	Irrelevant
LOC339674|339674	LINC00634	339674	1.77926	5.3049e-50	4.93436e-49	3.91271	1.71345e-106	5.7769e-105	0.555689	0.371919	0.552066	TCGAOnly_Upregulated
BLCAP|10904	BLCAP	10904	-0.182908	2.45651e-05	4.00061e-05	-0.787136	9.98397e-33	4.7774e-32	-0.264987	0.450969	0.623748	Irrelevant
BLID|414899	BLID	414899	0.447088	0.373307	0.423755	-0.26988	0.604078	0.657797	3.92015	NA	NA	Irrelevant
BLK|640	BLK	640	0.764149	0.000118588	0.000184922	2.10954	NA	NA	-1.64062	NA	NA	Irrelevant
BLM|641	BLM	641	1.13258	3.27436e-46	2.72389e-45	2.9611	1.18447e-189	1.29726e-187	0.387131	0.237732	0.407733	TCGAOnly_Upregulated
BLMH|642	BLMH	642	-0.0555847	0.422889	0.476243	0.504736	2.9329e-11	6.30373e-11	-0.325256	0.489627	0.65664	Irrelevant
BLNK|29760	BLNK	29760	-0.503203	7.00338e-15	1.8515e-14	0.569066	1.82506e-07	3.2559e-07	-2.65671	0.00987336	0.0388758	CellOnly_Downregulated
BLOC1S1|2647	BLOC1S1	2647	-0.304032	2.17493e-07	3.98033e-07	0.0453285	0.593895	0.647789	-0.713243	0.0397114	0.11249	Irrelevant
BLOC1S2|282991	BLOC1S2	282991	-0.0914741	0.00849276	0.0115813	0.273066	2.31695e-06	3.91291e-06	-0.400684	0.304377	0.482644	Irrelevant
BLOC1S3|388552	BLOC1S3	388552	0.0770119	0.0471644	0.0598799	0.862726	1.68503e-51	1.44304e-50	-0.905495	0.000852308	0.00540908	Irrelevant
BLVRA|644	BLVRA	644	-0.939007	6.75005e-48	5.93296e-47	-0.145078	0.102219	0.124443	-0.599797	0.0502069	0.1341	Irrelevant
BLVRB|645	BLVRB	645	-0.539514	2.41085e-12	5.66727e-12	0.115834	0.339859	0.387502	-2.0287	1.8795e-08	5.02218e-07	CellOnly_Downregulated
BLZF1|8548	BLZF1	8548	-0.240724	9.74431e-08	1.82099e-07	0.19669	0.0016252	0.00230715	0.132398	0.683862	0.806126	Irrelevant
BMF|90427	BMF	90427	0.390992	3.95672e-11	8.76139e-11	1.22699	1.13142e-32	5.40659e-32	-1.31582	0.0132248	0.0487378	Irrelevant
BMI1|648	BMI1	648	-0.716002	2.05298e-28	9.35707e-28	-0.011991	0.868621	0.909147	0.365913	0.329185	0.508778	Irrelevant
BMP1|649	BMP1	649	0.645066	2.33821e-19	7.54961e-19	1.14201	6.29807e-22	2.08748e-21	2.12925	4.77097e-07	9.01689e-06	Cell_Healthy_Upregulated
BMP10|27302	BMP10	27302	0.407627	0.491031	0.547124	0.272319	0.727998	0.779167	0.29285	0.862671	NA	Irrelevant
BMP15|9210	BMP15	9210	-0.105711	0.821326	0.870331	0.0782761	0.916196	0.950535	-0.15867	0.925333	NA	Irrelevant
BMP2|650	BMP2	650	2.18415	3.79525e-95	1.33843e-93	-0.686182	0.000234226	0.000352098	4.67517	2.21669e-08	5.83998e-07	Cell_TCGA_TN_Upregulated
BMP2K|55589	BMP2K	55589	-0.265276	0.000408638	0.000615294	-0.648464	8.81556e-11	1.85274e-10	1.42974	1.05144e-05	0.000133624	CellOnly_Upregulated
BMP3|651	BMP3	651	2.17193	NA	NA	-1.96565	NA	NA	-1.19698	NA	NA	Irrelevant
BMP4|652	BMP4	652	-1.50294	3.97843e-38	2.56479e-37	-1.60165	3.42411e-22	1.14568e-21	1.597	0.0206452	0.0684087	TCGAOnly_Downregulated
BMP5|653	BMP5	653	1.27469	NA	NA	-0.230577	NA	NA	0.288326	NA	NA	Irrelevant
BMP6|654	BMP6	654	1.63245	3.1538e-60	3.94683e-59	-0.654643	0.000293989	0.000438237	3.48366	NA	NA	TCGATNOnly_Upregulated
BMP7|655	BMP7	655	0.95809	2.1813e-10	4.67171e-10	1.31669	4.25636e-11	9.07636e-11	-3.07942	0.000749486	0.0048714	Irrelevant
BMP8A|353500	BMP8A	353500	-0.122231	0.13765	0.166233	2.66486	9.99292e-98	2.80135e-96	-0.278975	0.690557	0.810758	HealthyOnly_Upregulated
BMP8B|656	BMP8B	656	0.248293	0.0238058	0.0310796	1.27611	5.69744e-18	1.62456e-17	0.207113	0.725902	0.835037	HealthyOnly_Upregulated
BMPER|168667	BMPER	168667	-0.139682	NA	NA	-2.20521	7.00585e-22	2.31815e-21	3.35255	0.000548825	0.00378071	Irrelevant
BMPR1A|657	BMPR1A	657	0.142198	0.00461074	0.0064513	-0.446357	2.16714e-09	4.26201e-09	-0.071292	0.788529	0.875766	Irrelevant
BMPR1B|658	BMPR1B	658	-4.77923	1.53349e-146	2.26026e-144	-0.261565	0.190913	0.224739	-0.295487	0.559572	0.714239	Irrelevant
BMPR2|659	BMPR2	659	-0.212719	1.072e-05	1.78356e-05	-0.633103	6.79137e-18	1.93055e-17	0.338469	0.409585	0.586667	Irrelevant
BMS1|9790	BMS1	9790	0.541992	8.0199e-61	1.01768e-59	0.555622	2.88785e-26	1.12583e-25	0.585547	0.0418349	0.117265	Irrelevant
BMS1P4|729096	BMS1P4	729096	-0.761139	7.24247e-28	3.23398e-27	-0.887538	1.73345e-16	4.64317e-16	-0.712437	0.0440138	0.121879	Irrelevant
BMS1P5|399761	BMS1P5	399761	-0.400928	1.29317e-11	2.93934e-11	-0.984644	1.69454e-26	6.64145e-26	-0.0700349	0.891039	0.938995	Irrelevant
BMX|660	BMX	660	-0.857863	7.76094e-11	1.69925e-10	-3.73527	1.02368e-90	2.40995e-89	1.84273	NA	NA	HealthyOnly_Downregulated
BNC1|646	BNC1	646	3.2616	8.72239e-81	2.04094e-79	0.92232	NA	NA	5.64919	NA	NA	TCGATNOnly_Upregulated
BNC2|54796	BNC2	54796	-0.595475	4.49617e-11	9.93293e-11	-1.01286	2.51275e-13	5.91631e-13	8.77202	3.45475e-17	4.8725e-15	Irrelevant
BNIP1|662	BNIP1	662	-0.0836489	0.048927	0.0620082	0.374411	3.85138e-09	7.47675e-09	0.12106	0.736131	0.841972	Irrelevant
BNIP2|663	BNIP2	663	0.338023	1.54607e-19	5.03247e-19	-0.4551	3.16018e-18	9.11259e-18	0.718192	0.00358469	0.0173661	Irrelevant
BNIP3|664	BNIP3	664	0.363673	2.8649e-07	5.21373e-07	0.134149	0.223263	0.260749	0.351154	0.467664	0.638089	Irrelevant
BNIP3L|665	BNIP3L	665	-0.430553	9.45347e-17	2.72617e-16	-1.17931	3.66428e-43	2.41994e-42	0.975771	0.0200274	0.0669293	HealthyOnly_Downregulated
BNIPL|149428	BNIPL	149428	-0.899929	8.72198e-15	2.29529e-14	0.349412	0.0907882	0.111125	-4.51351	2.56068e-09	8.16891e-08	CellOnly_Downregulated
BOC|91653	BOC	91653	1.2567	1.02898e-38	6.75477e-38	-0.621285	5.29387e-06	8.77898e-06	0.536961	0.352418	0.532302	TCGATNOnly_Upregulated
BOD1|91272	BOD1	91272	-0.105548	0.011097	0.0149659	0.0478388	0.384945	0.434943	0.186031	0.504998	0.668177	Irrelevant
BOD1L|259282	BOD1L1	259282	-0.409095	1.17864e-16	3.38592e-16	-0.860553	7.54355e-31	3.40106e-30	0.480453	0.236306	0.405993	Irrelevant
BOK|666	BOK	666	-0.0226004	0.742245	0.796219	-1.29776	9.59386e-27	3.79557e-26	-0.223877	0.606007	0.75013	HealthyOnly_Downregulated
BOLA1|51027	BOLA1	51027	0.479733	1.96714e-13	4.85035e-13	1.36875	5.39064e-49	4.2836e-48	-1.60431	0.00106459	0.00648364	Irrelevant
BOLA2|552900	BOLA2	552900	0.265307	1.51557e-05	2.50321e-05	1.57272	6.32123e-88	1.3898e-86	-0.105017	0.760805	0.85883	HealthyOnly_Upregulated
BOLA3|388962	BOLA3	388962	0.618554	2.83375e-34	1.61068e-33	1.16807	9.77317e-51	8.19712e-50	0.254271	0.547514	0.703539	HealthyOnly_Upregulated
BOLL|66037	BOLL	66037	1.65105	NA	NA	-0.358235	NA	NA	3.11883	NA	NA	Irrelevant
BOP1|23246	BOP1	23246	1.29585	6.4348e-45	5.12555e-44	2.59576	4.26715e-79	7.57731e-78	1.38011	0.000486669	0.00341141	All_Upregulated
C13orf34|79866	BORA	79866	0.915656	8.02228e-62	1.05687e-60	1.49063	1.92806e-85	3.99501e-84	0.409658	0.238569	0.408517	HealthyOnly_Upregulated
BPESC1|60467	BPESC1	60467	0.364229	0.461263	0.515989	0.366603	0.612564	0.666091	0.332026	0.844519	NA	Irrelevant
BPGM|669	BPGM	669	0.25776	3.70856e-10	7.85484e-10	0.529257	1.31698e-13	3.14112e-13	0.9927	0.00202898	0.0109191	Irrelevant
BPHL|670	BPHL	670	0.0674831	0.153385	0.184183	0.127774	0.130129	0.156455	-0.0798239	0.759498	0.857776	Irrelevant
BPI|671	BPI	671	4.40878	1.92527e-92	6.32404e-91	3.399	3.32489e-38	1.8803e-37	-1.26501	NA	NA	TCGAOnly_Upregulated
PLUNC|51297	BPIFA1	51297	5.27248	NA	NA	6.3635	NA	NA	-2.12246	NA	NA	Irrelevant
C20orf70|140683	BPIFA2	140683	-1.6335	NA	NA	3.37729	NA	NA	-3.51735	0.00207269	0.0111021	CellOnly_Downregulated
BASE|317716	BPIFA4P	317716	-4.28568	NA	NA	2.15171	NA	NA	-5.34728	1.23754e-06	2.08081e-05	CellOnly_Downregulated
C20orf114|92747	BPIFB1	92747	-0.922506	NA	NA	3.20982	NA	NA	-1.67874	NA	NA	Irrelevant
BPIL1|80341	BPIFB2	80341	-1.89149	NA	NA	0.320507	NA	NA	-4.61925	5.13489e-08	1.25254e-06	CellOnly_Downregulated
C20orf186|149954	BPIFB4	149954	-0.185008	NA	NA	4.42752	NA	NA	0.00886709	0.995444	NA	Irrelevant
BPIL2|254240	BPIFC	254240	1.11141	NA	NA	2.8844	NA	NA	0.897367	0.474832	NA	Irrelevant
BPNT1|10380	BPNT1	10380	0.147465	0.000481904	0.00072252	0.969018	3.17529e-54	2.92987e-53	-0.28087	0.254017	0.42589	Irrelevant
BPTF|2186	BPTF	2186	-0.342876	1.74052e-08	3.37439e-08	-0.30919	3.90204e-05	6.16639e-05	-1.21224	0.00556043	0.0246636	CellOnly_Downregulated
BRAF|673	BRAF	673	0.149379	0.0088401	0.0120369	0.0643466	0.379533	0.429269	0.310377	0.158008	0.307078	Irrelevant
BRAP|8315	BRAP	8315	-0.102663	0.000334171	0.000506825	-0.130757	0.00211871	0.00298253	-0.127022	0.479472	0.647791	Irrelevant
C7orf27|221927	BRAT1	221927	0.0156153	0.781559	0.833879	0.806221	8.21202e-22	2.71014e-21	-0.833403	0.00238526	0.0124597	Irrelevant
BRCA1|672	BRCA1	672	-0.111715	0.146472	0.176501	1.00082	1.63184e-17	4.56735e-17	0.622613	0.0104742	0.0407286	HealthyOnly_Upregulated
BRCA2|675	BRCA2	675	0.649355	3.65894e-14	9.35347e-14	2.02601	3.9319e-58	4.04735e-57	1.45893	0.00105866	0.00646639	Cell_Healthy_Upregulated
BRCC3|79184	BRCC3	79184	-0.0130156	0.786848	0.838695	0.518484	1.84371e-14	4.54243e-14	0.367389	0.233862	0.403012	Irrelevant
BRD1|23774	BRD1	23774	0.233605	1.88645e-10	4.05028e-10	0.111439	0.051071	0.0642093	-0.0668364	0.757253	0.856366	Irrelevant
BRD2|6046	BRD2	6046	-0.0539688	0.0981819	0.120801	0.118043	0.00744477	0.0100531	-0.395943	0.0264982	0.0828423	Irrelevant
BRD3|8019	BRD3	8019	-0.351396	2.03688e-15	5.53077e-15	0.0185015	0.77475	0.822664	0.315741	0.266545	0.440532	Irrelevant
BRD4|23476	BRD4	23476	0.305538	2.62953e-15	7.09534e-15	0.562017	7.78512e-22	2.57117e-21	1.36928	0.000342875	0.00254215	CellOnly_Upregulated
BRD7|29117	BRD7	29117	0.316042	1.11657e-15	3.07052e-15	0.211503	3.3388e-06	5.58886e-06	0.808573	0.0200118	0.0669189	Irrelevant
BRD7P3|23629	BRD7P3	23629	-0.561736	NA	NA	0.240123	0.222984	0.260493	3.17304	0.00393434	0.0186978	CellOnly_Upregulated
BRD8|10902	BRD8	10902	-0.475903	1.0738e-39	7.25333e-39	-0.323783	1.13005e-09	2.25384e-09	0.153458	0.516031	0.678183	Irrelevant
BRD9|65980	BRD9	65980	0.292709	5.14219e-15	1.36805e-14	0.402525	2.02622e-10	4.18413e-10	0.366018	0.118547	0.251294	Irrelevant
BRDT|676	BRDT	676	-1.93026	NA	NA	0.389677	NA	NA	0.29393	0.801578	NA	Irrelevant
BRE|9577	BRE	9577	0.0488444	0.150716	0.181286	0.123932	0.0282036	0.0363162	-0.103857	0.616232	0.756893	Irrelevant
BREA2|286076	BREA2	286076	0.345066	0.000438746	0.000659247	1.29813	6.86017e-19	2.02554e-18	-0.397419	0.488985	0.655967	HealthyOnly_Upregulated
BRF1|2972	BRF1	2972	-0.220133	4.44088e-06	7.56301e-06	0.346904	1.42998e-06	2.44472e-06	-0.604798	0.114845	0.245665	Irrelevant
BRF2|55290	BRF2	55290	-0.391773	4.93757e-06	8.38157e-06	0.430766	1.17514e-07	2.11896e-07	-0.347356	0.383569	0.562503	Irrelevant
BRI3|25798	BRI3	25798	0.835521	9.13399e-67	1.40891e-65	0.597018	3.04388e-14	7.43081e-14	0.466262	0.266125	0.44025	Irrelevant
BRI3BP|140707	BRI3BP	140707	0.284064	5.23442e-06	8.8689e-06	1.5113	5.1582e-48	3.97529e-47	-0.313531	0.346325	0.525936	HealthyOnly_Upregulated
BRIP1|83990	BRIP1	83990	0.4487	1.32464e-05	2.19423e-05	2.56487	5.93225e-87	1.27877e-85	-1.01687	0.0425919	0.118943	HealthyOnly_Upregulated
BRIX1|55299	BRIX1	55299	0.638917	4.16976e-49	3.79259e-48	1.15237	4.40341e-63	5.16946e-62	0.98379	0.00289168	0.0145734	HealthyOnly_Upregulated
C3orf10|55845	BRK1	55845	0.0915266	0.0128852	0.0172667	0.216115	0.000598524	0.000875178	0.346244	0.338212	0.517759	Irrelevant
BRMS1|25855	BRMS1	25855	0.0962083	0.103036	0.126413	1.12042	6.29164e-49	4.98161e-48	-0.163167	0.592047	0.739192	HealthyOnly_Upregulated
BRMS1L|84312	BRMS1L	84312	0.388083	5.91228e-21	2.03386e-20	-0.0558908	0.373967	0.423463	0.358756	0.168556	0.321613	Irrelevant
C1orf58|148362	BROX	148362	-0.297604	6.35567e-05	0.000100822	0.208052	0.0434393	0.0549907	0.224146	0.385673	0.564316	Irrelevant
BRP44|25874	MPC2	25874	-0.0983531	0.125433	0.152201	0.746277	2.18584e-20	6.84479e-20	-0.122226	0.738833	0.843509	Irrelevant
BRP44L|51660	MPC1	51660	0.431143	1.01534e-18	3.18762e-18	-0.115122	0.162849	0.193355	-0.469647	0.200057	0.362052	Irrelevant
BRPF1|7862	BRPF1	7862	0.361622	4.91723e-27	2.12579e-26	0.390323	2.15596e-12	4.87261e-12	0.731081	0.0364342	0.105411	Irrelevant
BRPF3|27154	BRPF3	27154	-0.200912	1.68598e-05	2.77617e-05	0.0250226	0.738672	0.789059	0.0363307	0.862752	0.921769	Irrelevant
BRS3|680	BRS3	680	-0.607981	NA	NA	-0.382662	0.309676	0.355086	0.777104	0.606632	NA	Irrelevant
BRSK1|84446	BRSK1	84446	0.0451756	0.663175	0.719681	1.32148	5.43493e-19	1.61012e-18	0.197698	0.727759	0.836272	HealthyOnly_Upregulated
BRSK2|9024	BRSK2	9024	0.558551	0.00363466	0.00512383	4.33315	5.0255e-64	6.09454e-63	1.46154	0.048774	0.131376	HealthyOnly_Upregulated
BRWD1|54014	BRWD1	54014	-0.412066	3.73686e-19	1.19603e-18	-0.243047	0.00015662	0.000238138	-0.63586	0.107052	0.233849	Irrelevant
BRWD3|254065	BRWD3	254065	0.00860606	0.907223	0.947877	0.326747	0.00216449	0.00304528	0.914381	0.0133675	0.049108	Irrelevant
BSCL2|26580	BSCL2	26580	-0.314383	3.88667e-09	7.81639e-09	0.579928	3.26258e-18	9.3971e-18	-1.03582	0.0103706	0.0403845	CellOnly_Downregulated
BSDC1|55108	BSDC1	55108	-0.206959	6.26011e-10	1.31237e-09	-0.158646	0.00083456	0.0012073	-0.211459	0.306894	0.485471	Irrelevant
BSG|682	BSG	682	0.158417	0.00532671	0.00739963	0.840328	1.87951e-22	6.35256e-22	0.157795	0.496592	0.6616	Irrelevant
BSN|8927	BSN	8927	-1.40819	2.77335e-33	1.52071e-32	-0.732556	1.58443e-08	2.98039e-08	-0.127039	0.806681	0.888324	Irrelevant
BSND|7809	BSND	7809	1.1446	NA	NA	2.46871	1.49568e-19	4.52371e-19	-0.402936	0.792927	0.879054	HealthyOnly_Upregulated
BSPRY|54836	BSPRY	54836	-0.199809	0.00496149	0.00691568	0.747179	1.8183e-06	3.08884e-06	-1.09831	0.220275	0.386594	Irrelevant
BST1|683	BST1	683	0.18684	0.00529506	0.0073571	-1.03676	4.19679e-22	1.3997e-21	6.72495	8.58823e-14	6.39278e-12	Irrelevant
BST2|684	BST2	684	-0.338735	0.0011848	0.00172946	1.12453	2.91207e-13	6.84099e-13	0.890784	0.256042	0.428251	HealthyOnly_Upregulated
BTAF1|9044	BTAF1	9044	-0.0591363	0.258838	0.301273	-0.74991	2.67151e-21	8.66889e-21	0.196005	0.510688	0.67313	Irrelevant
BTBD1|53339	BTBD1	53339	-0.0236745	0.541018	0.598413	-0.126924	0.0604263	0.0754602	0.0919069	0.744925	0.847534	Irrelevant
BTBD10|84280	BTBD10	84280	-0.120762	0.000300435	0.00045708	0.112894	0.017608	0.0230705	0.480607	0.170115	0.323796	Irrelevant
BTBD11|121551	BTBD11	121551	0.129373	0.242059	0.283089	-0.974042	4.13466e-09	8.01434e-09	1.38952	0.122106	0.256548	Irrelevant
BTBD16|118663	BTBD16	118663	0.783392	7.62161e-06	1.27892e-05	1.01157	7.32344e-05	0.000113704	2.26157	NA	NA	HealthyOnly_Upregulated
BTBD17|388419	BTBD17	388419	3.71776	NA	NA	3.1984	NA	NA	-0.430946	0.754066	NA	Irrelevant
BTBD18|643376	BTBD18	643376	0.275204	0.00564979	0.00783205	-0.240519	0.134044	0.160921	-0.136594	0.869747	0.925973	Irrelevant
BTBD19|149478	BTBD19	149478	0.0961566	0.263586	0.306427	-0.215613	0.101945	0.124118	1.49667	0.0615035	0.156019	Irrelevant
BTBD2|55643	BTBD2	55643	0.0265151	0.574514	0.632299	0.177946	0.0163375	0.0214584	-0.298944	0.342051	0.521939	Irrelevant
BTBD3|22903	BTBD3	22903	0.902482	5.03233e-66	7.55287e-65	0.497573	2.09332e-08	3.9155e-08	0.346634	0.20231	0.365087	Irrelevant
BTBD6|90135	BTBD6	90135	0.12975	0.00261978	0.00373003	-0.271756	0.00125123	0.00179053	-0.427857	0.142527	0.285484	Irrelevant
BTBD7|55727	BTBD7	55727	-0.290817	4.0202e-11	8.89623e-11	-0.739073	1.2725e-31	5.89078e-31	0.127451	0.635063	0.770638	Irrelevant
BTBD8|284697	BTBD8	284697	-0.467259	5.47365e-05	8.72314e-05	-1.41949	8.14613e-21	2.59045e-20	0.976903	0.0268505	0.0836371	HealthyOnly_Downregulated
BTBD9|114781	BTBD9	114781	-0.425868	8.6841e-29	4.01602e-28	-0.183161	0.000690964	0.00100559	-0.396481	0.207794	0.37109	Irrelevant
BTC|685	BTC	685	0.844155	6.60109e-13	1.58944e-12	0.214404	0.179375	0.211921	1.00838	0.163174	0.314285	Irrelevant
BTD|686	BTD	686	-0.913868	6.84707e-72	1.24031e-70	-1.36149	8.78767e-69	1.21057e-67	-0.00937586	0.98075	0.991052	HealthyOnly_Downregulated
BTF3|689	BTF3	689	-0.767421	3.82938e-76	7.78746e-75	-0.73343	1.05599e-36	5.7205e-36	0.0359834	0.9195	0.955583	Irrelevant
BTF3L4|91408	BTF3L4	91408	0.396074	7.92203e-30	3.81501e-29	0.621897	9.2274e-30	4.01448e-29	0.296162	0.20512	0.367962	Irrelevant
BTF3L1|690	BTF3P11	690	-0.321316	0.171259	0.204442	-0.445275	0.331669	0.378784	0.251997	0.881678	NA	Irrelevant
BTG1|694	BTG1	694	0.1155	0.0453872	0.0577214	-0.371614	2.41018e-06	4.06648e-06	-0.431695	0.367373	0.547396	Irrelevant
BTG2|7832	BTG2	7832	-1.89183	2.11623e-102	9.52858e-101	-2.30718	2.31259e-93	5.89276e-92	-2.31626	0.000224057	0.00178617	All_Downregulated
BTG3|10950	BTG3	10950	1.58816	8.5388e-95	2.96281e-93	1.12892	2.23958e-37	1.23756e-36	1.95383	0.00019154	0.00156145	All_Upregulated
BTG4|54766	BTG4	54766	-0.89159	0.00259125	0.00369032	0.0864737	0.830676	0.874832	0.906517	0.492015	NA	Irrelevant
BTK|695	BTK	695	0.386273	7.0271e-07	1.25137e-06	0.695314	1.23331e-08	2.3316e-08	0.295122	0.69573	0.814185	Irrelevant
BTLA|151888	BTLA	151888	0.702446	1.00878e-06	1.7806e-06	1.09964	3.8513e-09	7.47675e-09	1.57312	0.118028	0.250743	HealthyOnly_Upregulated
BTN1A1|696	BTN1A1	696	2.13184	NA	NA	1.04421	NA	NA	1.94921	0.0611856	0.155497	Irrelevant
BTN2A1|11120	BTN2A1	11120	0.4008	8.80765e-29	4.07097e-28	0.120992	0.0274247	0.0353442	0.777899	0.00149293	0.0085275	Irrelevant
BTN2A2|10385	BTN2A2	10385	0.486794	3.88432e-19	1.24138e-18	0.617948	2.33097e-14	5.71576e-14	0.853681	0.0201113	0.06715	Irrelevant
BTN2A3|54718	BTN2A3P	54718	0.339128	2.76071e-08	5.28982e-08	-0.301596	0.00102686	0.00147737	1.60016	0.000166127	0.00138112	CellOnly_Upregulated
BTN3A1|11119	BTN3A1	11119	0.373211	4.42249e-09	8.86194e-09	0.0355273	0.693975	0.746241	1.54624	0.00320413	0.0158541	CellOnly_Upregulated
BTN3A2|11118	BTN3A2	11118	0.452747	6.64751e-11	1.45811e-10	0.26656	0.00552868	0.00755247	2.0829	0.000162283	0.00135535	CellOnly_Upregulated
BTN3A3|10384	BTN3A3	10384	0.328955	2.27473e-06	3.94446e-06	0.016401	0.869752	0.910169	2.8839	3.65668e-08	9.13342e-07	CellOnly_Upregulated
BTNL2|56244	BTNL2	56244	1.32723	NA	NA	-0.371272	0.206699	0.242594	-0.170734	0.916742	NA	Irrelevant
BTNL3|10917	BTNL3	10917	-0.404702	0.179089	0.213257	-1.28165	8.07335e-05	0.000125061	2.41196	NA	NA	HealthyOnly_Downregulated
BTNL8|79908	BTNL8	79908	0.382486	NA	NA	-0.237074	NA	NA	1.52286	0.268436	0.442587	Irrelevant
BTNL9|153579	BTNL9	153579	-0.978246	2.88545e-17	8.52779e-17	-4.80843	1.2112e-174	1.17347e-172	0.612752	0.527398	0.687124	HealthyOnly_Downregulated
BTRC|8945	BTRC	8945	-1.03318	6.56022e-74	1.25841e-72	-0.586539	1.09656e-24	4.02241e-24	-0.22516	0.341493	0.521226	Irrelevant
BUB1|699	BUB1	699	1.34124	3.90517e-58	4.58127e-57	4.52323	0,00000000000000000000000000000000000000000000000000000000000000000000000000000000000000000000000000000000000000000000000000000000000000000000000000000000000000000000000000000000000000000000000000000000000000000000000000000000000000000000000000000000000000000000000000000000000000000000000000000000109207602725567	0,000000000000000000000000000000000000000000000000000000000000000000000000000000000000000000000000000000000000000000000000000000000000000000000000000000000000000000000000000000000000000000000000000000000000000000000000000000000000000000000000000000000000000000000000000000000000000000000000000000534904905238868	1.12957	0.000664353	0.00441913	All_Upregulated
BUB1B|701	BUB1B	701	0.881335	1.00232e-27	4.45263e-27	3.81223	2.96788e-231	5.62717e-229	0.796194	0.0184984	0.0629522	HealthyOnly_Upregulated
BUB3|9184	BUB3	9184	-0.126334	NA	NA	0.944174	NA	NA	0.603354	0.0406213	0.114462	Irrelevant
BUD13|84811	BUD13	84811	0.493772	1.08744e-52	1.0973e-51	0.235181	1.09762e-06	1.88785e-06	0.486725	0.0742614	0.179162	Irrelevant
BUD31|8896	BUD31	8896	0.422992	3.46945e-19	1.11333e-18	1.01597	3.92575e-49	3.14363e-48	-0.0676146	0.823181	0.898007	HealthyOnly_Upregulated
BVES|11149	BVES	11149	0.955031	3.2938e-25	1.32714e-24	-0.782749	NA	NA	5.71545	1.56698e-15	1.63297e-13	CellOnly_Upregulated
BYSL|705	BYSL	705	1.08405	1.89439e-84	4.93486e-83	1.86389	NA	NA	0.86993	0.00166638	0.00930852	TCGATNOnly_Upregulated
BZRAP1|9256	TSPOAP1	9256	-0.311992	0.00132071	0.00192135	-0.469568	0.00131511	0.00187905	-0.133289	0.879036	0.931712	Irrelevant
BZW1|9689	BZW1	9689	-0.429863	8.55541e-21	2.92386e-20	0.188559	0.00131141	0.00187407	0.794952	0.0134658	0.0493633	Irrelevant
BZW2|28969	BZW2	28969	0.140961	0.00695742	0.00957013	0.957467	9.23883e-35	4.69747e-34	-0.602626	0.0522449	0.138211	Irrelevant
C10orf10|11067	C10orf10	11067	0.757751	7.27814e-17	2.10837e-16	-1.63057	1.03391e-38	5.94615e-38	4.20008	4.48631e-12	2.46065e-10	Irrelevant
C10orf105|414152	C10orf105	414152	0.510235	4.28289e-08	8.14226e-08	-0.783235	9.15442e-09	1.74376e-08	1.98981	NA	NA	Irrelevant
C10orf107|219621	C10orf107	219621	-1.29489	1.08171e-15	2.97751e-15	-0.987861	1.9478e-06	3.30278e-06	0.797126	0.45079	0.623547	Irrelevant
C10orf108|414235	PRR26	414235	1.67227	4.19062e-36	2.53214e-35	-0.880617	0.000128297	0.000196156	-0.281043	0.764168	0.860813	TCGATNOnly_Upregulated
C10orf11|83938	C10orf11	83938	0.421768	6.08018e-06	1.02576e-05	-0.211501	0.119713	0.144523	0.876061	0.25992	0.432616	Irrelevant
C10orf111|221060	C10orf111	221060	1.05624	2.47801e-50	2.32372e-49	0.512894	1.94556e-06	3.2993e-06	-0.267609	0.534522	0.692797	TCGATNOnly_Upregulated
C10orf113|387638	C10orf113	387638	0.135024	0.611323	0.668587	0.331041	0.469638	0.522732	-0.319275	0.799739	0.882813	Irrelevant
C10orf114|399726	CASC10	399726	1.86077	6.66681e-71	1.17076e-69	1.86345	1.46778e-32	6.98174e-32	0.399077	0.482394	0.650333	TCGAOnly_Upregulated
C10orf116|10974	ADIRF	10974	-2.4712	8.57178e-109	4.60499e-107	-3.72428	6.24104e-100	1.84955e-98	-0.520593	0.563626	0.717364	TCGAOnly_Downregulated
C10orf118|55088	CCDC186	55088	-0.189846	0.0068142	0.00937911	-0.534415	2.00881e-07	3.57431e-07	-0.164542	0.698595	0.815803	Irrelevant
C10orf12|26148	C10orf12	26148	-0.0389152	0.548998	0.606539	0.101088	0.279013	0.321685	0.479514	0.0465253	0.126868	Irrelevant
C10orf122|387718	TEX36	387718	1.04202	NA	NA	1.1609	NA	NA	2.86917	0.0365023	0.105568	Irrelevant
C10orf125|282969	FUOM	282969	1.07797	2.83692e-36	1.72385e-35	0.743876	2.16141e-11	4.67233e-11	0.690638	0.398499	0.576868	TCGATNOnly_Upregulated
C10orf128|170371	C10orf128	170371	-0.0135421	0.897308	0.939105	-2.09754	9.26432e-52	7.97645e-51	-0.242839	0.885521	NA	HealthyOnly_Downregulated
C10orf129|142827	ACSM6	142827	-2.36423	NA	NA	-2.37725	3.51588e-10	7.18705e-10	0.262118	0.876954	NA	TCGATNOnly_Downregulated
C10orf131|100127889	C10orf131	100127889	0.125238	0.306732	0.352945	0.235608	0.167381	0.198376	-0.185798	0.820373	0.896142	Irrelevant
C10orf137|26098	EDRF1	26098	0.105031	0.0163597	0.0216951	0.103606	0.141428	0.169433	0.269911	0.288523	0.464998	Irrelevant
C10orf140|387640	SKIDA1	387640	0.00636929	0.959843	0.988677	-0.375907	0.00544879	0.00744737	-0.815382	0.126178	0.262809	Irrelevant
C10orf2|56652	C10orf2	56652	0.501357	8.17414e-26	3.36749e-25	0.745293	2.99384e-19	8.95662e-19	0.139286	0.688968	0.809821	Irrelevant
C10orf25|220979	C10orf25	220979	0.875779	1.61456e-48	1.4464e-47	-0.0481729	0.582568	0.636891	3.35037	7.05545e-09	2.06147e-07	CellOnly_Upregulated
C10orf26|54838	WBP1L	54838	-0.649516	2.11203e-63	2.89984e-62	-0.702553	2.28347e-34	1.14811e-33	-0.821	0.00853312	0.0346384	Irrelevant
C10orf27|219793	TBATA	219793	-0.437913	0.0526729	0.0665942	-1.9533	NA	NA	-5.1718	1.75048e-05	0.000208612	CellOnly_Downregulated
C10orf28|27291	R3HCC1L	27291	-0.055833	0.0825113	0.102301	-0.140766	0.00710423	0.00961019	0.293238	0.130816	0.269417	Irrelevant
C10orf32|119032	BORCS7	119032	-1.04255	1.21097e-120	9.36465e-119	-1.22224	1.66543e-91	4.0009e-90	-0.552271	0.0499901	0.133749	TCGAOnly_Downregulated
C10orf35|219738	C10orf35	219738	0.490381	6.79766e-14	1.71658e-13	1.35698	1.89213e-34	9.52169e-34	-0.413176	0.333214	0.512519	HealthyOnly_Upregulated
C10orf40|283025	LINC01553	283025	0.394297	NA	NA	0.602733	NA	NA	-0.43152	NA	NA	Irrelevant
C10orf46|143384	CACUL1	143384	-0.117613	0.00333968	0.00472072	0.11838	0.0392325	0.0498584	0.049698	0.809104	0.889739	Irrelevant
C10orf47|254427	PROSER2	254427	0.31054	2.47798e-05	4.0352e-05	0.814516	2.70572e-17	7.50865e-17	0.384181	0.378255	0.557768	Irrelevant
C10orf53|282966	C10orf53	282966	0.120417	0.845535	0.893021	0.449363	0.613859	0.667418	0.12103	0.943009	NA	Irrelevant
C10orf54|64115	C10orf54	64115	0.48628	3.45524e-11	7.67461e-11	-1.16827	2.86964e-29	1.22787e-28	1.74744	0.00735699	0.0308661	Irrelevant
C10orf55|414236	C10orf55	414236	0.452633	1.70857e-06	2.97949e-06	0.154637	0.232774	0.271121	2.94293	5.59455e-07	1.04317e-05	CellOnly_Upregulated
C10orf62|414157	C10orf62	414157	-0.275135	0.242267	0.283305	-0.804355	0.0255774	0.0330432	-1.75827	0.118831	0.251697	Irrelevant
C10orf67|256815	C10orf67	256815	-0.0556656	0.795446	0.846862	1.85113	5.44794e-11	1.15558e-10	2.01589	0.00713531	0.0301206	Cell_Healthy_Upregulated
C10orf68|79741	C10orf68	79741	-0.636948	9.53927e-12	2.1806e-11	-0.0034439	0.979793	0.994972	0.221821	0.742367	0.845702	Irrelevant
C10orf71|118461	C10orf71	118461	-1.50262	NA	NA	-8.14048	NA	NA	0.11421	0.946216	NA	Irrelevant
C10orf76|79591	C10orf76	79591	-0.243333	6.35995e-19	2.01206e-18	-0.204195	2.07014e-07	3.68009e-07	-0.520175	0.0176018	0.060638	Irrelevant
C10orf81|79949	PLEKHS1	79949	0.0621849	0.649389	0.705965	-0.443197	0.0307673	0.0394589	-0.304611	NA	NA	Irrelevant
C10orf82|143379	C10orf82	143379	-4.01865	1.26778e-89	3.8491e-88	-1.47965	8.88028e-07	1.53365e-06	-1.00291	0.398806	0.577178	TCGAOnly_Downregulated
C10orf88|80007	C10orf88	80007	-0.00998176	NA	NA	0.133394	NA	NA	0.338967	0.281861	0.457761	Irrelevant
C10orf90|118611	C10orf90	118611	3.01932	1.19621e-60	1.51347e-59	-0.648702	0.0062353	0.00848051	1.8094	NA	NA	TCGATNOnly_Upregulated
C10orf91|170393	C10orf91	170393	1.547	1.643e-22	5.97375e-22	3.43019	1.43902e-42	9.35286e-42	0.931623	NA	NA	TCGAOnly_Upregulated
C10orf95|79946	C10orf95	79946	-0.141007	0.0964924	0.11879	1.4995	1.59533e-26	6.26095e-26	-1.83162	0.00018484	0.00151672	Irrelevant
C10orf96|374355	CCDC172	374355	-2.76113	NA	NA	0.0421794	0.965792	0.987579	0.448867	NA	NA	Irrelevant
C10orf99|387695	C10orf99	387695	2.65771	NA	NA	3.34982	NA	NA	0.0443604	0.97905	NA	Irrelevant
C11orf1|64776	C11orf1	64776	-0.253191	4.23484e-05	6.79852e-05	-0.421475	1.24994e-06	2.14337e-06	-0.638071	0.159758	0.309612	Irrelevant
C11orf10|746	TMEM258	746	0.399505	5.13336e-16	1.43406e-15	1.00079	6.61783e-55	6.20703e-54	-0.0474889	0.912642	0.951233	HealthyOnly_Upregulated
C11orf16|56673	C11orf16	56673	0.983817	1.30209e-06	2.28522e-06	2.29377	2.075e-15	5.31499e-15	1.01347	0.224432	0.39146	HealthyOnly_Upregulated
C11orf2|738	VPS51	738	0.0557008	0.321804	0.369033	-0.317727	8.84341e-05	0.000136594	-0.550438	0.0624131	0.157782	Irrelevant
C11orf20|25858	TEX40	25858	1.2648	NA	NA	1.4568	NA	NA	-0.574759	0.419727	0.596097	Irrelevant
C11orf21|29125	C11orf21	29125	0.583348	2.10768e-06	3.66142e-06	0.581417	0.00122292	0.0017513	0.716325	0.655739	NA	Irrelevant
C11orf24|53838	C11orf24	53838	0.335308	3.00734e-13	7.34897e-13	1.04909	4.30869e-65	5.35414e-64	-0.0655739	0.806991	0.888457	HealthyOnly_Upregulated
C11orf30|56946	EMSY	56946	-0.21294	0.0030243	0.00428651	-0.0318167	0.695699	0.748004	-0.137292	0.364555	0.544796	Irrelevant
C11orf31|280636	SELENOH	280636	0.206029	0.000255218	0.000390354	1.12475	1.49528e-39	8.83293e-39	-0.00582425	0.988027	0.994719	HealthyOnly_Upregulated
C11orf34|349633	PLET1	349633	3.21768	NA	NA	1.837	NA	NA	0.259022	0.807274	0.888458	Irrelevant
C11orf35|256329	LMNTD2	256329	-1.27699	3.77962e-39	2.52243e-38	0.216331	0.170987	0.202431	-1.52256	0.00611878	0.0265931	Cell_TCGA_TN_Downregulated
C11orf36|283303	MRGPRG-AS1	283303	2.4459	NA	NA	2.68864	NA	NA	-0.423506	0.795007	NA	Irrelevant
C11orf41|25758	KIAA1549L	25758	1.57601	1.36812e-57	1.58344e-56	1.96139	2.04656e-37	1.13339e-36	7.72927	1.56284e-23	6.81763e-21	All_Upregulated
C11orf42|160298	C11orf42	160298	-0.752413	2.00718e-08	3.87744e-08	-0.843629	1.3043e-05	2.11834e-05	0.427705	0.472381	0.641817	Irrelevant
C11orf45|219833	C11orf45	219833	0.723716	6.40603e-25	2.5525e-24	0.551851	6.41278e-09	1.23043e-08	0.573138	0.2842	0.460166	Irrelevant
C11orf46|120534	ARL14EP	120534	-0.182997	3.63241e-07	6.58131e-07	-0.335454	1.11824e-08	2.12066e-08	-0.148619	0.604651	0.749144	Irrelevant
C11orf48|79081	LBHD1	79081	0.156528	0.00479213	0.00669206	1.21977	1.57722e-65	1.99363e-64	-0.340123	0.326459	0.506173	HealthyOnly_Upregulated
C11orf49|79096	C11orf49	79096	-0.308387	5.07266e-11	1.11822e-10	0.38975	1.94998e-07	3.47279e-07	-0.648427	0.00344933	0.0168584	Irrelevant
C11orf51|25906	ANAPC15	25906	0.200411	0.000276937	0.000422337	0.616986	8.68959e-17	2.35946e-16	-0.514007	0.170771	0.324419	Irrelevant
C11orf52|91894	C11orf52	91894	-0.607466	7.45735e-17	2.15993e-16	-0.258971	0.063208	0.0787777	-2.55544	0.00199317	0.0107653	CellOnly_Downregulated
C11orf53|341032	C11orf53	341032	1.25186	4.21125e-17	1.23508e-16	-0.809205	0.00229834	0.0032269	1.94833	NA	NA	TCGATNOnly_Upregulated
C11orf54|28970	C11orf54	28970	-0.150599	0.00258954	0.00368819	-0.537965	1.2538e-13	2.99244e-13	-0.298987	0.365227	0.545369	Irrelevant
C11orf57|55216	C11orf57	55216	0.178503	9.68309e-07	1.71038e-06	-0.0173745	0.758229	0.80726	0.307533	0.243386	0.413949	Irrelevant
C11orf58|10944	C11orf58	10944	-0.273187	2.2971e-17	6.82049e-17	-0.187466	2.30197e-05	3.68569e-05	0.248082	0.412421	0.5892	Irrelevant
C11orf61|79684	MSANTD2	79684	-0.0491299	0.323233	0.370474	-0.550637	6.55773e-15	1.64859e-14	0.122049	0.749055	0.850428	Irrelevant
C11orf63|79864	C11orf63	79864	-0.685787	8.16197e-15	2.15087e-14	-1.34592	1.44221e-33	7.08172e-33	-0.5148	0.495067	0.660441	HealthyOnly_Downregulated
C11orf65|160140	C11orf65	160140	-0.375121	1.33523e-06	2.3429e-06	-0.180895	0.0843326	0.103633	-0.944222	0.0633343	0.159681	Irrelevant
C11orf67|28971	AAMDC	28971	-0.387802	6.38577e-06	1.07617e-05	-0.366421	0.000399795	0.000591706	-0.0191379	0.951307	0.974002	Irrelevant
C11orf68|83638	C11orf68	83638	0.0686793	0.109666	0.134127	0.135444	0.0174797	0.0229074	0.220511	0.542863	0.700056	Irrelevant
C11orf70|85016	C11orf70	85016	-0.571534	2.21186e-06	3.83815e-06	-0.759371	2.87974e-08	5.35695e-08	0.346265	0.650345	0.782494	Irrelevant
C11orf71|54494	C11orf71	54494	0.0357274	0.543768	0.601223	-0.0340717	0.651606	0.705153	-0.714224	0.0750604	0.180696	Irrelevant
C11orf73|51501	HIKESHI	51501	0.476052	1.32915e-26	5.65676e-26	0.316618	2.75349e-07	4.87131e-07	-0.042255	0.895718	0.941124	Irrelevant
C11orf74|119710	C11orf74	119710	0.313813	3.21376e-10	6.82024e-10	-0.0351888	0.669076	0.721888	0.244101	0.598671	0.74414	Irrelevant
C11orf75|56935	SMCO4	56935	1.42304	2.01149e-86	5.5501e-85	1.41293	8.36641e-76	1.37617e-74	0.563121	0.224065	0.39116	TCGAOnly_Upregulated
C11orf80|79703	C11orf80	79703	-0.0249603	0.738489	0.792535	0.944629	3.6497e-26	1.41658e-25	-1.19666	0.000447642	0.00317222	CellOnly_Downregulated
C11orf82|220042	DDIAS	220042	0.964463	8.57897e-35	4.97794e-34	2.46715	3.14071e-127	1.59597e-125	0.717707	0.0322255	0.0957828	HealthyOnly_Upregulated
C11orf83|790955	UQCC3	790955	0.226619	0.00615559	0.00851132	1.5644	3.79675e-45	2.67792e-44	-0.474612	0.217671	0.383028	HealthyOnly_Upregulated
C11orf84|144097	C11orf84	144097	0.635524	7.45604e-34	4.16384e-33	1.49288	1.47898e-90	3.45415e-89	0.520646	0.0342281	0.10018	HealthyOnly_Upregulated
C11orf85|283129	MAJIN	283129	0.900377	NA	NA	2.34303	NA	NA	1.97877	0.104219	0.22918	Irrelevant
C11orf86|254439	C11orf86	254439	4.17054	1.06097e-39	7.16945e-39	5.65958	8.62264e-65	1.06697e-63	-2.27863	0.0178967	0.0613386	TCGAOnly_Upregulated
C11orf87|399947	C11orf87	399947	1.94943	NA	NA	-0.946413	NA	NA	4.71771	NA	NA	Irrelevant
C11orf88|399949	C11orf88	399949	-2.2104	NA	NA	-0.144751	0.443447	0.496055	-2.48515	0.0524664	0.138673	Irrelevant
C11orf9|745	MYRF	745	1.23179	1.69559e-27	7.47646e-27	1.39786	2.13824e-19	6.43295e-19	1.2613	0.0341478	0.100023	TCGAOnly_Upregulated
C11orf92|399948	COLCA1	399948	1.64124	6.47523e-27	2.78467e-26	-0.316451	0.145467	0.174018	0.339478	NA	NA	TCGATNOnly_Upregulated
C11orf93|120376	COLCA2	120376	2.14314	8.52927e-72	1.54179e-70	0.5788	NA	NA	0.161825	0.884332	0.934763	TCGATNOnly_Upregulated
C11orf94|143678	C11orf94	143678	0.143098	0.706523	0.762167	0.141182	0.810864	0.856422	-0.458093	0.773077	NA	Irrelevant
C11orf95|65998	C11orf95	65998	0.47739	1.5742e-22	5.73209e-22	-0.174337	0.012853	0.0170263	0.841119	0.00370344	0.0178355	Irrelevant
AG2|387763	C11orf96	387763	0.00718076	0.940967	0.974418	-1.18427	6.37643e-14	1.53768e-13	3.6271	NA	NA	HealthyOnly_Downregulated
C12orf10|60314	C12orf10	60314	-0.506199	3.59166e-27	1.56094e-26	-0.200249	0.00651069	0.00883915	-0.654349	0.025599	0.0807301	Irrelevant
C12orf12|196477	CCER1	196477	0.0712026	0.923117	0.960664	0.0779728	0.944649	0.972666	0.0774594	0.963509	NA	Irrelevant
C12orf23|90488	TMEM263	90488	-0.180337	0.000100591	0.000157442	0.380723	5.1613e-09	9.95181e-09	0.174813	0.637329	0.772587	Irrelevant
C12orf24|29902	FAM216A	29902	0.712744	1.01656e-18	3.19084e-18	0.878281	9.30776e-17	2.52537e-16	0.846673	0.0635042	0.160023	Irrelevant
C12orf26|84190	METTL25	84190	-0.494697	5.34038e-26	2.21542e-25	-0.870084	1.25471e-39	7.42678e-39	-0.746877	0.00133537	0.00781398	Irrelevant
C12orf29|91298	C12orf29	91298	-0.162453	6.38747e-05	0.00010128	-0.154525	0.0105171	0.0140205	0.196006	0.512876	0.675124	Irrelevant
C12orf32|83695	RHNO1	83695	0.533022	1.72132e-31	8.81882e-31	1.39668	3.04371e-68	4.12844e-67	-0.207029	0.495902	0.661213	HealthyOnly_Upregulated
C12orf34|84915	FAM222A	84915	-0.0869962	0.314926	0.361843	1.16624	1.37534e-16	3.70223e-16	-1.9671	6.36884e-07	1.16781e-05	Irrelevant
C12orf35|55196	KIAA1551	55196	-0.101671	0.10471	0.128311	-0.223933	0.010298	0.0137387	0.220445	0.588762	0.736512	Irrelevant
C12orf36|283422	LINC01559	283422	3.04006	NA	NA	5.07275	NA	NA	5.43052	NA	NA	Irrelevant
C12orf39|80763	SPX	80763	1.44818	1.59781e-06	2.79002e-06	-4.34291	4.90003e-38	2.75869e-37	2.65731	0.0161437	0.0566873	HealthyOnly_Downregulated
C12orf4|57102	C12orf4	57102	0.490662	6.7592e-37	4.18837e-36	0.559628	1.64036e-18	4.7809e-18	0.596035	0.0749822	0.180554	Irrelevant
C12orf40|283461	C12orf40	283461	-0.538656	NA	NA	-1.08483	NA	NA	0.028578	0.982705	NA	Irrelevant
C12orf42|374470	C12orf42	374470	0.118839	NA	NA	1.38657	NA	NA	-0.337315	0.833023	NA	Irrelevant
C12orf43|64897	C12orf43	64897	-0.220292	1.01161e-14	2.65569e-14	-0.311246	1.68599e-12	3.83304e-12	0.151392	0.626411	0.764839	Irrelevant
C12orf44|60673	ATG101	60673	0.145734	0.00275292	0.00391249	0.884232	2.26082e-33	1.1046e-32	-0.62433	0.0179981	0.0615904	Irrelevant
C12orf45|121053	C12orf45	121053	0.636545	1.01156e-32	5.41412e-32	0.915381	1.56277e-32	7.42757e-32	-0.243909	0.485415	0.652625	Irrelevant
C12orf47|51275	MAPKAPK5-AS1	51275	0.108738	0.00568861	0.00788395	0.13776	0.0153057	0.0201482	-0.562456	0.0500458	0.133855	Irrelevant
C12orf49|79794	C12orf49	79794	0.468445	5.43958e-17	1.5867e-16	0.7616	1.34766e-19	4.08305e-19	-0.164774	0.585932	0.734048	Irrelevant
C12orf5|57103	TIGAR	57103	0.411919	3.69437e-17	1.08645e-16	0.616115	8.96673e-14	2.14882e-13	-0.0190703	0.961498	0.979407	Irrelevant
C12orf50|160419	C12orf50	160419	0.132488	0.510817	0.567557	0.434837	0.17287	0.204565	1.28365	0.119344	0.252498	Irrelevant
C12orf51|283450	HECTD4	283450	-0.701475	7.26921e-49	6.57699e-48	-0.682321	3.46287e-26	1.34495e-25	-0.684125	0.0082051	0.0336193	Irrelevant
C12orf52|84934	RITA1	84934	0.0309163	0.435505	0.489333	0.869453	2.45211e-39	1.43553e-38	-0.363066	0.272386	0.446901	Irrelevant
C12orf53|196500	PIANP	196500	0.901236	NA	NA	0.42461	NA	NA	-0.196352	0.779194	0.869179	Irrelevant
C12orf54|121273	C12orf54	121273	0.773829	NA	NA	-0.950934	0.000397834	0.000588903	1.28175	0.42367	0.600061	Irrelevant
C12orf56|115749	C12orf56	115749	0.801492	0.0269425	0.0349999	3.7656	1.68671e-25	6.38237e-25	-0.305334	0.7736	0.866886	HealthyOnly_Upregulated
C12orf57|113246	C12orf57	113246	-0.170412	0.00682895	0.00939791	0.218662	0.0194217	0.0253564	-0.881454	0.051745	0.137231	Irrelevant
C12orf59|120939	TMEM52B	120939	0.394093	7.7772e-07	1.38195e-06	1.39265	1.78238e-20	5.5933e-20	-1.06196	0.265804	0.439795	HealthyOnly_Upregulated
C12orf60|144608	C12orf60	144608	-0.794003	1.27232e-14	3.3239e-14	0.419046	3.76913e-05	5.96068e-05	0.521137	0.265426	0.439285	Irrelevant
C12orf61|283416	LINC01465	283416	0.0111466	0.859008	0.905144	-0.267905	0.00477254	0.0065505	-0.770624	0.0969569	0.217776	Irrelevant
C12orf62|84987	COX14	84987	-0.154435	0.000779252	0.00115043	-0.138799	0.0624752	0.077914	-1.16489	0.0043653	0.0203225	CellOnly_Downregulated
C12orf65|91574	C12orf65	91574	0.344912	6.75452e-15	1.7879e-14	0.378478	1.2307e-08	2.32692e-08	0.979362	0.000273007	0.00210657	Irrelevant
C12orf66|144577	C12orf66	144577	-0.642393	1.47299e-32	7.82556e-32	-0.129081	0.0567835	0.071062	-1.42187	2.76405e-08	7.13177e-07	CellOnly_Downregulated
C12orf68|387856	CCDC184	387856	-0.239787	NA	NA	-0.825011	9.35303e-09	1.78025e-08	0.849975	0.316654	0.495644	Irrelevant
C12orf69|440087	SMCO3	440087	-2.59645	NA	NA	-1.21239	NA	NA	-1.40883	NA	NA	Irrelevant
C12orf70|341346	SMCO2	341346	1.06675	8.36372e-20	2.76096e-19	3.23885	6.71134e-53	5.97381e-52	2.88183	0.000775981	0.00500373	All_Upregulated
C12orf71|728858	C12orf71	728858	0.89877	NA	NA	0.193411	NA	NA	0.971258	0.402165	0.580082	Irrelevant
C12orf73|728568	C12orf73	728568	0.0738546	0.16108	0.192891	0.641828	1.30974e-17	3.67925e-17	-0.800479	0.00156136	0.00884209	Irrelevant
C12orf74|338809	C12orf74	338809	0.213583	NA	NA	1.49673	NA	NA	-3.84022	0.00168443	0.00939814	CellOnly_Downregulated
C12orf75|387882	C12orf75	387882	0.208111	0.0131708	0.0176316	0.238063	0.0504607	0.0634646	2.57628	6.81715e-06	9.27983e-05	CellOnly_Upregulated
C12orf76|400073	C12orf76	400073	-0.417313	9.76192e-22	3.45038e-21	-0.0275298	0.657643	0.710945	-0.863356	0.0010953	0.00662975	Irrelevant
C12orf77|196415	C12orf77	196415	1.9857	NA	NA	2.71137	NA	NA	0.337783	0.841859	NA	Irrelevant
C13orf15|28984	RGCC	28984	0.536783	2.75319e-15	7.42437e-15	-1.08637	6.23769e-23	2.14487e-22	3.8411	2.29666e-07	4.78143e-06	Irrelevant
C13orf16|121793	TEX29	121793	0.688293	7.31825e-09	1.44961e-08	1.72269	4.87369e-20	1.50478e-19	2.13565	0.0171636	0.059489	HealthyOnly_Upregulated
C13orf26|122046	TEX26	122046	-0.0535196	NA	NA	-3.22907	6.28536e-18	1.78873e-17	0.25205	0.881653	NA	HealthyOnly_Downregulated
C13orf27|93081	TEX30	93081	1.10543	6.66909e-84	1.72426e-82	1.4131	7.73705e-59	8.10139e-58	0.927067	0.0156045	0.0551764	TCGAOnly_Upregulated
C13orf30|144809	FAM216B	144809	-1.28025	NA	NA	1.54808	NA	NA	1.65126	NA	NA	Irrelevant
C13orf33|84935	MEDAG	84935	0.269848	0.0110458	0.0149021	-2.14649	2.04736e-35	1.06149e-34	5.56746	NA	NA	HealthyOnly_Downregulated
C13orf35|400165	ATP11AUN	400165	0.898426	0.000340141	0.000515533	0.334245	0.34259	0.39044	0.369069	0.808082	NA	Irrelevant
C14orf1|11161	C14orf1	11161	0.148807	0.000889177	0.00130846	0.615426	1.85569e-17	5.18072e-17	-0.326817	0.287441	0.463732	Irrelevant
C14orf101|54916	TMEM260	54916	-0.2694	1.37188e-12	3.26183e-12	-0.314013	4.84999e-09	9.36383e-09	-0.101972	0.758099	0.856807	Irrelevant
C14orf102|55051	NRDE2	55051	-0.313302	2.93082e-19	9.42949e-19	-0.528464	1.66563e-24	6.07069e-24	-0.716355	0.00786152	0.0326181	Irrelevant
C14orf105|55195	C14orf105	55195	1.17485	NA	NA	1.94389	NA	NA	1.05359	0.442518	0.616561	Irrelevant
C14orf109|26175	TMEM251	26175	-0.23439	8.23194e-08	1.54355e-07	0.136915	0.0447086	0.0565029	-0.560877	0.0336044	0.0987084	Irrelevant
C14orf118|55668	GPATCH2L	55668	-0.0640589	0.175603	0.209323	-0.571855	8.58068e-17	2.33097e-16	0.000209881	0.999208	0.999581	Irrelevant
C14orf119|55017	C14orf119	55017	-0.00459829	0.898695	0.940356	0.363201	3.47107e-08	6.43429e-08	0.13724	0.531707	0.690561	Irrelevant
C14orf126|112487	DTD2	112487	-0.198564	8.91468e-06	1.49025e-05	-0.397354	4.51432e-09	8.73106e-09	-0.353461	0.216013	0.380717	Irrelevant
C14orf129|51527	GSKIP	51527	-0.330169	1.87688e-15	5.10679e-15	0.161573	0.0172574	0.0226279	-0.44222	0.0601041	0.153434	Irrelevant
C14orf132|56967	C14orf132	56967	-1.26413	5.10935e-33	2.76991e-32	-1.6575	1.49879e-25	5.67861e-25	-0.986262	0.26895	0.443241	TCGAOnly_Downregulated
VIPAR|63894	VIPAS39	63894	0.0254002	0.410569	0.463247	-0.0300951	0.496167	0.549866	-0.761137	0.000466985	0.00329065	Irrelevant
C14orf135|64430	PCNX4	64430	-0.486899	1.72994e-34	9.90465e-34	-0.512032	1.94189e-19	5.85122e-19	1.1155	0.00574985	0.0253242	CellOnly_Upregulated
C14orf142|84520	GON7	84520	-0.113231	0.0073628	0.010102	0.519895	9.66162e-17	2.61856e-16	-0.140524	0.613473	0.755235	Irrelevant
C14orf149|112849	L3HYPDH	112849	0.230758	1.57064e-06	2.74341e-06	-0.648481	3.64848e-15	9.2673e-15	1.22562	0.000101093	0.000922779	CellOnly_Upregulated
C14orf159|80017	C14orf159	80017	-0.638411	1.52761e-29	7.27521e-29	-1.16905	4.91328e-38	2.76527e-37	-0.582847	0.282512	0.458343	HealthyOnly_Downregulated
C14orf162|56936	CCDC177	56936	-0.777013	1.17274e-06	2.06261e-06	0.381196	0.141376	0.169389	-0.680298	0.470646	0.64048	Irrelevant
C14orf165|414767	LINC00596	414767	-0.202914	0.656495	0.712925	-0.115772	0.909819	0.945253	-0.239999	0.88727	NA	Irrelevant
C14orf166|51637	C14orf166	51637	0.00971731	0.801459	0.852211	0.255741	4.88904e-06	8.12521e-06	-0.422357	0.206345	0.369226	Irrelevant
C14orf166B|145497	LRRC74A	145497	2.05772	5.44099e-20	1.80685e-19	-0.242694	0.347947	0.396213	0.0841364	0.960366	NA	TCGATNOnly_Upregulated
C14orf167|55449	DHRS4-AS1	55449	-0.734959	2.93201e-37	1.83663e-36	-0.380702	1.28358e-05	2.08544e-05	-1.00933	0.00806091	0.0332103	CellOnly_Downregulated
C14orf169|79697	C14orf169	79697	-0.124129	0.0012809	0.00186564	0.557447	5.71016e-25	2.12063e-24	-0.551813	0.00547351	0.0243357	Irrelevant
C14orf176|643382	TMEM253	643382	-0.330102	1.67168e-05	2.75367e-05	-0.56465	9.86923e-08	1.78761e-07	-0.468472	0.250916	0.422503	Irrelevant
C14orf177|283598	C14orf177	283598	0.0575291	0.938982	0.972888	0.0551516	0.961991	0.985121	0.254056	0.880718	NA	Irrelevant
C14orf178|283579	C14orf178	283579	-0.152172	0.146581	0.176621	-1.09771	1.17763e-08	2.22922e-08	0.077402	0.941606	0.968529	HealthyOnly_Downregulated
C14orf180|400258	C14orf180	400258	-1.34466	5.39658e-09	1.07613e-08	-6.2182	2.32328e-79	4.1548e-78	-0.909962	0.590909	NA	TCGAOnly_Downregulated
C14orf181|400223	C14orf181	400223	0.161165	0.0664753	0.0831243	0.427252	0.000166311	0.000252307	-0.015936	0.983038	0.992242	Irrelevant
C14orf182|283551	LINC01588	283551	1.39158	6.0819e-38	3.90042e-37	1.665	3.70062e-25	1.38102e-24	0.751609	0.236809	0.406671	TCGAOnly_Upregulated
C14orf183|196913	LINC01599	196913	-0.192536	0.375423	0.426016	0.0945525	0.79155	0.838383	1.63163	0.192876	NA	Irrelevant
C14orf184|650662	C14orf184	650662	-0.675851	6.09473e-07	1.08848e-06	0.555633	0.00704963	0.00954219	-0.402245	0.812201	NA	Irrelevant
C14orf2|9556	C14orf2	9556	0.185581	0.000556373	0.000830202	0.602854	2.01497e-13	4.76783e-13	-0.854165	0.00443061	0.020531	Irrelevant
C14orf21|161424	NOP9	161424	-0.109872	0.0278367	0.0361152	-0.0011043	0.988064	0.997515	-0.512318	0.130242	0.26856	Irrelevant
C14orf23|387978	LINC01551	387978	2.81143	NA	NA	3.0408	NA	NA	3.76264	NA	NA	Irrelevant
C14orf28|122525	C14orf28	122525	-0.471961	2.16042e-28	9.83539e-28	-1.24682	2.55558e-63	3.02433e-62	-0.853007	0.0265131	0.082875	HealthyOnly_Downregulated
C14orf37|145407	C14orf37	145407	-0.315628	0.000167115	0.00025835	-0.38764	0.00128948	0.00184332	1.9578	0.0132078	0.0487031	CellOnly_Upregulated
C14orf39|317761	C14orf39	317761	0.1264	NA	NA	0.0617887	NA	NA	3.03501	NA	NA	Irrelevant
C14orf43|91748	ELMSAN1	91748	-0.70415	2.70999e-51	2.61814e-50	-0.793805	5.83133e-41	3.61039e-40	-1.0486	7.40099e-05	0.000709391	CellOnly_Downregulated
C14orf45|80127	BBOF1	80127	-1.59586	6.2646e-135	7.10744e-133	-1.18749	1.422e-51	1.22016e-50	-0.600684	0.10831	0.235803	TCGAOnly_Downregulated
C14orf49|161176	SYNE3	161176	0.330826	0.000350896	0.000531133	-2.51054	3.41564e-63	4.02594e-62	1.83338	0.000349891	0.00258497	Irrelevant
C14orf64|388011	LINC01550	388011	0.170637	0.210486	0.248244	-1.17206	7.63746e-14	1.83526e-13	1.44137	NA	NA	HealthyOnly_Downregulated
C14orf79|122616	C14orf79	122616	-0.942791	2.43282e-59	2.96077e-58	-0.0726026	0.404327	0.455326	-0.75928	0.0709209	0.173401	Irrelevant
C14orf80|283643	C14orf80	283643	0.185205	0.0257322	0.0334982	1.89364	9.51477e-55	8.89576e-54	-0.349113	0.343766	0.523609	HealthyOnly_Upregulated
C14orf93|60686	C14orf93	60686	-0.292848	7.38216e-16	2.0477e-15	-0.284342	6.31708e-08	1.15633e-07	-0.400871	0.112761	0.24251	Irrelevant
C15orf17|57184	FAM219B	57184	-0.255181	1.87139e-12	4.42024e-12	-0.901282	2.9962e-56	2.90925e-55	-1.03666	4.44222e-05	0.00045759	CellOnly_Downregulated
C15orf2|23742	NPAP1	23742	0.428673	NA	NA	-0.923462	0.0552281	0.0691744	0.49379	0.768295	NA	Irrelevant
C15orf23|90417	KNSTRN	90417	0.714994	2.5117e-36	1.53108e-35	1.7494	7.63961e-121	3.52642e-119	0.496489	0.11026	0.23858	HealthyOnly_Upregulated
C15orf24|56851	EMC7	56851	-0.176427	6.76421e-06	1.13815e-05	0.039964	0.516651	0.570487	0.0385851	0.870522	0.926318	Irrelevant
C15orf26|161502	CFAP161	161502	-0.832713	NA	NA	-0.0955068	0.522432	0.576366	1.1151	0.234018	0.40317	Irrelevant
C15orf27|123591	TMEM266	123591	0.482629	2.18503e-09	4.44612e-09	0.393208	NA	NA	-1.29931	0.0254397	0.0803092	Irrelevant
C15orf29|79768	KATNBL1	79768	0.209898	1.08e-09	2.23289e-09	-0.0767093	0.167359	0.198363	0.767758	0.0101772	0.0398048	Irrelevant
C15orf33|196951	FAM227B	196951	-0.822921	1.79016e-31	9.1606e-31	-0.767013	3.74987e-12	8.37086e-12	-0.680689	0.135846	0.276317	Irrelevant
C15orf34|80072	HEXA-AS1	80072	-0.868103	5.80946e-28	2.60489e-27	-0.963149	3.36952e-16	8.91711e-16	-1.2266	0.0117609	0.0444331	CellOnly_Downregulated
C15orf37|283687	ST20-AS1	283687	0.302161	1.0733e-06	1.89254e-06	0.608723	3.99216e-11	8.52431e-11	-0.998288	0.00209481	0.0111982	Irrelevant
C15orf38|348110	ARPIN	348110	-0.254038	9.19293e-05	0.000144225	-0.331942	3.10485e-05	4.93579e-05	0.126474	0.738695	0.843465	Irrelevant
C15orf39|56905	C15orf39	56905	0.548008	2.49385e-29	1.17568e-28	0.443855	3.16646e-12	7.09547e-12	-0.0675982	0.823153	0.898007	Irrelevant
C15orf40|123207	C15orf40	123207	-0.0808875	0.045319	0.0576474	-0.36674	1.47522e-09	2.92309e-09	-0.268702	0.422358	0.598881	Irrelevant
C15orf41|84529	C15orf41	84529	0.942879	2.1604e-63	2.96389e-62	0.48639	5.1453e-11	1.09257e-10	0.789915	0.00427088	0.0199883	Irrelevant
C15orf42|90381	TICRR	90381	1.47934	1.97122e-60	2.47768e-59	3.34102	1.08847e-227	1.97866e-225	0.055826	0.847408	0.913073	TCGAOnly_Upregulated
C15orf44|81556	VWA9	81556	-0.0648296	0.0382561	0.0490321	0.347019	7.42116e-15	1.86274e-14	-0.0807679	0.706637	0.821868	Irrelevant
C15orf48|84419	C15orf48	84419	-0.894754	6.30297e-14	1.59423e-13	1.1731	8.36893e-12	1.84139e-11	3.88312	6.59603e-07	1.20477e-05	Cell_Healthy_Upregulated
C15orf5|81698	LINC00597	81698	0.0724879	0.540918	0.598341	-1.03586	1.49455e-06	2.55313e-06	0.848246	0.44394	0.617755	HealthyOnly_Downregulated
C15orf50|414926	LINC00593	414926	-3.47515	1.34171e-59	1.64214e-58	-0.524059	0.0808492	0.0996584	-1.64116	0.301381	NA	Irrelevant
C15orf52|388115	C15orf52	388115	1.07178	5.17753e-31	2.5978e-30	-0.0424023	0.742197	0.792441	2.27085	7.80065e-05	0.000741635	Cell_TCGA_TN_Upregulated
C15orf53|400359	C15orf53	400359	0.963525	1.20705e-08	2.35925e-08	1.80931	3.01417e-11	6.47445e-11	0.00609635	0.997127	NA	HealthyOnly_Upregulated
C15orf54|400360	C15orf54	400360	1.83385	NA	NA	3.79311	NA	NA	1.57211	NA	NA	Irrelevant
C15orf55|256646	NUTM1	256646	2.5732	7.22527e-42	5.20684e-41	1.80387	2.75568e-10	5.6613e-10	0.534918	0.515148	0.677233	TCGAOnly_Upregulated
C15orf56|644809	C15orf56	644809	-0.155297	0.13136	0.159001	0.43359	0.00109715	0.00157605	-1.09342	0.0724345	0.176252	Irrelevant
C15orf57|90416	C15orf57	90416	-0.498962	2.24632e-40	1.55386e-39	-0.49263	4.98693e-16	1.3103e-15	-0.353263	0.106747	0.233398	Irrelevant
C15orf58|390637	GDPGP1	390637	-0.519822	1.52854e-25	6.24785e-25	0.161021	0.0154147	0.0202857	-0.56718	0.0984715	0.220316	Irrelevant
C15orf59|388135	C15orf59	388135	-2.03311	2.35063e-54	2.48992e-53	-0.592091	0.00100419	0.00144534	-2.47603	0.00423406	0.0198507	Cell_TCGA_TN_Downregulated
C15orf60|283677	REC114	283677	0.210062	0.523978	0.581056	0.342012	0.596703	0.650489	0.0327358	0.983097	NA	Irrelevant
C15orf61|145853	C15orf61	145853	0.40106	1.62684e-15	4.43975e-15	0.473101	2.54222e-09	4.98188e-09	-0.229535	0.545072	0.701773	Irrelevant
C15orf62|643338	C15orf62	643338	0.406065	2.6918e-08	5.16468e-08	0.08052	0.50766	0.561227	-0.771214	0.106401	0.232884	Irrelevant
C15orf63|25764	HYPK	25764	-0.32286	3.4528e-07	6.25983e-07	0.68079	7.35753e-14	1.76896e-13	-0.163321	0.741805	0.845369	Irrelevant
C16orf11|146325	PRR35	146325	-0.458077	NA	NA	2.33133	1.21134e-07	2.18221e-07	-1.02614	0.197637	0.359266	HealthyOnly_Upregulated
C16orf13|84326	METTL26	84326	-0.12757	0.0722794	0.0900881	1.19287	9.84505e-31	4.41949e-30	-0.638327	0.0476047	0.128925	HealthyOnly_Upregulated
C16orf3|750	GAS8-AS1	750	-0.689644	8.51337e-13	2.03964e-12	-0.53398	0.000176307	0.000267103	-1.12845	0.0725946	0.17655	Irrelevant
C16orf42|115939	TSR3	115939	0.0235751	0.694539	0.750741	0.757806	2.19638e-17	6.11927e-17	0.115258	0.720468	0.831971	Irrelevant
C16orf45|89927	C16orf45	89927	-2.00464	9.59059e-87	2.67046e-85	-1.69496	1.28332e-34	6.4839e-34	-0.232468	0.710491	0.825226	TCGAOnly_Downregulated
C16orf46|123775	C16orf46	123775	-0.652351	1.18535e-32	6.32272e-32	-0.532029	2.11478e-11	4.5732e-11	0.167451	0.653872	0.785082	Irrelevant
C16orf48|84080	ENKD1	84080	-0.198964	0.00713869	0.00980539	-0.0481271	0.646067	0.699417	-0.481353	0.268161	0.442251	Irrelevant
C16orf5|29965	CDIP1	29965	0.316892	5.06455e-08	9.59128e-08	-0.41376	6.48053e-09	1.24329e-08	0.516125	0.387414	0.566239	Irrelevant
C16orf52|730094	C16orf52	730094	-0.497877	3.01108e-34	1.70922e-33	-0.750607	9.48811e-47	7.02957e-46	0.371204	0.191264	0.351188	Irrelevant
C16orf53|79447	PAGR1	79447	-0.382771	1.70506e-13	4.21801e-13	0.976559	1.34675e-43	9.00202e-43	-0.724417	0.000790279	0.00507326	Irrelevant
C16orf54|283897	C16orf54	283897	0.516332	5.76453e-06	9.73838e-06	0.243169	0.118382	0.142955	-0.687067	NA	NA	Irrelevant
C16orf55|124045	SPATA33	124045	0.203147	0.000139234	0.000216315	1.12546	1.96253e-52	1.72423e-51	0.00986272	0.967116	0.983154	HealthyOnly_Upregulated
C16orf57|79650	USB1	79650	0.944629	1.99831e-88	5.79175e-87	0.895539	8.26306e-60	8.92785e-59	1.28653	1.67996e-06	2.71427e-05	CellOnly_Upregulated
C16orf58|64755	C16orf58	64755	-0.407849	4.62889e-24	1.78022e-23	0.359408	2.57443e-10	5.29881e-10	-1.13503	0.000209636	0.00168265	CellOnly_Downregulated
C16orf59|80178	C16orf59	80178	0.493693	1.50041e-09	3.08105e-09	3.46328	5.08775e-202	6.54835e-200	-0.211319	0.57328	0.724391	HealthyOnly_Upregulated
C16orf61|56942	CMC2	56942	0.928277	4.58085e-67	7.09765e-66	1.43775	6.08742e-109	2.1906e-107	0.297284	0.446123	0.619512	HealthyOnly_Upregulated
C16orf62|57020	C16orf62	57020	-0.359043	8.10746e-16	2.24419e-15	-0.211177	0.000586508	0.000858248	0.420945	0.436176	0.61186	Irrelevant
C16orf7|9605	VPS9D1	9605	0.440602	3.42977e-13	8.35991e-13	0.699794	4.04818e-17	1.11412e-16	-0.796033	0.062675	0.158274	Irrelevant
C16orf70|80262	C16orf70	80262	-0.236634	5.98788e-09	1.19102e-08	0.157827	0.000313256	0.000466287	0.0768928	0.73386	0.840653	Irrelevant
C16orf71|146562	C16orf71	146562	-2.05056	2.00146e-110	1.10626e-108	0.162625	0.181859	0.214697	-2.21552	0.000489509	0.00342492	Cell_TCGA_TN_Downregulated
C16orf72|29035	C16orf72	29035	-0.367203	5.36807e-25	2.14437e-24	-0.0765353	0.159526	0.189691	0.132391	0.560172	0.714741	Irrelevant
C16orf73|254528	MEIOB	254528	2.75316	NA	NA	4.16848	NA	NA	2.35953	NA	NA	Irrelevant
C16orf74|404550	C16orf74	404550	-0.911522	1.39627e-19	4.55517e-19	0.137637	0.406422	0.45754	-0.106605	0.846929	0.912661	Irrelevant
C16orf78|123970	C16orf78	123970	0.0428675	0.953015	0.983704	-0.0504894	0.960255	0.984086	0.0841365	0.960366	NA	Irrelevant
C16orf79|283870	BRICD5	283870	-0.0445168	0.692539	0.748814	1.57238	1.39979e-23	4.91978e-23	-1.11387	0.0257228	0.0809726	HealthyOnly_Upregulated
C16orf80|29105	CFAP20	29105	0.660142	3.58512e-69	5.94475e-68	0.404358	7.97984e-17	2.16942e-16	0.835231	0.0072935	0.0306614	Irrelevant
C16orf82|162083	C16orf82	162083	0.33788	0.378885	0.429577	-1.49235	0.000348054	0.000516733	0.0841365	0.960366	NA	HealthyOnly_Downregulated
C16orf86|388284	C16orf86	388284	-0.226767	0.0072813	0.0099957	-0.936518	2.34591e-15	5.99848e-15	-0.415948	0.50158	0.665277	Irrelevant
C16orf87|388272	C16orf87	388272	0.598137	4.79508e-28	2.15622e-27	0.799246	8.27578e-41	5.09699e-40	0.211138	0.603301	0.747867	Irrelevant
C16orf88|400506	KNOP1	400506	-0.159335	0.000298208	0.000453732	1.07572	1.1816e-67	1.58201e-66	-0.332913	0.140515	0.282719	HealthyOnly_Upregulated
C16orf89|146556	C16orf89	146556	-2.1783	5.61015e-35	3.27734e-34	-2.83591	1.74498e-37	9.69719e-37	-0.777811	0.324002	0.503364	TCGAOnly_Downregulated
C16orf90|646174	C16orf90	646174	2.3814	3.46282e-20	1.15662e-19	2.46776	1.21325e-12	2.77043e-12	-0.536012	0.655327	0.786054	TCGAOnly_Upregulated
C16orf91|283951	C16orf91	283951	0.0724116	0.186474	0.221303	1.10502	9.6532e-52	8.30316e-51	-0.408348	0.170468	0.324073	HealthyOnly_Upregulated
C16orf92|146378	C16orf92	146378	-1.27353	6.6558e-05	0.000105418	-0.0973015	0.912687	0.947842	-0.590607	0.724115	NA	Irrelevant
C16orf93|90835	CCDC189	90835	-0.944988	1.11795e-27	4.95988e-27	1.00469	8.55234e-16	2.22785e-15	-1.8962	3.44574e-10	1.34657e-08	Irrelevant
LOC342346|342346	C16orf96	342346	-0.109119	NA	NA	-1.09423	8.17112e-15	2.04603e-14	0.293653	0.783145	0.871979	HealthyOnly_Downregulated
C17orf100|388327	C17orf100	388327	0.391117	1.80631e-11	4.06867e-11	0.0587466	0.517988	0.57182	0.35428	0.377116	0.556609	Irrelevant
C17orf101|79701	OGFOD3	79701	0.0719413	0.181728	0.216235	0.376866	5.07461e-06	8.42479e-06	-0.568038	0.0278068	0.0860585	Irrelevant
C17orf102|400591	C17orf102	400591	0.120961	NA	NA	2.80638	8.01715e-12	1.76531e-11	-0.429364	0.799777	NA	HealthyOnly_Upregulated
C17orf103|256302	NATD1	256302	-0.298856	1.93993e-06	3.37612e-06	-1.93138	1.85742e-82	3.62299e-81	-0.222644	0.633663	0.769892	HealthyOnly_Downregulated
C17orf104|284071	MEIOC	284071	1.22203	5.99098e-30	2.90046e-29	1.8412	NA	NA	2.5214	0.000261587	0.00203858	Cell_TCGA_TN_Upregulated
C17orf105|284067	C17orf105	284067	-0.0205369	0.963754	0.991288	-0.267697	0.676561	0.729384	0.126605	0.940391	NA	Irrelevant
C17orf107|100130311	C17orf107	100130311	-0.251988	0.00555014	0.00769948	-0.588003	2.41563e-05	3.86348e-05	0.303139	0.620032	0.759621	Irrelevant
C17orf108|201229	LYRM9	201229	-0.934679	9.21224e-53	9.3176e-52	-1.45903	1.53375e-76	2.56834e-75	-3.29287	5.57512e-14	4.35742e-12	Cell_Healthy_Downregulated
LOC643008|643008	SMIM5	643008	0.844808	2.49342e-14	6.42929e-14	1.95789	1.53503e-33	7.52914e-33	-3.71874	6.96408e-09	2.03795e-07	Irrelevant
LOC100130933|100130933	SMIM6	100130933	-2.48642	NA	NA	-0.0625092	0.734307	0.78511	-1.36651	0.0859307	0.199761	Irrelevant
C17orf28|283987	HID1	283987	-1.75496	2.22709e-117	1.54863e-115	0.0343671	0.794186	0.840771	-3.6276	4.00687e-07	7.78868e-06	Cell_TCGA_TN_Downregulated
C17orf39|79018	GID4	79018	0.244142	1.50429e-08	2.92794e-08	-0.560826	2.57191e-16	6.84432e-16	0.688432	0.00071585	0.00469016	Irrelevant
C17orf46|124783	SPATA32	124783	0.188775	0.0444638	0.0565929	0.433654	0.00264277	0.00369841	0.935891	0.0787164	0.187774	Irrelevant
C17orf47|284083	C17orf47	284083	-0.306008	0.0016225	0.00234672	0.0569329	0.700899	0.75309	-0.77195	0.413575	0.590062	Irrelevant
C17orf48|56985	ADPRM	56985	0.0236294	0.573993	0.631887	-0.696439	3.71663e-35	1.91232e-34	1.15177	6.18917e-05	0.000607517	CellOnly_Upregulated
C17orf49|124944	C17orf49	124944	0.459778	3.43555e-21	1.19183e-20	0.81434	8.10431e-32	3.77452e-31	0.714082	0.017831	0.0611694	Irrelevant
C17orf50|146853	C17orf50	146853	-1.22056	4.37986e-13	1.06247e-12	-1.02939	1.22377e-06	2.09971e-06	-0.890131	0.388768	0.567728	TCGAOnly_Downregulated
C17orf51|339263	C17orf51	339263	1.19259	3.40658e-60	4.257e-59	-0.235677	NA	NA	4.01742	2.38343e-07	4.93469e-06	Cell_TCGA_TN_Upregulated
C17orf53|78995	C17orf53	78995	0.708339	2.61369e-26	1.09908e-25	1.31373	2.17948e-48	1.69973e-47	0.548209	0.0480911	0.129835	HealthyOnly_Upregulated
C17orf56|146705	TEPSIN	146705	0.214575	0.000130484	0.000203087	0.644249	2.37794e-20	7.4331e-20	-0.82768	0.022008	0.0718717	Irrelevant
C17orf57|124989	EFCAB13	124989	-0.693892	9.86696e-16	2.72249e-15	-1.42443	1.18199e-36	6.38937e-36	-0.685837	0.318526	0.497743	HealthyOnly_Downregulated
C17orf58|284018	C17orf58	284018	-1.33957	4.01829e-76	8.1524e-75	-0.876541	1.64239e-26	6.44278e-26	-1.68335	6.93937e-12	3.64618e-10	Cell_TCGA_TN_Downregulated
C17orf59|54785	BORCS6	54785	-0.285253	1.41991e-06	2.48744e-06	0.0853501	0.301114	0.345696	-0.443581	0.19976	0.361654	Irrelevant
C17orf61|254863	TMEM256	254863	-0.0713727	0.263053	0.30587	-0.215251	0.0253052	0.0327011	-0.326009	0.536458	0.694375	Irrelevant
C17orf62|79415	C17orf62	79415	-0.0121068	0.799132	0.850145	0.915647	2.98358e-38	1.68999e-37	-1.14968	0.00033512	0.00249487	CellOnly_Downregulated
C17orf63|55731	FAM222B	55731	0.216325	2.90378e-05	4.70857e-05	0.614269	6.77442e-16	1.77152e-15	-0.580466	0.0229971	0.0742639	Irrelevant
C17orf64|124773	C17orf64	124773	-0.382071	NA	NA	0.205415	NA	NA	-0.0797663	0.954258	NA	Irrelevant
C17orf65|339201	ASB16-AS1	339201	-0.259756	1.80683e-07	3.32183e-07	0.357846	4.53964e-09	8.77617e-09	-0.691718	0.0364425	0.105411	Irrelevant
C17orf66|256957	HEATR9	256957	0.229147	NA	NA	0.62265	0.0123574	0.0163931	-0.870959	0.454701	0.627061	Irrelevant
C17orf67|339210	C17orf67	339210	0.0542056	0.51256	0.569273	0.187505	0.0493713	0.0621477	0.228057	0.550416	0.706252	Irrelevant
C17orf69|147081	C17orf69	147081	-0.187186	0.00611549	0.0084579	-0.487991	1.24061e-07	2.23381e-07	-0.233573	0.694422	0.81325	Irrelevant
C17orf70|80233	FAAP100	80233	0.0137793	0.786872	0.838695	0.910263	1.5588e-39	9.20507e-39	-0.83655	0.00603491	0.0263201	Irrelevant
C17orf72|92340	PRR29	92340	-1.25807	7.57695e-39	4.99482e-38	-0.464794	0.000140655	0.000214492	-2.04913	0.0105907	0.0411221	Cell_TCGA_TN_Downregulated
C17orf74|201243	C17orf74	201243	1.15284	6.59608e-08	1.24303e-07	1.96751	2.59395e-08	4.83449e-08	1.9961	0.102251	0.226148	TCGAOnly_Upregulated
C17orf75|64149	C17orf75	64149	-0.226982	2.84216e-05	4.61082e-05	0.367273	1.6325e-09	3.23038e-09	0.326224	0.18625	0.344442	Irrelevant
NCRNA00188|125144	LRRC75A-AS1	125144	0.339302	9.60984e-07	1.69797e-06	-0.170591	0.093876	0.114682	0.201093	0.599625	0.744745	Irrelevant
C17orf77|146723	C17orf77	146723	1.2006	NA	NA	1.34675	NA	NA	-2.19717	NA	NA	Irrelevant
C17orf78|284099	C17orf78	284099	0.126022	NA	NA	0.350947	NA	NA	1.36562	0.296261	0.473401	Irrelevant
C17orf79|55352	COPRS	55352	-0.0699295	0.168167	0.200931	0.0240562	0.756394	0.805453	0.307093	0.302517	0.480248	Irrelevant
C17orf80|55028	C17orf80	55028	-0.0834863	0.0653458	0.081783	0.0683473	0.254225	0.294626	0.0256513	0.910949	0.950102	Irrelevant
C17orf81|23587	ELP5	23587	0.18317	1.23224e-05	2.04405e-05	0.071319	0.220039	0.257343	0.672567	0.0177217	0.0609095	Irrelevant
C17orf82|388407	C17orf82	388407	-0.479048	0.000351618	0.000532133	0.68744	9.30035e-05	0.000143438	-3.47404	0.000461476	0.00325672	CellOnly_Downregulated
C17orf85|55421	NCBP3	55421	0.0127079	0.720988	0.776071	-0.206206	1.95602e-05	3.14465e-05	0.314149	0.129799	0.267999	Irrelevant
C17orf89|284184	NDUFAF8	284184	0.355364	5.77928e-07	1.03439e-06	0.862352	9.57757e-18	2.70687e-17	-0.236584	0.603893	0.748501	Irrelevant
C17orf90|339229	OXLD1	339229	0.00613144	0.931871	0.967322	1.19427	4.10619e-39	2.38565e-38	-1.26856	7.65828e-05	0.000731436	Irrelevant
C17orf96|100170841	C17orf96	100170841	0.671743	2.84798e-09	5.76043e-09	1.58489	5.28195e-45	3.70325e-44	-0.391643	0.282407	0.458291	HealthyOnly_Upregulated
C17orf97|400566	C17orf97	400566	-0.695867	4.95388e-22	1.7713e-21	0.0594074	0.587298	0.641426	-0.572377	0.18791	0.346657	Irrelevant
C17orf98|388381	C17orf98	388381	-0.757964	NA	NA	-1.05047	0.000931673	0.00134426	-1.46007	0.38812	NA	HealthyOnly_Downregulated
C17orf99|100141515	C17orf99	100141515	0.888533	4.20924e-08	8.00488e-08	1.03265	4.58694e-05	7.2177e-05	1.44746	0.170035	0.323734	HealthyOnly_Upregulated
C18orf1|753	LDLRAD4	753	-0.945547	4.04144e-39	2.69195e-38	-0.54531	2.87455e-09	5.61752e-09	-0.851662	0.247627	0.419223	Irrelevant
C18orf21|83608	C18orf21	83608	0.583125	2.17943e-38	1.41774e-37	0.749538	4.06213e-24	1.46328e-23	-0.00280535	0.992123	0.996426	Irrelevant
C18orf25|147339	C18orf25	147339	-0.0539831	0.192935	0.228671	-0.0349495	0.556622	0.611254	0.541507	0.043773	0.12132	Irrelevant
C18orf26|284254	DYNAP	284254	-1.3655	NA	NA	0.579474	NA	NA	2.03449	NA	NA	Irrelevant
C18orf32|497661	C18orf32	497661	-0.587776	1.10825e-35	6.63141e-35	0.0785461	0.183932	0.216985	-0.559658	0.144806	0.288535	Irrelevant
C18orf34|374864	CCDC178	374864	-0.384941	NA	NA	-3.45878	NA	NA	-2.79423	NA	NA	Irrelevant
LOC642597|642597	AKAIN1	642597	0.184316	NA	NA	-3.30874	2.09603e-28	8.73947e-28	-0.132786	0.937191	NA	HealthyOnly_Downregulated
C18orf54|162681	C18orf54	162681	0.371345	1.89111e-06	3.29416e-06	0.719305	5.66943e-16	1.48631e-15	1.19987	0.00290062	0.0146145	CellOnly_Upregulated
C18orf56|494514	TYMSOS	494514	1.08387	4.49275e-27	1.94423e-26	3.18752	5.05218e-110	1.86761e-108	0.567528	0.264168	0.437861	TCGAOnly_Upregulated
C18orf62|284274	SMIM21	284274	0.0193369	0.96453	0.991791	-0.524535	0.401354	0.452187	0.221024	0.896128	NA	Irrelevant
C18orf8|29919	C18orf8	29919	0.304138	1.08912e-18	3.41674e-18	0.470353	1.48797e-17	4.17128e-17	0.268797	0.204375	0.367233	Irrelevant
C19orf10|56005	MYDGF	56005	0.28044	1.45959e-07	2.69839e-07	1.25282	8.41601e-55	7.87683e-54	0.41511	0.19318	0.353771	HealthyOnly_Upregulated
C19orf12|83636	C19orf12	83636	0.659157	5.62835e-39	3.72738e-38	-0.711863	9.08504e-12	1.99498e-11	0.890929	0.00146697	0.00840226	Irrelevant
C19orf18|147685	C19orf18	147685	-0.882053	2.28927e-16	6.49957e-16	-0.420512	0.00218391	0.00307161	-0.173387	0.853322	0.916137	Irrelevant
C19orf21|126353	MISP	126353	-2.28189	1.60809e-88	4.6923e-87	1.19759	1.50589e-07	2.70098e-07	-1.76365	0.0227275	0.0735839	TCGATNOnly_Downregulated
C19orf24|55009	C19orf24	55009	0.143703	0.0382054	0.048978	1.1751	1.70774e-29	7.36791e-29	-0.05318	0.879518	0.931985	HealthyOnly_Upregulated
C19orf25|148223	C19orf25	148223	-0.33784	1.78238e-08	3.45206e-08	0.44751	6.9923e-07	1.21497e-06	-0.552086	0.172852	0.327188	Irrelevant
C19orf26|255057	CBARP	255057	0.0551468	0.584753	0.642748	1.61228	8.03861e-21	2.55811e-20	0.560118	0.279995	0.45552	HealthyOnly_Upregulated
C19orf29|58509	CACTIN	58509	0.219946	1.26787e-05	2.10255e-05	0.561279	6.95772e-14	1.67489e-13	0.535983	0.072221	0.175869	Irrelevant
C19orf33|64073	C19orf33	64073	-0.284419	NA	NA	2.61964	NA	NA	0.602212	0.510754	0.673135	Irrelevant
C19orf35|374872	C19orf35	374872	-0.0420335	0.636722	0.693462	0.0811647	0.545228	0.599714	-0.140922	NA	NA	Irrelevant
C19orf38|255809	C19orf38	255809	0.46458	1.05056e-07	1.95816e-07	1.23973	1.89069e-23	6.62137e-23	-0.239123	0.70715	0.822293	HealthyOnly_Upregulated
C19orf40|91442	FAAP24	91442	0.365985	4.7951e-14	1.21874e-13	1.49228	1.99855e-79	3.58135e-78	0.111907	0.724469	0.833973	HealthyOnly_Upregulated
C19orf42|79086	SMIM7	79086	-0.201753	6.3773e-08	1.20285e-07	0.0770339	0.183161	0.216119	0.151168	0.574899	0.725704	Irrelevant
C19orf43|79002	C19orf43	79002	0.425954	5.28682e-16	1.47598e-15	0.753966	2.60594e-23	9.08832e-23	0.413361	0.0546143	0.142855	Irrelevant
C19orf44|84167	C19orf44	84167	-0.0373123	0.433023	0.486798	-0.0429361	0.561413	0.615863	0.160313	0.505773	0.668608	Irrelevant
C19orf45|374877	C19orf45	374877	-0.57676	1.48315e-06	2.59532e-06	1.96429	1.01617e-21	3.34357e-21	-1.05666	0.0800648	0.190156	HealthyOnly_Upregulated
C19orf46|163183	SYNE4	163183	-0.431691	4.09521e-08	7.79234e-08	1.01722	1.16079e-08	2.19828e-08	-2.54523	0.00084792	0.00538797	Irrelevant
C19orf47|126526	C19orf47	126526	0.630435	1.57161e-39	1.05786e-38	0.971727	3.11064e-29	1.32937e-28	0.143708	0.629147	0.766931	Irrelevant
C19orf48|84798	C19orf48	84798	0.614734	8.91838e-22	3.15676e-21	1.69013	1.35868e-64	1.67185e-63	0.0421134	0.925062	0.958642	HealthyOnly_Upregulated
C19orf51|352909	DNAAF3	352909	-2.40424	4.60005e-96	1.67359e-94	0.520556	0.00723794	0.00978432	-1.0963	0.0189543	0.06412	Irrelevant
C19orf52|90580	C19orf52	90580	0.396817	1.87005e-23	7.04897e-23	0.998179	5.90569e-59	6.22073e-58	-0.0583831	0.81791	0.89465	Irrelevant
C19orf53|28974	C19orf53	28974	0.284716	5.8034e-07	1.03849e-06	1.02436	1.50476e-34	7.58963e-34	0.207754	0.624858	0.763539	HealthyOnly_Upregulated
C19orf54|284325	C19orf54	284325	-0.26972	1.07834e-08	2.11391e-08	0.220701	0.00402663	0.00556002	-0.869214	0.00761448	0.0317546	Irrelevant
C19orf55|148137	PROSER3	148137	-0.0328994	0.527603	0.5847	0.495545	1.53191e-08	2.88315e-08	-0.015018	0.957391	0.977204	Irrelevant
C19orf57|79173	C19orf57	79173	1.36022	NA	NA	1.7451	NA	NA	0.529459	0.290223	0.466998	Irrelevant
C19orf59|199675	MCEMP1	199675	1.37393	8.45685e-18	2.55364e-17	2.5899	1.37262e-27	5.55122e-27	0.501635	0.721653	NA	TCGAOnly_Upregulated
C19orf6|91304	TMEM259	91304	-0.051737	0.350003	0.399167	0.415151	2.39617e-07	4.25153e-07	-0.289583	0.352843	0.532571	Irrelevant
C19orf60|55049	C19orf60	55049	0.353379	5.0691e-05	8.09189e-05	1.08485	5.17202e-20	1.59382e-19	-0.507392	0.0458549	0.12548	HealthyOnly_Upregulated
C19orf63|284361	EMC10	284361	0.0676676	0.21008	0.247817	1.01015	7.94536e-34	3.93541e-33	-0.80677	0.0956024	0.215309	HealthyOnly_Upregulated
C19orf66|55337	C19orf66	55337	0.320796	1.02546e-07	1.91282e-07	0.569852	1.65481e-10	3.43448e-10	1.51014	0.000689742	0.00454769	CellOnly_Upregulated
C19orf69|100170765	ERICH4	100170765	0.112787	0.475846	0.531439	-2.3953	5.30624e-31	2.40403e-30	0.22355	0.884346	NA	HealthyOnly_Downregulated
C19orf70|125988	C19orf70	125988	0.0795674	0.222209	0.261423	0.55761	2.9577e-08	5.49849e-08	-0.0374936	0.932896	0.963085	Irrelevant
[truncated: 17,195 more rows]
