# Supplementary material for: Guanylate-binding protein-1 is a potential new therapeutic target for triple-negative breast cancer
Source: BMC Cancer. 2017 Nov 7;17:727. doi: 10.1186/s12885-017-3726-2 (PMC5688804; doi:10.1186/s12885-017-3726-2)
Supplement: Supplementary file 15 — Analysis of Infinium HumanMethylation450 BeadChip methylation array from 876 TCGA samples, including TNBC, Non-TNBC and normal tissues. (A) Raw Kernel density plot from β methylation ratios (methylated / total signal) for each category (TNBC, Non-TNBC or normal tissue). (B) Quantile normalized Kernel density plot of β methylation ratios, as implemented by wateRmelon [55]. (C) Quantile normalized Kernel density plot of M-Values (Logit transformation of β normalized ratios), showing the peaks alignment. Volcano plot of the FC and adjusted p-values of the methylation probes in TNBC vs Non-TNBC (D) and TNBC vs normal (E) comparisons. Non-differentially methylated (DM) probes (or differentially methylated one but with p-value >0.05) are shown as gray circles. DM probes are shown as blue circles when hypermethylated and red circles when hypomethylated. Probes with a FC ≥ +2 or an FC ≤ −2, with an FDR < 0.05, were considered hyper- and hypomethylated, respectively. The numbers outside of circles refer to all probes that passed the FDR cutoff, while the numbers inside of circles are DM probes that passed both the FDR and fold-change cutoffs (XLSX 45499 kb) [file 12885_2017_3726_MOESM15_ESM.xlsx]

## Sheet: SupplTable_08
Probe ID	log2(FC) TNBCvsNT Methylation	FDR TNBCvsNT Methylation	log2(FC) TNBCvsNormal Methylation	FDR TNBCvsNormal Methylation	Status	Nearest Gene Symbol	Distance to TSS	Definition
cg00000029	0.647243	2.19901e-13	0.909435	2.51049e-12	negative	RBL2	237	Island
cg00000108	NA	NA	NA	NA	negative	C3orf35	18237	OpenSea
cg00000109	NA	NA	NA	NA	negative	FNDC3B	64775	OpenSea
cg00000165	1.32715	1.34525e-19	1.12328	1.13833e-06	both_methylated	BARHL2	11879	Shore
cg00000236	-0.0500974	0.267899	-0.0228127	0.775693	negative	VDAC3	11565	OpenSea
cg00000289	-0.0710741	0.369516	-0.554513	8.47482e-07	negative	ACTN1	11151	Shore
cg00000292	-0.0997806	0.306888	-0.071829	0.660422	negative	ATP2A1	290	Shore
cg00000321	0.345345	0.000663312	0.323868	0.0390731	negative	SFRP1	811	Shore
cg00000363	-0.565394	1.18634e-08	-0.448076	0.000615453	negative	PGBD5	879	Island
cg00000622	0.0613024	0.00560181	0.055334	0.190763	negative	NIPA2	19	Island
cg00000658	0.0664157	0.21341	0.179542	0.0144617	negative	MAN1B1	123	Island
cg00000714	0.233895	7.79365e-06	0.0406067	0.680475	negative	TSEN34	573	Shore
cg00000721	-0.00202971	0.963378	0.0107555	0.917969	negative	LRRC16A	3122	Shore
cg00000734	0.137364	0.000433977	0.0433385	0.491144	negative	CNBP	431	Island
cg00000769	0.110797	0.00882244	0.157262	0.00624636	negative	DDX55	193	Island
cg00000807	NA	NA	NA	NA	negative	KLHL29	128391	Shore
cg00000884	NA	NA	NA	NA	negative	TLR2	802	Shelf
cg00000905	0.205165	2.22355e-05	0.146238	0.0570405	negative	FAM81A	54933	OpenSea
cg00000924	0.18392	0.0163427	0.361829	0.00420182	negative	KCNQ1OT1	763	Island
cg00000948	0.203846	0.0148835	0.151545	0.185495	negative	SNAI2	56609	Island
cg00000957	-0.102669	0.109311	-0.057729	0.595303	negative	NPHP4	8817	Island
cg00001099	NA	NA	NA	NA	negative	PSKH2	296	Shore
cg00001245	0.0403421	0.412451	0.218673	0.000528287	negative	MRPS25	104	Island
cg00001249	0.189736	0.0676315	0.302176	0.0409382	negative	LRRC9	3354	Shelf
cg00001261	0.318323	4.09462e-05	0.283437	0.012166	negative	ZNF174	12773	Island
cg00001269	NA	NA	NA	NA	negative	LINC01270	49746	OpenSea
cg00001349	0.0130042	0.899853	0.197169	0.168267	negative	MAEL	78	Island
cg00001364	0.334786	1.86788e-05	0.247334	0.0183782	negative	PROX1	8531	Shore
cg00001446	-0.172262	0.0084607	-0.0583514	0.594712	negative	ELOVL1	2366	Shore
cg00001510	0.532286	1.11891e-18	0.39092	9.24378e-06	negative	LILRB3	220	OpenSea
cg00001534	NA	NA	NA	NA	negative	FAF1	43303	OpenSea
cg00001582	0.103113	0.00521399	0.0864324	0.155204	negative	ZMIZ1	88	Shore
cg00001583	-0.0531538	0.807669	-0.399964	0.158416	negative	NR5A2	165	Island
cg00001593	NA	NA	NA	NA	negative	GORAB	10827	OpenSea
cg00001594	NA	NA	NA	NA	negative	ROCK2	4	Island
cg00001687	0.0970462	0.0470742	0.0527918	0.549341	negative	CDK10	404	Island
cg00001747	0.11705	0.644991	0.0871018	0.834895	negative	LINC01158	7669	Island
cg00001791	0.506782	1.12505e-08	0.721948	1.07217e-11	negative	TMEM182	181	OpenSea
cg00001793	-0.900742	8.66934e-09	-0.500034	0.131347	negative	ETV6	102601	Shore
cg00001809	-0.186692	0.0137356	-0.414513	0.000125273	negative	LINC00523	30419	Shelf
cg00001854	-0.74937	1.75162e-21	-0.60844	5.67912e-06	negative	DNAJA2	865	Shore
cg00001874	0.00825413	0.948152	0.113564	0.482051	negative	ATOH7	1280	Shore
cg00001930	NA	NA	NA	NA	negative	TNFRSF11A	29560	Shelf
cg00002028	NA	NA	NA	NA	negative	PINK1	61	Island
cg00002033	0.935157	1.74647e-22	0.736372	2.78285e-07	negative	LRFN1	7493	Island
cg00002080	NA	NA	NA	NA	negative	RWDD2B	1266	Shore
cg00002116	-0.00690505	0.792192	-0.0326154	0.431756	negative	SLC25A10	9	Island
cg00002145	0.218607	0.000203335	0.143275	0.0456218	negative	COL6A3	2619	OpenSea
cg00002190	0.28341	0.000519308	0.463845	6.70667e-06	negative	CSGALNACT1	14771	OpenSea
cg00002224	1.41738	2.88258e-62	1.17443	2.18772e-13	both_methylated	C8orf31	278	Island
cg00002236	0.0510305	0.130394	0.146499	0.00162112	negative	RTTN	98	Island
cg00002406	0.042988	0.252923	0.0390655	0.532342	negative	CD2BP2	179	Island
cg00002426	0.422442	2.10051e-05	0.574893	9.55575e-05	negative	SLMAP	368	Island
cg00002449	0.136441	0.0234429	0.253918	0.000743611	negative	BAMBI	4857	Shelf
cg00002464	-0.112257	0.215488	-0.191785	0.04527	negative	NOV	132	Shore
cg00002473	NA	NA	NA	NA	negative	CXCR2	1135	OpenSea
cg00002490	0.0130019	0.736249	-0.0909235	0.0820586	negative	MXD4	770	Island
cg00002531	-0.0565659	0.240724	0.120318	0.0757077	negative	MIR593	117	OpenSea
cg00002591	0.0973116	0.0432963	0.139756	0.0227214	negative	MUSTN1	1224	Shelf
cg00002593	0.160768	0.161246	0.314308	0.0545904	negative	TAS1R3	2066	Island
cg00002597	-0.142503	0.0419444	-0.513526	1.1383e-07	negative	COX6A2	1964	Shore
cg00002646	0.0537198	0.54788	0.142135	0.314308	negative	S100A5	1260	OpenSea
cg00002660	0.221496	2.66632e-06	0.247194	0.00146786	negative	SMARCC2	258	Island
cg00002719	-1.3165	4.8913e-10	-1.14831	0.000637062	both_unmethylated	CCDC181	35	Island
cg00002749	-0.611676	7.87735e-09	-0.912203	4.55755e-07	negative	VMP1	54674	OpenSea
cg00002769	0.058715	0.502757	0.0975916	0.398214	negative	TUBB3	2297	Island
cg00002808	0.0173267	0.784307	0.0931144	0.262275	negative	CCDC185	1984	Shore
cg00002809	0.436516	1.50672e-05	0.422246	0.000545065	negative	DNAH17-AS1	1360	Island
cg00002810	0.364702	3.10131e-05	0.311432	0.0193813	negative	DAB1	163	Island
cg00002837	-0.748351	5.55822e-08	-0.681617	0.000203218	negative	KLF17	670	OpenSea
cg00002930	0.0300064	0.589816	0.386874	4.41758e-08	negative	NFKBIL1	44	OpenSea
cg00003014	NA	NA	NA	NA	negative	BDH1	3037	Shore
cg00003091	-0.00127286	0.978607	-0.257113	4.1608e-05	negative	SLBP	932	Shore
cg00003173	0.113521	0.00812564	0.190703	0.00307146	negative	TMEM43	309	Island
cg00003181	-1.11036	3.5275e-44	-0.856925	9.50982e-09	negative	LOC100507557	21354	OpenSea
cg00003187	NA	NA	NA	NA	negative	RERE	73914	OpenSea
cg00003202	-0.0341979	0.101512	0.00725179	0.862638	negative	RFX5	255	Island
cg00003287	-1.4046	9.98377e-36	-1.34288	4.70623e-15	both_unmethylated	TNNT2	677	OpenSea
cg00003298	-0.945861	5.42531e-05	-0.900657	0.00932878	negative	LHX5	8665	Island
cg00003305	0.31281	0.0064567	0.258662	0.189099	negative	ZNF536	147681	Island
cg00003345	0.77373	5.19013e-32	0.654103	3.44461e-11	negative	CASZ1	40232	OpenSea
cg00003513	0.540065	4.74586e-09	0.577745	3.62833e-05	negative	CASZ1	2928	Shore
cg00003529	2.46745	5.37578e-88	2.2248	6.39853e-32	both_methylated	ANKUB1	493	OpenSea
cg00003578	-0.614584	3.85341e-25	-0.583586	7.23909e-11	negative	SNORA59B	33228	Shore
cg00003625	-0.106874	0.230834	-0.179737	0.273096	negative	WFIKKN2	60	Island
cg00003722	NA	NA	NA	NA	negative	LINC00705	197912	Island
cg00003784	0.0486814	0.135693	0.0423269	0.432382	negative	CEP95	84	Island
cg00003818	NA	NA	NA	NA	negative	OCEL1	528	Shore
cg00003858	NA	NA	NA	NA	negative	RNF220	17102	Shelf
cg00003900	NA	NA	NA	NA	negative	PRSS30P	4362	OpenSea
cg00003965	NA	NA	NA	NA	negative	RETNLB	747	OpenSea
cg00003969	0.166045	0.00383294	0.365823	4.15972e-07	negative	NA	19285	Shore
cg00003994	-1.03479	2.27809e-12	-0.897668	2.47344e-05	negative	MEOX2	444	Shore
cg00004055	0.250876	1.94096e-10	0.217274	0.00129779	negative	CKLF-CMTM1	278	Shore
cg00004061	-0.160814	0.0635852	-0.314802	0.0239545	negative	FAM46A	665182	OpenSea
cg00004067	0.0854939	0.0384075	-0.0627068	0.401015	negative	TRANK1	4832	Shelf
cg00004072	0.149398	1.38378e-05	0.0703302	0.25019	negative	ZFP36	527	Island
cg00004073	NA	NA	NA	NA	negative	GBX2	49058	Shore
cg00004082	0.116881	0.23092	0.268718	0.037425	negative	SLC2A9	2752	Shore
cg00004089	0.119824	0.0573526	0.100894	0.337373	negative	MXRA7	7463	OpenSea
cg00004105	0.293615	1.04598e-07	0.197046	0.0105402	negative	LOXL4	5397	OpenSea
cg00004121	0.0837628	0.146663	0.135255	0.0760012	negative	ANKRD20A12P	94603	Island
cg00004192	-0.0364413	0.544661	-0.0747883	0.368037	negative	P2RX6P	14	Shore
cg00004207	0.13719	0.00119353	-0.0226078	0.770537	negative	SRSF7	1333	Shore
cg00004209	0.0381692	0.546236	-0.0448545	0.654696	negative	MIR3675	3481	Island
cg00004219	NA	NA	NA	NA	negative	EP400	10176	Island
cg00004257	-0.365963	0.0170025	-0.503629	0.0385264	negative	CSMD2	1698	Island
cg00004421	-0.655634	3.48878e-12	-0.635593	4.05387e-05	negative	SENP3-EIF4A1	521	Shore
cg00004429	-0.0828036	0.117718	-0.18781	0.0254336	negative	EHMT1-IT1	23731	Island
cg00004533	-0.0540465	0.263433	0.0653788	0.39227	negative	AGPAT3	22948	Island
cg00004562	-0.447647	6.48269e-21	-0.345669	3.15999e-05	negative	CDSN	1040	OpenSea
cg00004608	0.304514	0.00250294	0.326838	0.0137164	negative	TBPL1	843	Shore
cg00004667	NA	NA	NA	NA	negative	ZBTB17	9879	OpenSea
cg00004700	NA	NA	NA	NA	negative	FHL2	1688	Shore
cg00004771	NA	NA	NA	NA	negative	LINC00472	164377	Island
cg00004773	-0.0763452	0.352009	-0.347432	0.000806764	negative	BBS10	19265	OpenSea
cg00004775	NA	NA	NA	NA	negative	MIRLET7B	6936	Shelf
cg00004806	NA	NA	NA	NA	negative	AGPAT4-IT1	24907	OpenSea
cg00004818	0.339116	3.48521e-05	0.606065	1.30209e-07	negative	AGA	488	Shore
cg00004859	NA	NA	NA	NA	negative	PVRL3-AS1	175910	OpenSea
cg00004883	-2.58965	6.45546e-40	-2.27847	1.61939e-14	both_unmethylated	LDHD	2208	Island
cg00004939	0.0957051	0.059657	0.0992439	0.213835	negative	ZFP36L1	1029	Island
cg00004963	-0.023328	0.836677	0.153595	0.382653	negative	KATNBL1P6	35	Shore
cg00004979	-0.0896947	0.0798324	-0.152252	0.0265507	negative	SH2B3	12799	OpenSea
cg00004996	-1.03286	7.483e-15	-0.839454	6.45554e-05	negative	MTMR7	494	Shore
cg00005010	0.0309817	0.339201	-0.00229408	0.972271	negative	MT1F	4	Island
cg00005040	-0.188716	0.104278	-0.0965386	0.616536	negative	RSPO3	840	Shore
cg00005072	-0.082475	0.084175	0.0135344	0.874101	negative	ANKRD11	13796	Island
cg00005083	0.340665	0.0177733	0.303002	0.155918	negative	TDRD6	67	Island
cg00005112	-1.18159	1.5434e-37	-1.22417	8.44156e-14	both_unmethylated	WWP2	44	OpenSea
cg00005164	NA	NA	NA	NA	negative	GRAMD1A	5648	Shore
cg00005166	0.661585	5.96897e-07	0.816455	4.2205e-05	negative	OR1F2P	1118	OpenSea
cg00005215	2.09875	7.92799e-48	2.12953	4.95941e-24	both_methylated	SERPINB12	14	OpenSea
cg00005297	0.618165	1.6595e-21	0.60117	1.93865e-10	negative	DOK7	333	Island
cg00005306	0.0622684	0.0131817	0.094954	0.0490468	negative	LOC730183	242	Island
cg00005390	-0.0922115	0.060272	-0.0250299	0.776854	negative	AMDHD2	1080	Shore
cg00005437	-0.141247	0.00491476	-0.213243	0.00435471	negative	MYO15A	1278	OpenSea
cg00005541	NA	NA	NA	NA	negative	FBRSL1	57292	Island
cg00005543	0.0179883	0.357681	-0.00894186	0.768259	negative	TCTE3	4	Island
cg00005617	0.11141	0.0909926	-0.0369897	0.735117	negative	EFNB1	11057	Shore
cg00005619	-0.676536	2.98077e-19	-0.550911	5.91473e-05	negative	FAM180B	491	Shelf
cg00005622	NA	NA	NA	NA	negative	HGH1	12267	Shore
cg00005740	-1.10408	7.86195e-17	-0.768965	0.00241684	negative	LINC00327	35766	OpenSea
cg00005817	0.0112619	0.904473	-0.352945	0.00146152	negative	EPGN	5444	OpenSea
cg00005847	0.0735258	0.614299	0.135286	0.546707	negative	HOXD3	267	Shore
cg00005849	-0.132656	0.0433127	-0.243406	0.00838322	negative	GBX2	5468	Shore
cg00005861	0.525215	1.74747e-07	0.912214	1.51124e-09	negative	SMNDC1	3513	Shelf
cg00006032	0.149293	0.00927675	0.0948743	0.321424	negative	GPHN	313	Island
cg00006081	0.11164	0.200311	0.114587	0.388478	negative	HMX2	1268	Shore
cg00006090	NA	NA	NA	NA	negative	PMFBP1	305	OpenSea
cg00006122	0.0152983	0.732682	-0.276718	6.24686e-05	negative	ATG101	440	Island
cg00006198	-0.142048	0.047514	-0.235545	0.048943	negative	TDRD10	1610	Shore
cg00006243	0.0476654	0.603164	-0.127267	0.346227	negative	OTOF	12900	Island
cg00006397	1.27353	7.4582e-49	1.06274	5.89631e-15	both_methylated	NHLH1	160	OpenSea
cg00006414	NA	NA	NA	NA	negative	ZNF425	599	Island
cg00006459	1.83008	8.99854e-40	1.55355	9.00006e-13	both_methylated	ARHGAP10	17735	OpenSea
cg00006626	-0.803259	4.99326e-27	-0.832773	1.17404e-07	negative	NUP210L	128	Island
cg00006787	-0.263188	0.0023682	-0.298273	0.0401128	negative	IRS2	94526	Island
cg00006815	0.179833	0.0614084	0.236657	0.0851644	negative	IL1RAPL2	86	Island
cg00006867	NA	NA	NA	NA	negative	LINC00928	457	OpenSea
cg00006884	0.020089	0.616332	-0.183268	0.00177959	negative	CCDC126	31	Island
cg00006948	0.110697	0.296734	0.391252	0.00181555	negative	FGFR3	26148	Island
cg00007032	-0.0832252	0.3132	-0.258336	0.0206637	negative	MTUS2	146	OpenSea
cg00007036	-0.0610706	0.0784216	0.0915023	0.106128	negative	ZNF362	19914	Island
cg00007064	0.596771	5.82947e-10	0.584483	5.85503e-07	negative	LHX6	9864	Shore
cg00007076	-0.256655	0.00756781	-0.259887	0.0936241	negative	RRS1	1336	Shore
cg00007215	0.123482	0.218576	0.0683194	0.633397	negative	C17orf51	38658	Island
cg00007221	0.165704	0.0405074	0.351692	0.00835304	negative	PTPRF	2472	Shore
cg00007226	0.134756	3.33108e-05	0.197631	0.000134968	negative	BRF1	546	Island
cg00007239	-0.480337	0.000231613	-0.378435	0.0427429	negative	FAM218A	1053	Shore
cg00007269	-0.0197039	0.705135	-0.199576	0.00690801	negative	ZNF77	136	Island
cg00007300	0.0515539	0.0880587	-0.0445227	0.422377	negative	LRRC16B	227	Island
cg00007324	0.0542383	0.0262094	0.0615072	0.0786162	negative	ZBTB7A	17682	Island
cg00007326	-2.52283	5.99319e-68	-1.96916	5.50362e-16	both_unmethylated	CACNA1A	2317	OpenSea
cg00007420	0.0819509	0.372001	0.0910706	0.501787	negative	FAXC	797	Shore
cg00007426	-0.183766	0.0581693	-0.120261	0.485192	negative	HDAC4	81435	Island
cg00007466	-0.0599927	0.29593	-0.077245	0.4098	negative	MCOLN1	2408	Island
cg00007540	NA	NA	NA	NA	negative	TNFAIP2	10177	Shelf
cg00007644	0.239028	0.00695175	0.0727354	0.591584	negative	SLC6A5	2312	Island
cg00007675	-0.0622966	0.589205	0.39188	0.0154166	negative	LOC728024	1014	Shore
cg00007800	NA	NA	NA	NA	negative	CALML6	7746	Shore
cg00007810	NA	NA	NA	NA	negative	CCNT1	2956	Shelf
cg00007898	0.0385967	0.145958	0.00588165	0.906422	negative	DSTYK	98	Island
cg00007981	0.0179775	0.518489	0.0156462	0.718468	negative	PANX1	499	Island
cg00007987	-0.694104	9.2726e-06	-0.608713	0.0166062	negative	ZNF581	1443	Island
cg00008004	-0.0279244	0.616484	0.0382217	0.648805	negative	SLC27A3	8350	Island
cg00008033	NA	NA	NA	NA	negative	ZNF613	706	Shore
cg00008036	-0.762159	1.90603e-12	-0.729446	9.58816e-07	negative	FAM163A	205	Island
cg00008188	0.0308801	0.330177	0.0575058	0.21021	negative	ZFP36L1	264	Island
cg00008345	0.0329982	0.362496	0.0365378	0.549309	negative	PDE6D	2129	Shore
cg00008387	0.164714	2.25374e-06	0.0841767	0.152401	negative	CNEP1R1	176	Island
cg00008446	0.485224	6.57087e-15	0.286242	0.00514512	negative	INSRR	6207	Island
cg00008452	-0.105818	0.0239309	-0.413589	4.32823e-09	negative	APAF1	60955	OpenSea
cg00008488	-0.266389	0.0241288	-0.0857842	0.57645	negative	CPLX2	23693	Island
cg00008493	0.0714998	0.102284	-0.00614952	0.941708	negative	COX8C	239	Island
cg00008544	-0.0759705	0.298286	-0.086348	0.405335	negative	GFPT2	1786	Shore
cg00008564	-1.7124	1.97307e-49	-1.34204	7.84158e-12	both_unmethylated	HIST1H2AL	2714	Shore
cg00008612	-0.0612352	0.326135	-0.110735	0.318225	negative	DIAPH3-AS2	7410	OpenSea
cg00008621	NA	NA	NA	NA	negative	HIF1A	15642	OpenSea
cg00008629	-1.2508	8.87279e-19	-0.997487	3.474e-07	negative	PTBP3	1643	Shore
cg00008647	0.812939	1.0307e-11	0.891833	1.02078e-06	negative	IL24	12111	Island
cg00008665	-0.437594	2.20113e-06	-0.404916	0.00419301	negative	POMGNT2	793	Shore
cg00008671	-1.40306	7.14144e-37	-1.16514	9.81819e-13	both_unmethylated	CCSER2	447	Shore
cg00008695	-0.846456	1.62276e-09	-0.490028	0.00793151	negative	ERICH1-AS1	127522	Shore
cg00008713	0.0788942	0.0342014	-0.0298842	0.6354	negative	IMPA2	472	Island
cg00008737	-0.205598	0.00187855	-0.158321	0.152233	negative	ASPDH	3252	Island
cg00008800	0.310133	8.41772e-05	-0.216517	0.0305187	negative	HNRNPLL	99137	OpenSea
cg00008810	0.120341	0.0780516	0.284478	0.00237486	negative	DMRTB1	307	Shore
cg00008819	NA	NA	NA	NA	negative	MSANTD1	7023	Island
cg00008823	-0.0301322	0.310889	0.000856675	0.985225	negative	NRDC	191	Island
cg00008839	0.071233	0.0233076	0.169817	4.095e-06	negative	OAZ1	372	Island
cg00008932	0.323658	7.39604e-06	0.332031	0.00250841	negative	RPS4X	1455	Shore
cg00008945	-0.145684	0.223194	-0.226184	0.174119	negative	SH3BGRL	79922	Island
cg00008971	-0.592254	1.13651e-06	-0.494304	0.00458491	negative	MMACHC	1068	Shore
cg00009001	0.776558	4.33191e-10	0.383186	0.0249524	negative	MIR1178	360	Shore
cg00009038	-0.414828	8.21527e-12	-0.468477	2.26861e-06	negative	LINC01120	8305	Shore
cg00009053	-0.422489	5.63052e-11	-0.455852	2.31783e-06	negative	LRRC10B	7592	Shore
cg00009088	NA	NA	NA	NA	negative	VPS37C	1271	Shore
cg00009167	0.164669	0.000202244	0.0454882	0.557327	negative	C1orf194	44	Island
cg00009196	-2.02938	4.03897e-79	-1.69792	2.71395e-24	both_unmethylated	RIN2	38844	Shore
cg00009214	0.0779415	0.160517	-0.00425662	0.96357	negative	DERA	382	Shore
cg00009292	1.02106	1.2266e-11	0.51344	0.0330054	negative	DMRTA2	5220	Island
cg00009293	-0.324874	4.36121e-05	-0.184008	0.140795	negative	AEBP1	418	Shore
cg00009306	NA	NA	NA	NA	negative	DAD1	68558	OpenSea
cg00009349	NA	NA	NA	NA	negative	DAD1	383592	OpenSea
cg00009364	-0.464497	0.00227226	-0.485316	0.0140244	negative	PELI2	934	Island
cg00009407	0.0718897	0.0163709	0.0321511	0.527659	negative	TTC8	2	Shore
cg00009412	0.0129885	0.706085	0.00746992	0.892673	negative	DDX18	136	Island
cg00009421	0.167881	0.00439675	0.157481	0.00979582	negative	ABCG5	385	OpenSea
cg00009436	NA	NA	NA	NA	negative	CCDC110	9717	OpenSea
cg00009523	NA	NA	NA	NA	negative	TPO	212642	Shore
cg00009553	-0.56964	0.000122234	-0.47479	0.0394154	negative	CDH8	37056	OpenSea
cg00009750	1.20957	2.40945e-25	1.13044	4.1004e-13	both_methylated	CDK15	11378	OpenSea
cg00009796	0.116362	0.0311219	0.0616119	0.449128	negative	LOC390705	20207	Island
cg00009834	NA	NA	NA	NA	negative	MRPL20	4977	Shore
cg00009871	-0.66032	1.81771e-17	-0.719458	1.73918e-09	negative	METTL21EP	187	OpenSea
cg00009916	NA	NA	NA	NA	negative	AK4	29	Island
cg00009922	0.74833	6.50989e-10	0.946398	5.5392e-08	negative	COL4A1	92118	OpenSea
cg00009927	NA	NA	NA	NA	negative	C1QTNF8	10978	Island
cg00009944	0.93832	1.18037e-20	0.972042	1.54422e-11	negative	S100B	7801	Shore
cg00009970	0.0838059	0.00384707	0.132829	0.00894511	negative	MEX3C	238	Island
cg00010046	0.0686739	0.0703941	0.0680983	0.213289	negative	MVD	13	Island
cg00010078	-1.57537	1.12458e-62	-1.3632	1.00499e-19	both_unmethylated	MIR4266	37090	OpenSea
cg00010108	0.111367	0.0301908	0.0633432	0.378168	negative	FAM53A	70445	Shore
cg00010168	0.251068	5.80334e-08	0.179734	0.0235292	negative	UBTD1	124	Island
cg00010242	NA	NA	NA	NA	negative	SNORA79	88411	Island
cg00010266	0.040154	0.416278	-0.145181	0.0480498	negative	MFSD3	31	Island
cg00010445	0.0516383	0.54504	-0.0369901	0.769942	negative	DCAF15	19068	Island
cg00010654	0.331116	0.000229054	0.35109	0.00456836	negative	HECTD3	907	Shore
cg00010659	0.163546	5.02114e-06	0.229336	9.3005e-05	negative	TMEM14C	0	Island
cg00010672	-0.102852	0.358061	-0.107735	0.58484	negative	RTN4	4046	Shelf
cg00010742	-0.290364	0.00319347	-0.482842	0.00158727	negative	BARHL2	194	Shore
cg00010789	-0.0536089	0.153175	-0.0245304	0.716676	negative	SNORD20	106	OpenSea
cg00010853	-1.18053	1.90045e-20	-1.10089	1.42779e-06	both_unmethylated	PPP1R18	1924	Shore
cg00010890	0.0421125	0.335055	-0.0463409	0.475492	negative	PHLDA1	19041	OpenSea
cg00010932	NA	NA	NA	NA	negative	METTL5	687	Shore
cg00010946	1.14411	3.33266e-36	0.949554	5.51371e-13	negative	SHOX2	4668	Shore
cg00010947	0.241453	1.39094e-06	0.511825	4.07513e-10	negative	MRPS18C	281	Shore
cg00010954	-0.479004	1.22781e-06	-0.467904	0.00267469	negative	IRX3	299676	Island
cg00010992	0.125874	0.000292755	0.0915994	0.161099	negative	FAM13A	432	Island
cg00011122	0.221355	0.00105606	0.395577	6.01788e-05	negative	RMI2	282	Shore
cg00011200	-0.255165	0.0184765	-0.18154	0.221913	negative	EBP	69	Island
cg00011203	0.246463	0.00776001	0.241858	0.104282	negative	H6PD	35795	Shore
cg00011225	0.0114235	0.928114	0.010465	0.957828	negative	WNT10A	6939	Island
cg00011239	-0.444138	2.3822e-07	-0.352345	0.0068723	negative	GDF7	9795	OpenSea
cg00011247	-0.02225	0.327476	-0.0802487	0.0275498	negative	YTHDF3-AS1	0	Island
cg00011284	0.166345	0.000782482	0.160194	0.0545174	negative	RBL2	215	Island
cg00011346	NA	NA	NA	NA	negative	ERBB4	506	Island
cg00011350	0.0717444	0.089267	0.105131	0.0929515	negative	KMT2D	4809	OpenSea
cg00011459	0.235039	0.00212681	0.263423	0.0276032	negative	TMEM186	1078	Shore
cg00011460	0.105288	0.0323386	0.337389	2.48984e-07	negative	MIR4802	64312	Shore
cg00011482	-0.123794	0.145971	-0.351141	0.00451638	negative	PAX9	2016	Island
cg00011513	-0.235079	0.0304211	-0.251665	0.125549	negative	LCE5A	1065	Shelf
cg00011564	0.016822	0.689982	0.0337567	0.630276	negative	NLRC3	15265	OpenSea
cg00011578	0.231101	1.2159e-07	0.0858042	0.255158	negative	PPP5C	180	Island
cg00011605	-0.192242	5.64978e-05	0.00946677	0.931559	negative	LOC400548	22772	Shelf
cg00011616	0.0544519	0.841142	0.172007	0.668998	negative	LOC100507351	129399	Shore
cg00011717	-0.36671	4.02651e-06	-0.358861	0.0100043	negative	MIR4689	4337	Shore
cg00011740	0.910919	5.0128e-09	0.901796	5.96342e-05	negative	CBLN1	3837	Shore
cg00011754	NA	NA	NA	NA	negative	GRIP2	1199	OpenSea
cg00011856	0.0737953	0.488477	-0.57007	1.67889e-06	negative	IGFBP5	673	Shore
cg00011861	NA	NA	NA	NA	negative	TNFAIP2	8177	Shore
cg00011891	-0.0326234	0.749461	0.147114	0.191012	negative	UBL4A	270	Island
cg00011924	0.401208	6.14094e-06	0.492948	0.000431116	negative	RNF222	47	OpenSea
cg00011994	0.145072	0.00892855	0.109984	0.26142	negative	IER3	421	Island
cg00012036	0.0916713	0.0119647	0.0625764	0.293334	negative	H3F3B	246	Island
cg00012123	NA	NA	NA	NA	negative	TPPP	11272	Shore
cg00012126	0.0986693	0.314943	0.145385	0.316163	negative	TMEFF2	1608	Shore
cg00012148	0.712017	2.39021e-10	0.579236	0.000410431	negative	TINAG	204	OpenSea
cg00012194	NA	NA	NA	NA	negative	PLXNB2	220	Island
cg00012199	0.078929	0.0176723	0.158301	0.000336731	negative	ANG	1310	Island
cg00012203	-0.0516849	0.254002	-0.093084	0.217086	negative	ARPC2	103	Island
cg00012238	-0.641526	2.82563e-11	-0.396311	0.00746793	negative	CABYR	495	Shore
cg00012317	-0.143318	0.200871	0.0442106	0.799399	negative	FCGR1CP	426	OpenSea
cg00012343	NA	NA	NA	NA	negative	DTNBP1	106379	OpenSea
cg00012362	0.588182	5.17528e-18	0.543495	4.31876e-09	negative	S100A13	50	OpenSea
cg00012386	-0.00951341	0.851449	-0.194951	0.00377334	negative	SNAP47	183	Shore
cg00012395	0.0857674	0.445587	0.316997	0.0336705	negative	SLC25A14	1865	Shore
cg00012397	NA	NA	NA	NA	negative	KCNC1	1058	Island
cg00012469	0.186443	6.07045e-05	0.0707291	0.365712	negative	TMEM178B	2611	Island
cg00012522	0.802592	9.93322e-09	0.788694	0.000965922	negative	ARRDC4	18	Island
cg00012529	-0.515676	0.00735463	-0.280644	0.37326	negative	GALNT9	9006	Island
cg00012576	NA	NA	NA	NA	negative	GPC6-AS2	57593	OpenSea
cg00012638	0.202789	0.00398638	0.0498275	0.644188	negative	KCNK17	1694	Shore
cg00012692	-0.127156	0.333015	-0.0883477	0.653698	negative	GJB6	114	Shore
cg00012698	0.903613	2.93185e-21	0.890914	9.81938e-10	negative	CHRM5	102320	OpenSea
cg00012701	-0.663615	6.93115e-07	-0.73482	1.20528e-06	negative	HLA-E	22843	Island
cg00012762	-0.227982	1.12458e-06	0.044703	0.497559	negative	SLC9A3R1	100	Island
cg00012792	0.158319	6.06228e-05	-0.100268	0.122401	negative	BLOC1S5-TXNDC5	152	Island
cg00012920	-0.129371	0.00439706	-0.1108	0.0985226	negative	FBF1	4696	Shore
cg00012960	NA	NA	NA	NA	negative	AXIN1	8334	Island
cg00012992	0.132482	0.00519297	0.18538	0.0659947	negative	PRKCH	168	Island
cg00013006	0.403498	0.0029045	0.602781	0.00129751	negative	OR52B4	239	OpenSea
cg00013015	-0.0418284	0.685879	0.0463658	0.764355	negative	LINC01016	1631	OpenSea
cg00013196	0.144584	0.254039	0.260088	0.137628	negative	DCAF4L2	1040	Island
cg00013301	NA	NA	NA	NA	negative	NPFFR2	2786	Shelf
cg00013349	-0.462725	7.41879e-09	-0.599026	6.13529e-05	negative	ST6GALNAC5	283804	OpenSea
cg00013369	NA	NA	NA	NA	negative	RGS2	79424	OpenSea
cg00013374	-0.378458	0.0044728	-0.174405	0.454868	negative	TRIM56	1733	Shore
cg00013409	-0.219419	0.0213862	-0.118519	0.354249	negative	EPHA10	1155	Island
cg00013410	0.0885047	0.127544	0.462344	8.1901e-12	negative	MED13	49	Island
cg00013441	0.35188	1.58693e-05	0.0384743	0.794221	negative	CCDC62	146	Island
cg00013451	0.143312	0.227062	0.196736	0.227386	negative	STC1	729	OpenSea
cg00013475	0.0858032	0.638833	0.247427	0.364594	negative	DYSF	30	Island
cg00013540	NA	NA	NA	NA	negative	GTF2IRD2B	458	Island
cg00013543	NA	NA	NA	NA	negative	TNXB	28273	OpenSea
cg00013569	0.0764086	0.0417472	-0.0627102	0.311352	negative	WDR45B	9280	Island
cg00013618	-0.206615	0.048129	0.035121	0.831396	negative	TOP3B	43651	OpenSea
cg00013655	-1.6713	2.75725e-18	-1.75415	1.03577e-08	both_unmethylated	PIGQ	2744	Island
cg00013660	0.358942	1.74817e-06	0.393413	0.00075782	negative	LRRC26	4278	Island
cg00013733	0.0457177	0.350273	-0.0428349	0.561798	negative	RPS15	15088	Shore
cg00013804	-0.282122	2.30227e-05	0.0218591	0.875747	negative	ASAP2	11682	OpenSea
cg00013809	NA	NA	NA	NA	negative	MIR595	75792	Shore
cg00013899	-0.884054	3.40103e-25	-0.659194	0.000140714	negative	CACHD1	20835	OpenSea
cg00013993	0.00828325	0.816795	-0.0224494	0.659939	negative	LOC100128573	4435	Shore
cg00014085	0.119018	0.0399631	0.0403737	0.602195	negative	RETSAT	314	Island
cg00014104	-0.557567	2.13552e-07	-0.319181	0.0396351	negative	MAPK1	1601	Shore
cg00014112	-1.3938	1.79175e-20	-1.67356	2.4697e-13	both_unmethylated	GYPC	18	Shore
cg00014118	-1.01161	1.41163e-34	-0.962308	2.78328e-13	negative	CFAP74	284	Shore
cg00014152	-0.040033	0.746535	0.215425	0.304695	negative	WDR13	611	Shore
cg00014168	-0.0395292	0.743006	0.0573615	0.739906	negative	ESPN	3774	Island
cg00014194	-0.248355	0.0108402	-0.260375	0.0437473	negative	OLFM1	1052	Shore
cg00014203	0.12557	0.123403	0.408689	0.000196123	negative	TMEM88	413	Island
cg00014260	0.915655	1.40444e-26	0.796317	2.25027e-10	negative	PRSS55	14	OpenSea
cg00014272	0.0728607	0.0289218	0.176449	0.000191976	negative	SPPL2B	597	Island
cg00014285	-0.149658	0.00557202	-0.274394	0.000340269	negative	FTCDNL1	278	Shore
cg00014289	-0.0755602	0.538582	-0.0157835	0.934134	negative	ROBO3	25428	Island
cg00014301	-0.0214067	0.657565	-0.05243	0.494637	negative	TSSC1	3581	Shore
cg00014333	1.43831	2.31609e-49	1.18075	1.1572e-13	both_methylated	LZTS1-AS1	3259	OpenSea
cg00014377	NA	NA	NA	NA	negative	MYL10	91599	Shelf
cg00014445	-0.483465	5.66349e-23	-0.352845	0.000197661	negative	PTPRF	22588	Shelf
cg00014484	0.306685	0.122273	0.197038	0.523112	negative	LINC01257	215722	Island
cg00014561	NA	NA	NA	NA	negative	NUP93	1109	Shore
cg00014638	5.36716e-05	0.99956	-0.372028	0.000595392	negative	MARCH5	62726	OpenSea
cg00014665	NA	NA	NA	NA	negative	SLC45A4	4386	Island
cg00014667	-0.198726	6.27781e-07	-0.0489181	0.482873	negative	PROZ	7245	Shore
cg00014733	0.867631	3.03465e-13	1.04021	6.14995e-10	negative	MIR3653	1402	OpenSea
cg00014748	NA	NA	NA	NA	negative	GUSBP4	489579	OpenSea
cg00014752	0.0765166	0.017811	-0.106369	0.0227527	negative	KIF3A	181	Shore
cg00014754	0.236735	5.9045e-05	0.221411	0.0133377	negative	PSCA	61	OpenSea
cg00014786	0.33442	0.00223085	-0.00382098	0.984108	negative	ZDHHC4	2118	Shelf
cg00014806	-0.0862457	0.131907	-0.0390398	0.56994	negative	GADD45B	463	Island
cg00014830	-0.813683	6.48693e-09	-0.851554	3.97956e-05	negative	CBX8	5180	Island
cg00014837	NA	NA	NA	NA	negative	ACRBP	676	Shore
cg00014900	-0.336363	3.68181e-11	-0.160542	0.078437	negative	ATP6V0B	2189	Shore
cg00014986	-0.00913301	0.841592	-0.0656714	0.425777	negative	ANAPC11	81	Island
cg00014996	0.0106544	0.666619	0.0291892	0.421634	negative	USP14	133	Island
cg00014998	-0.550765	2.94483e-11	-0.451677	0.000600074	negative	MIR10B	67	Island
cg00015024	-0.224295	0.00391933	-0.596891	5.17532e-08	negative	CCNJ	112	Island
cg00015058	-0.632771	5.91323e-06	-0.682519	0.000489222	negative	MEIS1-AS3	7651	Island
cg00015121	0.257815	0.000867684	0.245027	0.00938251	negative	THTPA	563	Shore
cg00015261	0.325257	4.09023e-05	0.270211	0.0208159	negative	FLJ26245	49073	Island
cg00015286	NA	NA	NA	NA	negative	RRAGC	212831	Island
cg00015319	0.227443	1.95123e-05	0.206341	0.00668612	negative	LOC100240734	4838	Shore
cg00015340	0.348485	0.00535647	0.696479	2.02364e-05	negative	MIR548A1	514407	OpenSea
cg00015343	0.703413	1.09728e-09	0.67389	1.71323e-06	negative	TSPAN18	289	OpenSea
cg00015373	-0.0227035	0.752581	-0.253254	0.00766377	negative	PRRC2B	22310	Shore
cg00015530	-1.26888	1.75614e-22	-1.31773	1.68433e-09	both_unmethylated	PLEC	2036	Shore
cg00015572	NA	NA	NA	NA	negative	GPX6	4066	Shore
cg00015603	-0.0218584	0.692094	0.0690555	0.346827	negative	MYEOV2	5872	Shore
cg00015639	-0.0310655	0.474003	0.0576799	0.358797	negative	NRL	706	Shelf
cg00015699	-0.799836	0.000164803	-0.727248	0.0350129	negative	LINC00936	210856	OpenSea
cg00015770	-0.272182	0.0428987	-0.482522	0.0174751	negative	QRFPR	172	Island
cg00015930	-0.479795	9.96804e-11	-0.461397	0.00606373	negative	FAAHP1	22246	Shore
cg00016066	0.0839097	0.0196628	0.114356	0.154342	negative	LOC145783	37	Island
cg00016127	0.955253	6.40772e-10	0.921636	7.82551e-06	negative	OR5M11	60	OpenSea
cg00016156	0.145632	1.38204e-05	0.186127	0.000326978	negative	NPM1	474	Island
cg00016223	-0.0330339	0.338301	-0.158894	0.0156828	negative	STK38	238	Island
cg00016238	-0.0533363	0.729484	-0.112078	0.58073	negative	C1orf100	141870	Island
cg00016255	1.16597	2.34408e-44	1.09459	3.85148e-21	both_methylated	RUNDC1	1345	Shore
cg00016324	0.00333782	0.978943	0.174587	0.307437	negative	ARHGAP15	30518	OpenSea
cg00016360	-0.594011	6.02983e-07	-0.504484	0.00461414	negative	DNAH11	700	Shore
cg00016406	-1.54396	2.32471e-32	-1.40655	1.62764e-06	both_unmethylated	KIF26A	38382	Island
cg00016439	0.28256	0.0217902	0.425215	0.0171453	negative	ST8SIA3	1069	Shore
cg00016481	-0.564635	0.00181307	-0.362767	0.246964	negative	PEX2	144169	Island
cg00016498	0.0055686	0.883192	-0.0126847	0.810127	negative	RAB5C	12	Island
cg00016522	-0.163894	0.0849083	0.0284885	0.85364	negative	MTM1	828	Shore
cg00016593	-0.0348687	0.407543	-0.143865	0.0160161	negative	SLFNL1	3033	Shore
cg00016618	-0.22843	0.000846936	-0.222707	0.0680759	negative	HN1L	22285	Island
cg00016718	0.124818	0.150289	-0.339283	0.00083741	negative	MUT	25549	OpenSea
cg00016783	0.0179492	0.746222	0.178817	0.0159198	negative	KIDINS220	25721	OpenSea
cg00016802	-0.0481777	0.408189	-0.202681	0.0131806	negative	SSR1	25913	OpenSea
cg00016814	0.31674	0.000451471	0.0729653	0.641948	negative	CNTNAP2	61572	OpenSea
cg00016841	0.075763	0.154208	-0.104526	0.20611	negative	SLC5A2	5039	Island
cg00016892	-0.0386468	0.424775	0.144025	0.0286831	negative	ERICH4	408	Shelf
cg00016913	NA	NA	NA	NA	negative	PIPOX	24	OpenSea
cg00016934	-0.968314	2.04172e-07	-0.67659	0.0193855	negative	BCOR	619	Island
cg00016968	0.593647	1.13072e-20	0.53298	6.19948e-09	negative	RHOC	422	Shore
cg00016996	0.162217	0.0020693	0.101922	0.193835	negative	PEX10	9986	Island
cg00017002	-0.0145021	0.894405	-0.0181279	0.917408	negative	PGBD1	61	Island
cg00017033	0.10292	0.00461395	0.0774152	0.284174	negative	PCNX4	377	Island
cg00017059	NA	NA	NA	NA	negative	SRBD1	2100	OpenSea
cg00017062	-0.413576	0.00550468	-0.377856	0.0471009	negative	TLE3	279291	OpenSea
cg00017121	0.182728	0.00015501	0.238927	0.0011696	negative	NR1D1	8475	OpenSea
cg00017157	NA	NA	NA	NA	negative	POU2F1	62711	OpenSea
cg00017188	0.135901	4.42239e-05	0.18083	0.000202108	negative	WIPF2	137	Island
cg00017203	0.0308783	0.604072	0.07432	0.385286	negative	PLEC	13723	Island
cg00017221	-0.423227	0.0247991	-0.712003	0.0120311	negative	FCGR1A	34712	Island
cg00017271	-0.40394	1.16946e-05	-0.296744	0.0810614	negative	TMEM235	6646	Island
cg00017362	NA	NA	NA	NA	negative	INTS10	36884	OpenSea
cg00017363	NA	NA	NA	NA	negative	GATA3	180855	Island
cg00017429	NA	NA	NA	NA	negative	LOC100129345	17164	OpenSea
cg00017437	2.07404	1.45962e-32	1.76118	6.43074e-14	both_methylated	TTC34	104	Island
cg00017441	-0.00307917	0.864982	-0.00138292	0.961703	negative	IL12RB1	11346	Island
cg00017461	-1.3897	2.0987e-35	-1.41051	1.94961e-11	both_unmethylated	OSM	486	Shore
cg00017475	0.217014	0.00145427	0.338692	0.000145124	negative	ABO	18921	Island
cg00017489	-0.342222	0.00664632	-0.366291	0.0943717	negative	DPP6	1099	Shore
cg00017546	NA	NA	NA	NA	negative	MED18	3961	Shelf
cg00017601	0.129171	0.00622707	0.253801	0.00034384	negative	PTK2B	352	OpenSea
cg00017639	NA	NA	NA	NA	negative	SLC28A1	11068	OpenSea
cg00017826	0.299878	0.0246961	0.458282	0.0357758	negative	LCLAT1	25166	OpenSea
cg00017842	1.915	6.83475e-52	1.76728	1.98111e-17	both_methylated	EN1	77336	Shelf
cg00017931	-0.864751	5.72247e-27	-0.70259	2.60821e-06	negative	MIR3692	17982	Island
cg00017970	0.236048	0.00266806	0.194946	0.0908378	negative	FAM110D	2225	Shore
cg00018010	NA	NA	NA	NA	negative	SPECC1	46318	OpenSea
cg00018024	-0.616527	3.03774e-05	-0.565583	0.00462425	negative	NKX6-2	1310	Island
cg00018044	-0.647423	2.15976e-23	-0.543804	5.46442e-06	negative	ESCO1	71195	OpenSea
cg00018103	NA	NA	NA	NA	negative	SRSF4	5111	OpenSea
cg00018128	-0.740104	1.20881e-06	-0.859219	0.000446966	negative	TBR1	1339	Shore
cg00018181	-0.258972	0.00256775	-0.167401	0.131247	negative	SH2B2	3328	Shore
cg00018184	-0.700071	9.93979e-28	-0.663333	1.41116e-10	negative	S100A4	1567	OpenSea
cg00018198	0.108955	0.172588	0.131184	0.239129	negative	CEP68	713	OpenSea
cg00018204	0.749971	4.51383e-13	0.590093	0.000142435	negative	MIR452	591	OpenSea
cg00018229	0.185395	0.0625663	0.170619	0.320991	negative	TTC13	1197	Shore
cg00018261	0.03326	0.803818	0.236095	0.139776	negative	ZCCHC12	96	Island
cg00018524	0.138415	0.000707354	0.370609	1.93577e-10	negative	SEPT10	874	Shore
cg00018539	-0.00456577	0.905636	0.0188625	0.752611	negative	IQCE	34056	Shore
cg00018557	0.118583	0.00508413	0.121468	0.136103	negative	HEXIM2	376	Island
cg00018606	-0.292601	0.00122535	-0.567245	5.36972e-05	negative	CRYGD	111	Shore
cg00018696	0.714199	1.40555e-08	0.579245	0.00187663	negative	CSMD1	995	Shore
cg00018739	0.167548	0.0500661	0.332839	0.01197	negative	ZNF664-FAM101A	1727	Shore
cg00018828	NA	NA	NA	NA	negative	CACNA1H	14122	Shore
cg00018845	2.04435	2.82822e-86	1.85209	5.22156e-20	both_methylated	FOXA1	3639	Island
cg00018850	1.20814	6.56485e-20	1.29164	4.42401e-12	both_methylated	DPF3	123890	OpenSea
cg00018866	NA	NA	NA	NA	negative	FAM170B	1220	Shelf
cg00018896	0.351132	0.000565922	0.313646	0.0287736	negative	PABPC3	1199	Island
cg00019076	NA	NA	NA	NA	negative	GSE1	23929	Shore
cg00019082	NA	NA	NA	NA	negative	SLC6A1	1300	Shore
cg00019085	NA	NA	NA	NA	negative	DYNLL1	12	Island
cg00019093	0.0480813	0.234508	0.178439	0.00205716	negative	UBL3	111	Shore
cg00019118	-0.0405082	0.710323	-0.0165892	0.920001	negative	LOC100130238	457	Shelf
cg00019137	0.104664	0.115748	-0.0814691	0.538351	negative	LTBP4	32	Island
cg00019151	0.151236	0.0409852	-0.208784	0.0313563	negative	PRDX6	23662	OpenSea
cg00019196	NA	NA	NA	NA	negative	SIAH3	355	Shore
cg00019275	NA	NA	NA	NA	negative	ZNF599	14159	OpenSea
cg00019301	0.128332	0.000925053	0.126583	0.0286579	negative	NUDT6	32	Island
cg00019308	-0.0954145	0.076724	-0.0495374	0.575433	negative	LINC01132	47114	Shore
cg00019366	0.548172	0.0026305	0.794122	0.000764219	negative	FZD10-AS1	22855	Island
cg00019377	0.137672	0.0150109	-0.0810983	0.416563	negative	SPTBN4	1369	Shore
cg00019458	0.113893	0.144963	0.178696	0.0619845	negative	UTS2	25234	Shore
cg00019463	0.456023	8.29059e-11	0.596324	1.46191e-08	negative	RNF111	160	Shore
cg00019495	0.143686	0.0997079	0.45584	0.00052407	negative	HOPX	345	OpenSea
cg00019511	0.116546	0.232248	0.28147	0.0308677	negative	DLK1	8085	Island
cg00019576	0.0843076	0.0193338	0.0586554	0.401474	negative	ZFP41	8438	Island
cg00019654	-1.11244	1.79382e-16	-0.818852	4.04845e-05	negative	SEL1L	148083	OpenSea
cg00019678	-0.120123	0.42703	0.171646	0.421235	negative	FAM222A	2041	Shore
cg00019759	-0.183709	0.00582289	-0.402072	3.13601e-05	negative	ATF3	50832	Island
cg00019778	0.162145	4.22085e-05	0.200467	0.00268735	negative	IGF2R	757	Island
cg00019809	0.0260892	0.286871	0.140452	0.000281065	negative	RPRD1A	155	Island
cg00019826	-0.31628	8.5438e-05	-0.380404	0.000695571	negative	FAM53A	131567	Shore
cg00019838	NA	NA	NA	NA	negative	RBFOX1	37288	OpenSea
cg00019841	1.03109	1.10825e-09	1.03655	7.03127e-06	both_methylated	MRO	89924	Island
cg00019877	0.724576	2.67939e-10	0.749686	4.13688e-06	negative	ZNF883	732	Shore
cg00019880	NA	NA	NA	NA	negative	PCTP	4111	Shelf
cg00019997	-0.280388	0.00084647	-0.426332	0.00132869	negative	NRCAM	71272	OpenSea
cg00020052	-1.4666	4.61234e-24	-1.32225	4.97058e-13	both_unmethylated	CNRIP1	118	Island
cg00020175	0.183115	0.0142302	0.316358	0.000824737	negative	LRRC49	20923	Island
cg00020191	0.555085	1.76247e-12	0.795896	1.17711e-10	negative	SYT1	309	Island
cg00020297	-0.0406829	0.0119801	0.0342456	0.175399	negative	FAM8A1	133	Island
cg00020340	-0.0274703	0.45394	-0.0913978	0.0730204	negative	GET4	5801	Shelf
cg00020348	-0.358441	1.8017e-14	-0.159271	0.0521678	negative	OR6V1	103	OpenSea
cg00020352	NA	NA	NA	NA	negative	RPF2	37	Island
cg00020390	-0.87163	1.88485e-33	-0.542296	0.000116289	negative	TRIM56	896	Shelf
cg00020405	NA	NA	NA	NA	negative	SREK1	524	Shore
cg00020419	0.192793	0.00213811	-0.0342859	0.713553	negative	CRIP3	2980	Shelf
cg00020446	NA	NA	NA	NA	negative	ZNF664-FAM101A	127681	Island
cg00020474	0.0819491	0.3863	0.251554	0.0502155	negative	ERRFI1	128569	OpenSea
cg00020533	0.133118	0.0546832	0.23049	0.00916128	negative	TULP1	268	Shore
cg00020622	-0.863858	5.35206e-07	-0.696592	0.000243027	negative	GTDC1	274464	Island
cg00020649	-0.514233	0.00820762	-0.529319	0.0659483	negative	OCA2	2894	Island
cg00020720	0.152807	7.42174e-06	0.0294927	0.615552	negative	GNG5	219	Island
cg00020778	NA	NA	NA	NA	negative	MYO1H	1377	Shore
cg00020794	0.00400154	0.944414	0.109703	0.111654	negative	PIEZO1	21753	Shore
cg00020799	2.6369	1.01859e-93	2.3675	1.49361e-28	both_methylated	PLXNC1	22592	OpenSea
cg00020991	-0.826071	1.52615e-14	-0.573916	7.29351e-05	negative	CBR4	1037	Shore
cg00021028	0.0943397	0.0439807	-0.0791941	0.309404	negative	RRP1	186	Shore
cg00021030	-0.103059	0.225966	-0.0562063	0.648451	negative	FLOT2	1054	Shore
cg00021044	NA	NA	NA	NA	negative	SHISA3	83006	Island
cg00021108	-1.53363	2.07321e-13	-1.30551	1.66999e-09	both_unmethylated	RIN3	97	Island
cg00021123	NA	NA	NA	NA	negative	NBPF1	5348	OpenSea
cg00021128	0.0608768	0.036459	0.0123992	0.863292	negative	SPAG7	74	Island
cg00021152	0.15867	0.0227932	0.0156323	0.89108	negative	PNMA2	4393	Shelf
cg00021166	0.0501346	0.295743	0.0607909	0.444722	negative	PPFIBP1	341	Shore
cg00021237	0.314034	1.09441e-05	-0.109624	0.300633	negative	MYBL1	368	Island
cg00021242	0.350815	0.00067358	0.313109	0.0240153	negative	FAM189A1	89500	OpenSea
cg00021256	-1.03204	1.9051e-14	-0.902863	2.54381e-05	negative	FEV	2004	Island
cg00021275	NA	NA	NA	NA	negative	PROC	33839	Shelf
cg00021325	0.111951	0.331889	-0.00590306	0.974661	negative	TTC7B	11650	Island
cg00021476	0.368441	0.000218274	0.321859	0.0312323	negative	GSE1	13372	Island
cg00021513	-0.137115	0.0161668	-0.149621	0.0644134	negative	LOC400548	43989	Shore
cg00021527	-0.00290575	0.958264	-0.00292171	0.970201	negative	TAF15	277	Shore
cg00021532	0.427526	1.04701e-06	0.616472	1.59402e-06	negative	TFAP4	1278	Shore
cg00021539	-0.0687271	0.0297579	-0.0162101	0.79105	negative	TMEM217	0	Island
cg00021540	0.256637	9.46882e-08	0.205075	0.0618558	negative	SEC14L1	74	Shore
cg00021550	0.0957553	0.155123	0.110439	0.347761	negative	GLIS1	9202	Shelf
cg00021558	0.0876692	0.441551	0.329462	0.0186949	negative	ANKRD33	18826	Island
cg00021576	0.097187	0.00854021	0.126211	0.0232045	negative	ZBTB18	273	Island
cg00021600	NA	NA	NA	NA	negative	NECAB2	1369	Shore
cg00021762	NA	NA	NA	NA	negative	MN1	355185	OpenSea
cg00021783	-0.00778358	0.866149	-0.122736	0.0972689	negative	UBR1	294	Shore
cg00021786	-0.144711	0.381042	-0.0629153	0.827053	negative	FTHL17	135	Island
cg00021855	NA	NA	NA	NA	negative	PYCRL	826	Shore
cg00021933	2.64978	7.42517e-102	2.34288	2.58556e-30	both_methylated	CYR61	35871	Shore
cg00021944	0.0743509	0.269859	0.472273	1.9767e-10	negative	GBF1	13	Island
cg00021945	0.0135217	0.820301	-0.118917	0.157081	negative	ZNF613	231	Island
cg00021978	0.501007	0.000700512	0.432184	0.0539247	negative	DPYS	2358	Shore
cg00022024	-0.465014	4.4629e-07	-0.61348	2.20975e-06	negative	CAMSAP1	1318	Island
cg00022054	0.146699	0.101517	-0.0147931	0.91908	negative	FOXD2	275571	Shore
cg00022076	-0.0630476	0.241858	0.0398799	0.614932	negative	SLC7A6	4427	OpenSea
cg00022101	0.354421	0.00069618	0.527211	5.04215e-05	negative	DOCK1	55610	OpenSea
cg00022138	0.0453423	0.322961	-0.14099	0.0230424	negative	SRSF6	623	Island
cg00022145	-0.504459	2.27691e-05	-0.128082	0.501701	negative	LINC01310	189584	Shelf
cg00022235	0.12302	0.122391	0.187296	0.117554	negative	SNN	2557	Shore
cg00022259	0.108384	0.00961264	0.0520238	0.440805	negative	GOLGA3	20002	Shore
cg00022262	0.183142	0.00345919	0.223886	0.00420227	negative	GALNT9	53658	Shelf
cg00022308	0.18354	0.00801426	0.0769349	0.473905	negative	GPN1	30	Island
cg00022492	NA	NA	NA	NA	negative	GCHFR	753	Island
cg00022558	-0.128778	0.198337	-0.309567	0.0323545	negative	FGF4	115	Island
cg00022594	0.106449	0.084115	0.177843	0.039624	negative	AKAP8L	135	Shore
cg00022606	NA	NA	NA	NA	negative	TBC1D20	740	Island
cg00022633	-0.0078413	0.895846	-0.0388735	0.691939	negative	CDK8	877	Shore
cg00022642	0.0484048	0.178311	0.139937	0.00442501	negative	C1orf131	685	Shore
cg00022688	-0.911191	2.28518e-12	-0.757104	4.65399e-05	negative	ACSL5	54	OpenSea
cg00022858	-0.135008	0.0882697	-0.0617754	0.55642	negative	PDGFRA	1351	Island
cg00022866	-0.356415	1.10848e-09	-0.382479	1.06968e-05	negative	CCDC88B	749	Island
cg00022871	0.496481	7.24894e-07	0.428131	0.00124407	negative	CRHR1	16	OpenSea
cg00022900	-0.563596	6.83547e-05	-0.623001	0.00379172	negative	C8orf87	35543	OpenSea
cg00022911	-1.28864	3.02406e-16	-1.1789	6.30344e-07	both_unmethylated	HAPLN4	1257	Island
cg00022966	NA	NA	NA	NA	negative	RAB29	3314	Shelf
cg00022997	0.0307076	0.842122	-0.211278	0.279217	negative	LY6G5C	1007	Island
cg00023001	0.410417	1.12733e-14	0.448308	5.07227e-05	negative	MRPS23	11314	Shore
cg00023024	-0.53601	8.5621e-08	-0.350613	0.017009	negative	HTR1D	49	Shore
cg00023132	-0.024075	0.571534	-0.110898	0.0741115	negative	ARL6IP5	140	Shore
cg00023154	-2.08233	1.42092e-52	-2.06479	3.21288e-28	both_unmethylated	RNF220	1412	Island
cg00023168	0.11701	0.0157576	0.40914	3.23906e-07	negative	ZNF226	145	Shore
cg00023174	-0.399448	1.02305e-05	-0.129571	0.387365	negative	ZNF788	690	Shore
cg00023185	-2.07526	1.3419e-33	-2.33834	1.9702e-19	both_unmethylated	LOC401463	118	Island
cg00023233	0.111853	0.0074103	0.156498	0.00416182	negative	OAT	29845	Island
cg00023288	0.10385	0.329571	-0.254617	0.0706069	negative	LRPPRC	139	Island
cg00023321	NA	NA	NA	NA	negative	DDX39B	1110	Shore
cg00023351	-0.711078	9.46584e-13	-0.364124	0.0632964	negative	SYT1	69833	OpenSea
cg00023411	0.218564	3.78224e-05	0.188451	0.00719189	negative	CYP26B1	245120	Island
cg00023415	0.465845	3.25938e-05	0.362759	0.0299631	negative	RBM3	2410	Shore
cg00023464	0.166619	0.0179732	-0.07819	0.460252	negative	NAXD	138	Island
cg00023492	-0.0226077	0.742615	0.0441579	0.521552	negative	NBL1	42	Island
cg00023507	NA	NA	NA	NA	negative	TAPBP	5697	Shelf
cg00023673	1.96632	1.0265e-40	1.87134	7.26643e-19	both_methylated	FOXL1	143516	OpenSea
cg00023695	0.0360106	0.257056	-0.0484341	0.427324	negative	COX5A	98	Island
cg00023702	NA	NA	NA	NA	negative	HIPK1	271	OpenSea
cg00023726	NA	NA	NA	NA	negative	ACTRT2	98109	Island
cg00023750	-0.0017541	0.988467	0.167752	0.289948	negative	SNX29P2	91542	OpenSea
cg00023808	-0.0931447	0.0627156	-0.0946548	0.314443	negative	MIR4285	8186	Shore
cg00023919	-0.317013	5.01243e-05	-0.353395	0.00414193	negative	RHOD	14901	Island
cg00024046	-0.479636	1.17641e-06	-0.380304	0.0226344	negative	SDC1	24789	OpenSea
cg00024086	-0.984267	4.84693e-22	-1.11578	4.20269e-11	negative	MNX1-AS1	10939	Island
cg00024170	NA	NA	NA	NA	negative	ATXN1L	14483	Shore
cg00024192	0.644309	8.05857e-08	0.913695	2.88989e-07	negative	CCDC141	78721	OpenSea
cg00024198	NA	NA	NA	NA	negative	PLCH2	13393	Shore
cg00024247	NA	NA	NA	NA	negative	GPC6	134468	Island
cg00024280	-0.0929037	0.583228	-0.378353	0.0939617	negative	PLVAP	13119	Shore
cg00024382	0.602498	1.83897e-13	0.641597	5.74579e-05	negative	RASL10B	54	Island
cg00024396	-0.0212409	0.77155	0.0425719	0.629731	negative	ELOVL5	30	Island
cg00024404	0.0174239	0.809476	-0.0383084	0.720563	negative	SERINC5	571	Shore
cg00024416	-0.258647	0.000112391	-0.111947	0.241214	negative	MIF-AS1	728	Shelf
cg00024443	NA	NA	NA	NA	negative	SMG1P3	37707	Island
cg00024471	0.994544	7.85163e-29	0.986162	1.67763e-14	negative	TPRG1	27543	OpenSea
cg00024472	-1.02929	6.22978e-09	-1.02349	1.89886e-07	both_unmethylated	NGFR	1208	Island
cg00024494	-0.801771	2.30307e-12	-0.657457	0.000420604	negative	ZFHX3	4307	Shore
cg00024516	NA	NA	NA	NA	negative	IL21	36016	OpenSea
cg00024722	0.0148454	0.791191	0.0344043	0.606994	negative	OTUD7A	267	Island
cg00024790	0.020973	0.534286	0.0493302	0.348089	negative	CDR2	524	Island
cg00024812	-0.0363825	0.23281	-0.0533497	0.227793	negative	CPSF3	234	Island
cg00024967	-0.0850862	0.52683	-0.333613	0.0662246	negative	MECOM	3743	Island
cg00024989	0.134553	0.0305684	0.234025	0.0150965	negative	B3GNT3	3675	Shelf
cg00025044	-1.39997	5.34175e-45	-1.19081	1.62627e-12	both_unmethylated	ERCC6	1951	OpenSea
cg00025138	0.0926244	0.000238808	0.00375505	0.955655	negative	MAP3K9	28	Island
cg00025155	NA	NA	NA	NA	negative	FHIT	142448	Island
cg00025185	NA	NA	NA	NA	negative	PGPEP1L	163	Island
cg00025211	-0.116071	0.158944	-0.119265	0.24154	negative	NUDT17	806	Shore
cg00025331	1.04293	7.30445e-22	1.02992	5.58902e-08	both_methylated	GTDC1	57266	Island
cg00025347	3.10234	5.19834e-89	2.82299	1.16158e-35	both_methylated	SLC20A2	1013	Shelf
cg00025357	-0.0315303	0.702103	-0.0563342	0.687305	negative	PADI3	1861	OpenSea
cg00025405	0.422559	0.000200146	0.329805	0.0372536	negative	IRX4	248569	Shore
cg00025436	0.126392	6.12422e-06	0.154764	0.00109901	negative	COQ10A	148	Shore
cg00025439	-0.0629596	0.71143	0.0239601	0.928993	negative	SLC7A5	46648	Island
cg00025496	-0.404723	0.010641	0.00605385	0.982487	negative	ABR	25821	Island
cg00025591	-0.221085	0.0187546	-0.223717	0.0919042	negative	S100B	1007	OpenSea
cg00025626	NA	NA	NA	NA	negative	KLHL30	2028	Shore
cg00025643	-0.631352	4.70003e-17	-0.671723	6.93285e-09	negative	LINC01137	35348	OpenSea
cg00025647	1.7038	2.2835e-25	1.50432	1.04359e-07	both_methylated	ZIC4	33088	Shore
cg00025663	NA	NA	NA	NA	negative	NOL10	2426	Shelf
cg00025680	NA	NA	NA	NA	negative	SIX3	11522	Shore
cg00025715	0.0230204	0.758388	-0.00537214	0.960611	negative	ZSCAN18	4654	Shore
cg00025795	-0.03587	0.456948	-0.160053	0.0171417	negative	TBC1D16	26499	Shore
cg00025823	0.649649	3.75715e-25	0.524032	3.46572e-11	negative	CRHR1	2223	OpenSea
cg00025877	-0.0231796	0.520383	-0.0755114	0.0979644	negative	HMGA1	40291	Island
cg00025972	NA	NA	NA	NA	negative	FAT1	114461	OpenSea
cg00025981	-1.67189	6.83634e-19	-1.53666	4.40379e-10	both_unmethylated	RGCC	259	Island
cg00025991	0.0107456	0.856657	-0.0125684	0.886609	negative	DIP2C	1016	Shore
cg00026030	0.125858	0.000583379	0.0629603	0.316562	negative	PAXBP1-AS1	13	Island
cg00026033	-0.202262	0.00252618	-0.27533	0.00382744	negative	IKZF4	197	OpenSea
cg00026075	NA	NA	NA	NA	negative	ECT2	2727	Shelf
cg00026104	0.114026	0.00103104	0.0953629	0.0975277	negative	COX4I1	22125	OpenSea
cg00026119	0.360299	0.000361255	0.499278	0.000260616	negative	DNAH10	4033	Island
cg00026141	-0.442069	0.00105863	-0.227855	0.297282	negative	PYDC2	400305	Shore
cg00026186	0.0164331	0.86758	0.060874	0.58233	negative	PORCN	139	Island
cg00026222	-0.329982	0.0211347	-0.154578	0.327966	negative	FAAP20	5071	Island
cg00026230	0.0491559	0.247992	0.110018	0.0632192	negative	ALDOA	133	Island
cg00026290	-0.513622	1.74049e-09	-0.316195	0.0174915	negative	CLNK	167	OpenSea
cg00026327	0.864334	3.48939e-27	0.677658	8.35446e-09	negative	BAIAP2	2710	Island
cg00026346	NA	NA	NA	NA	negative	EHD4	2519	Shelf
cg00026362	-0.412005	1.48401e-12	-0.552944	1.01821e-10	negative	LINC01512	22	OpenSea
cg00026374	-0.00436132	0.917555	0.0262689	0.661588	negative	TEAD3	323	Island
cg00026375	-0.100958	0.466856	-0.653909	0.000622259	negative	HLA-L	473	Island
cg00026412	0.950718	4.76289e-20	1.05931	8.8927e-16	negative	ANK3	89738	OpenSea
cg00026455	-0.0141168	0.769868	-0.0807767	0.220492	negative	DEF8	2487	Shore
cg00026457	-0.108026	0.155667	-0.30583	0.00702824	negative	NR5A2	104782	Island
cg00026458	NA	NA	NA	NA	negative	FASTKD2	2376	Shelf
cg00026474	NA	NA	NA	NA	negative	ST3GAL1	1316	Shore
cg00026546	-0.107784	0.0360543	-0.0664586	0.402544	negative	HPCA	2686	Shelf
cg00026553	0.236346	0.0113096	0.432202	0.000279831	negative	ZNF710	18086	OpenSea
cg00026603	-0.633061	3.15388e-12	-0.296729	0.0892907	negative	MZT1	160059	OpenSea
cg00026703	0.114335	0.409759	0.129698	0.538175	negative	NR2F2-AS1	558	Island
cg00026731	0.0779593	0.0186726	-0.00337748	0.959801	negative	FECH	122	Island
cg00026776	-0.139346	0.124887	-0.276601	0.0393387	negative	C6orf10	61001	OpenSea
cg00026803	-0.829798	3.95932e-21	-0.867804	3.28312e-11	negative	KCNJ9	3892	Shore
cg00026853	0.0306314	0.291743	0.0518872	0.175322	negative	FBXL19	234	Island
cg00026857	0.129725	0.000295767	0.0546168	0.348844	negative	SCARNA10	414	OpenSea
cg00026909	-1.96139	1.77545e-49	-2.05906	4.00057e-19	both_unmethylated	DAB1	200128	OpenSea
cg00026919	0.438255	2.77649e-07	0.360077	0.00147331	negative	COG6	3731	Shelf
cg00026938	-0.808042	3.78712e-20	-0.795949	1.57854e-07	negative	GLI2	129220	OpenSea
cg00026974	0.216058	0.00615975	-0.0345819	0.80235	negative	UBTF	97	Island
cg00027037	-0.0219133	0.636482	-0.0331462	0.56544	negative	OSBPL1A	123	Island
cg00027081	0.237624	0.000326836	0.0788245	0.396782	negative	TSSC1	1712	Shore
cg00027083	0.0274277	0.916444	-0.0109567	0.97894	negative	EPB41L3	183	Island
cg00027114	-0.785826	5.69432e-30	-0.717745	1.33051e-08	negative	C7orf25	211663	OpenSea
cg00027120	0.0355066	0.559863	-0.102431	0.274555	negative	TAS2R39	319	OpenSea
cg00027155	NA	NA	NA	NA	negative	CLEC16A	60853	Shore
cg00027162	NA	NA	NA	NA	negative	WDR86-AS1	18594	Island
cg00027232	-0.237727	8.29956e-07	-0.0924404	0.278426	negative	TGOLN2	8186	OpenSea
cg00027400	-0.0979481	0.177901	-0.268243	0.00367705	negative	DCC	128	Island
cg00027454	NA	NA	NA	NA	negative	LINC01545	18852	OpenSea
cg00027466	-0.204328	0.00361077	-0.168096	0.0974124	negative	VHLL	378	OpenSea
cg00027499	0.0707789	0.00741074	0.0559364	0.109446	negative	PHKG2	111	Island
cg00027570	0.497578	3.66305e-05	0.445568	0.00752037	negative	CD2	9582	OpenSea
cg00027586	-0.142818	0.0620998	-0.166596	0.163883	negative	SALL3	591597	Shore
cg00027637	-0.389399	2.25159e-05	-0.769627	5.02962e-08	negative	ITPKB	26353	Shore
cg00027650	-0.546389	2.11e-09	-0.917971	6.96209e-12	negative	TCF12	1078	OpenSea
cg00027669	0.10098	0.216603	-0.231532	0.0323083	negative	STAC2	658	Shore
cg00027674	NA	NA	NA	NA	negative	RAB38	261	Shore
cg00027729	NA	NA	NA	NA	negative	ITGAM	1095	OpenSea
cg00027745	-0.162112	0.0250992	-0.34011	0.000993572	negative	MICALL2	29440	Island
cg00027990	-0.172763	0.00497078	-0.077257	0.502905	negative	PDE4C	2138	Island
cg00027995	1.78121	1.21241e-40	1.41358	1.5943e-14	both_methylated	THBS1	7291	OpenSea
cg00028013	0.534463	1.12168e-05	0.440314	0.014234	negative	LOXL1	90	Shore
cg00028014	-0.199184	0.0543463	-0.261541	0.0785372	negative	LOC100507140	1505	OpenSea
cg00028022	NA	NA	NA	NA	negative	LINC01341	31653	OpenSea
cg00028034	0.585413	2.55912e-24	0.469383	4.15207e-08	negative	TSPY26P	1143	Shore
cg00028056	NA	NA	NA	NA	negative	CHPF	646	Shore
cg00028135	-0.824618	6.51999e-21	-0.718202	7.9996e-06	negative	ZBTB20	117	OpenSea
cg00028184	0.0232016	0.776468	-0.001435	0.9908	negative	HHIPL2	82798	Island
cg00028211	-0.289811	0.00883738	-0.228513	0.235096	negative	SIX3	140233	Island
cg00028232	NA	NA	NA	NA	negative	FAM53A	145247	Shore
cg00028251	NA	NA	NA	NA	negative	FAM184A	2408	Shore
cg00028299	-1.23393	1.15618e-37	-1.20501	2.46705e-09	both_unmethylated	UBXN2B	152853	OpenSea
cg00028308	0.027022	0.827973	0.0913167	0.628421	negative	CALCOCO1	17721	Island
cg00028318	-0.025269	0.624124	0.0226268	0.796081	negative	OR2H2	15055	OpenSea
cg00028336	-1.07371	1.33387e-15	-1.04278	4.23522e-06	both_unmethylated	SORBS2	8377	Island
cg00028338	-0.151924	0.00486242	-0.128253	0.25911	negative	WHSC1	74	Island
cg00028429	-0.0830608	0.422426	-0.0890725	0.534688	negative	ASB7	130723	OpenSea
cg00028431	0.284065	0.00542818	0.615036	4.18725e-05	negative	MTSS1	4439	OpenSea
cg00028455	-0.00735298	0.836595	-0.0326123	0.476142	negative	NCOA7	496	Island
cg00028487	0.163567	0.000227578	0.115003	0.136224	negative	ZNF808	196	Island
cg00028507	NA	NA	NA	NA	negative	ACTRT2	19938	Shore
cg00028515	NA	NA	NA	NA	negative	BCL6	85242	OpenSea
cg00028598	1.51618	8.51205e-13	1.28885	1.28099e-05	both_methylated	GABRA5	16359	Island
cg00028636	0.0620469	0.39494	-0.229173	0.0314733	negative	MLF2	318	Island
cg00028677	NA	NA	NA	NA	negative	PYGO1	3607	Shelf
cg00028678	0.619282	2.54159e-07	0.389069	0.0161181	negative	ARHGEF4	47	Island
cg00028749	0.0444791	0.471699	-0.195028	0.0130412	negative	KDELC1	239	Island
cg00028757	0.643225	8.49102e-08	0.529355	0.00165941	negative	SLC44A4	1674	Shore
cg00028829	0.177649	1.56337e-05	-0.0354168	0.631807	negative	GOT2	164	Shore
cg00028844	0.399863	1.54763e-12	0.235033	0.00167756	negative	MATN4	1014	Shore
cg00028870	0.148955	2.08307e-05	0.137531	0.0178252	negative	FOXL2	31119	Island
cg00028881	NA	NA	NA	NA	negative	GPANK1	238	Island
cg00028918	-0.0132366	0.891327	-0.132231	0.210432	negative	ADRA1B	143259	Island
cg00028929	0.494413	2.59366e-07	0.352713	0.00246227	negative	KRT5	5763	OpenSea
cg00028935	0.93469	1.59308e-14	0.848574	9.29703e-06	negative	ZIC4	565	Island
cg00028993	0.368128	0.00351858	0.377061	0.0453649	negative	GLTSCR2	1077	Shore
cg00029052	NA	NA	NA	NA	negative	C16orf62	517	Shore
cg00029053	0.169042	0.00561524	0.150382	0.16072	negative	NOL10	97	Island
cg00029161	0.146176	0.00112646	0.27753	8.05147e-05	negative	HIP1	99999	Island
cg00029233	0.0244977	0.660925	-0.0194719	0.813242	negative	HEXIM1	2768	Island
cg00029246	2.13233	8.59474e-56	2.00384	1.11021e-17	both_methylated	PTN	194870	OpenSea
cg00029282	0.744229	8.25704e-17	0.826525	1.07175e-07	negative	PROM2	1618	OpenSea
cg00029284	-0.153188	0.0328316	-0.231575	0.0310697	negative	FAM109A	70311	Island
cg00029353	-1.34809	3.62232e-15	-0.911165	2.52974e-05	negative	FIGNL2	15339	Island
cg00029397	0.155057	2.88811e-05	0.0531224	0.444849	negative	DCTN2	155	Island
cg00029521	NA	NA	NA	NA	negative	KCNK17	9601	Shore
cg00029583	NA	NA	NA	NA	negative	DLGAP2	5622	Island
cg00029619	-0.215631	3.12481e-05	-0.116332	0.0968609	negative	KIF13A	18481	OpenSea
cg00029640	-0.226395	6.5818e-09	-0.322293	2.25502e-08	negative	HAMP	3267	Island
cg00029678	-0.272752	1.1046e-06	-0.197832	0.033643	negative	RNF213	5666	Shore
cg00029821	0.340898	4.36191e-05	0.34416	0.00154936	negative	STXBP5-AS1	78627	OpenSea
cg00029822	NA	NA	NA	NA	negative	PTPN9	104	Island
cg00029825	-1.42974	2.15612e-48	-1.40368	5.74379e-14	both_unmethylated	C16orf58	4618	Island
cg00029826	0.277774	5.81862e-07	0.394237	1.45909e-06	negative	CCNB1IP1	10	OpenSea
cg00029831	-0.00683626	0.893283	-0.0121456	0.870166	negative	VPS28	576	Island
cg00029922	NA	NA	NA	NA	negative	STAT4	6808	OpenSea
cg00029928	NA	NA	NA	NA	negative	VNN2	1404	OpenSea
cg00029931	-0.159461	0.0982921	0.0699949	0.621407	negative	BTK	27	Shore
cg00029973	NA	NA	NA	NA	negative	TRPV1	1404	Shore
cg00029979	1.13602	3.32478e-25	1.0023	1.66705e-08	both_methylated	TOB1	81755	OpenSea
cg00030005	NA	NA	NA	NA	negative	INSIG1	39922	Shore
cg00030047	-0.160964	0.180608	-0.0149143	0.945124	negative	RNF207	111	Shore
cg00030117	NA	NA	NA	NA	negative	STEAP3	1133	Shore
cg00030125	0.185103	0.0258377	0.270787	0.0126095	negative	DCAF12L2	675	Island
cg00030176	0.0717093	0.555683	-0.00117061	0.995479	negative	HCG4	64	Island
cg00030291	0.121281	0.147642	-0.139361	0.211004	negative	ICA1	146	Island
cg00030296	NA	NA	NA	NA	negative	SEPT9	3134	Island
cg00030420	0.311786	1.8091e-07	0.228785	0.00510234	negative	SLC25A2	159	Island
cg00030422	-2.02716	7.83375e-29	-1.8688	4.86054e-11	both_unmethylated	DLEC1	7	Island
cg00030423	0.0123741	0.746305	0.059131	0.459694	negative	UQCRFS1	76	Island
cg00030427	NA	NA	NA	NA	negative	THBS2	91595	Island
cg00030432	-0.0387776	0.682028	-0.0367715	0.817112	negative	MEPCE	1719	Island
cg00030466	NA	NA	NA	NA	negative	MIR4251	103351	Island
cg00030476	-0.00378044	0.964696	-0.134784	0.237782	negative	PRKAB2	2092	Shore
cg00030501	-0.0605052	0.559316	0.217952	0.109415	negative	TLR5	126731	OpenSea
cg00030508	0.641509	2.36619e-14	0.467999	0.000731689	negative	TRIM15	8558	Shore
cg00030523	-0.36345	1.50816e-06	-0.296486	0.0453336	negative	MIR1251	332	OpenSea
cg00030588	1.12926	2.07374e-40	0.955119	6.56901e-13	negative	C16orf95	250213	Island
cg00030604	NA	NA	NA	NA	negative	PLCH2	27921	Island
cg00030627	1.08972	4.09869e-15	1.19882	1.42163e-09	both_methylated	EBF3	49513	Island
cg00030682	-0.0711703	0.156616	-0.180983	0.0233085	negative	ABCC1	25652	OpenSea
cg00030774	-0.561232	7.3956e-10	-0.507936	3.69522e-05	negative	FAM189A1	56746	Island
cg00030795	-0.0800045	0.0264154	-0.109332	0.201497	negative	ZBTB9	23	Island
cg00030807	0.690804	5.40014e-10	0.790004	1.166e-07	negative	ARHGEF10	13922	Shore
cg00030816	0.0932976	0.0151253	0.198018	0.000500635	negative	RBM8A	51	Island
cg00030909	NA	NA	NA	NA	negative	IGF2BP1	37521	Shore
cg00031013	-0.482174	5.49845e-11	-0.164239	0.225526	negative	TMEM88	449	Island
cg00031063	-0.0516048	0.524843	-0.0209815	0.871198	negative	MFAP2	3419	Shelf
cg00031105	-0.0375243	0.710569	0.128166	0.377846	negative	RXRB	227	Shore
cg00031162	0.138723	0.0356038	0.0896131	0.378317	negative	TNFSF12-TNFSF13	1001	Shore
cg00031165	0.164368	0.136953	-0.075029	0.653296	negative	RUNDC3B	630	Island
cg00031187	0.00699372	0.956103	-0.0340962	0.852778	negative	FAM60A	43837	OpenSea
cg00031235	0.339492	0.000647244	0.659624	3.98601e-06	negative	PPP1R3F	1485	Shore
cg00031256	0.225923	8.5334e-06	0.241177	0.0562799	negative	SERPINB1	26	Island
cg00031277	-0.980974	4.13198e-28	-0.564951	0.00125829	negative	PPP3CA	325183	OpenSea
cg00031303	0.106428	0.227513	0.00418529	0.978382	negative	SDHAP1	13459	Island
cg00031340	0.00223126	0.960379	-0.0186626	0.764246	negative	GCSH	231	Island
cg00031346	-0.241344	0.0176723	-0.227924	0.138004	negative	FRMD1	1318	Shore
cg00031402	0.107811	0.180838	-0.248089	0.0151566	negative	PSAP	1071	Shore
cg00031443	0.0915587	0.101195	0.132141	0.114404	negative	PNPLA6	37	Island
cg00031456	0.00777434	0.76912	-0.0542767	0.11439	negative	PRPF38B	11	Island
cg00031476	0.0227779	0.840426	0.636953	1.44406e-07	negative	BRE-AS1	262	Shore
cg00031491	-0.213713	1.96856e-05	-0.434035	1.3519e-08	negative	NEU1	6729	OpenSea
cg00031556	1.00076	3.87554e-13	0.990799	1.60899e-06	negative	PRB1	473	OpenSea
cg00031663	-0.0107733	0.623655	-0.000874323	0.984108	negative	ATG4D	5	Island
cg00031708	2.27748	5.50681e-72	2.32767	5.40831e-32	both_methylated	FAM126A	2407	Shore
cg00031722	0.0997928	0.0746404	0.257772	0.00609781	negative	PENK	1980	Shore
cg00031759	0.0199613	0.653797	-0.195346	0.00557446	negative	BRCA2	81	Island
cg00031779	-0.0870019	0.244463	0.119488	0.28172	negative	ALPK2	53	OpenSea
cg00031896	NA	NA	NA	NA	negative	KDM2B	1284	Shore
cg00031967	0.0124289	0.691086	-0.138088	0.000374474	negative	COA1	24	Island
cg00031973	-0.529825	0.000313893	-0.307347	0.113802	negative	LINC00525	17224	Shore
cg00032036	0.180978	1.26257e-05	0.074208	0.292994	negative	PNPLA6	170	Island
cg00032192	0.00536138	0.911528	-0.103265	0.0731113	negative	SNORD41	863	Shore
cg00032205	-1.32986	2.32302e-17	-1.16769	1.19816e-06	both_unmethylated	TSPYL5	195	Island
cg00032227	0.0102795	0.679961	0.0617492	0.0957949	negative	NAT9	41	Island
cg00032246	-0.492444	0.000964311	-0.383555	0.0623464	negative	AP2B1	327	Shore
cg00032308	0.0593812	0.389419	0.0950133	0.42091	negative	SMPDL3A	2378	Shelf
cg00032366	-0.407352	4.84543e-07	-0.254876	0.037796	negative	RPL36	1812	Island
cg00032419	0.0231061	0.421303	-0.017503	0.717671	negative	TP53I13	171	Island
cg00032490	NA	NA	NA	NA	negative	ADGRD1	36101	Island
cg00032609	-0.33255	6.85124e-05	-0.385108	0.000248707	negative	ATP5E	813	Shore
cg00032610	0.387694	0.000377289	0.37138	0.0135199	negative	ERICH1-AS1	23476	Shore
cg00032643	-1.98229	1.105e-78	-1.80496	2.65721e-14	both_unmethylated	SMIM1	11327	Island
cg00032664	-0.39157	1.55314e-13	-0.209917	0.0203535	negative	SNX4	1618	Shore
cg00032666	NA	NA	NA	NA	negative	MAMLD1	320	OpenSea
cg00032686	0.0496699	0.00464778	0.114248	6.14148e-06	negative	FGFRL1	131	Island
cg00032701	-0.0579173	0.307048	-0.169894	0.0474998	negative	EVI5L	185	Shelf
cg00032756	0.138471	0.12385	0.141097	0.321992	negative	NELL2	443	Shore
cg00032789	0.0273663	0.505444	-0.142576	0.00993132	negative	USP4	165	Island
cg00032805	-1.52805	2.33778e-35	-1.36678	1.17811e-12	both_unmethylated	MARCH1	65	Island
cg00032852	-0.0354044	0.489862	-0.0151822	0.862008	negative	CHCHD3	303	Shore
cg00032879	-0.913447	1.76259e-37	-0.917912	1.23403e-16	negative	MORN1	18727	Island
cg00032884	-1.03303	7.15188e-21	-0.672424	0.000213662	negative	FOXN2	1122	Shore
cg00032912	-0.344403	0.00156765	-0.63721	0.000197492	negative	NR2F2	10959	Island
cg00032959	NA	NA	NA	NA	negative	CMTR2	3365	Shelf
cg00033102	NA	NA	NA	NA	negative	ATPIF1	605	Shore
cg00033127	-0.0520904	0.279378	-0.144925	0.0217265	negative	SNX7	209	Island
cg00033155	NA	NA	NA	NA	negative	NPHP1	37219	OpenSea
cg00033165	-0.116418	0.309197	0.129839	0.44868	negative	CBR4	20645	OpenSea
cg00033209	NA	NA	NA	NA	negative	NAA60	3794	Shelf
cg00033213	NA	NA	NA	NA	negative	TOP1MT	8311	Shore
cg00033220	0.0558502	0.233698	-0.0139667	0.889619	negative	TGIF1	14	Island
cg00033304	-1.11604	7.30477e-26	-0.89529	1.42379e-08	negative	SENP2	1337	Shore
cg00033334	-0.406913	2.79222e-10	-0.414481	0.000697109	negative	KMT5A	8615	Shelf
cg00033371	0.345047	0.00141941	0.485754	0.00187966	negative	KDM4B	12336	Shore
cg00033457	0.0258322	0.685062	-0.116747	0.212644	negative	TCEB1	13	Island
cg00033490	-0.127454	0.0378291	-0.120795	0.330609	negative	CROT	52935	OpenSea
cg00033516	0.425394	1.0118e-10	0.331573	0.00329359	negative	KLF3-AS1	342	Shore
cg00033533	0.0357864	0.294176	0.149605	0.00111596	negative	FAM214B	481	Island
cg00033551	0.37248	0.0503679	0.626568	0.0227205	negative	NUDT16L1	5124	Island
cg00033584	NA	NA	NA	NA	negative	KIAA1143	2422	Shore
cg00033643	0.0280152	0.482147	-0.0458153	0.516628	negative	SLC35B4	73	Island
cg00033666	-0.295614	0.0024752	-0.413965	0.00718338	negative	NR2F2	10473	Island
cg00033668	0.136721	0.00140839	0.13589	0.0413396	negative	EPS8	50	Island
cg00033703	2.13313	3.94254e-65	1.84824	2.70042e-22	both_methylated	APH1B	3492	Shelf
cg00033773	0.391835	5.12104e-07	0.346929	0.00303444	negative	WDR83OS	1097	Shore
cg00033806	0.249038	0.0575873	0.372418	0.0303017	negative	LINC00051	76395	OpenSea
cg00033834	0.193717	0.0516016	0.222884	0.133699	negative	KNDC1	8281	Island
cg00033877	-0.0431899	0.724898	0.100931	0.533624	negative	ATP11A	19602	Island
cg00033909	NA	NA	NA	NA	negative	PER4	1001	OpenSea
cg00033915	0.216436	0.00245798	-0.0541451	0.600383	negative	ARHGEF18	3	Island
cg00034003	-0.015624	0.879103	0.176938	0.14741	negative	PIEZO1	3550	Shelf
cg00034019	-0.0460686	0.27416	0.0210443	0.732553	negative	TAF8	21	Island
cg00034039	0.171735	0.000583795	-0.0921072	0.245759	negative	ABHD17B	117	Island
cg00034076	-1.85908	1.2821e-23	-1.58601	4.21311e-08	both_unmethylated	RALYL	450	Island
cg00034101	0.476576	6.38138e-11	0.495257	4.04033e-05	negative	HEYL	75	Shore
cg00034130	0.171604	1.00933e-05	0.17623	0.00735402	negative	RHOG	717	Island
cg00034154	NA	NA	NA	NA	negative	MIR4322	3924	Shore
cg00034336	-0.374658	2.9028e-06	-0.448268	0.000653244	negative	ID2	137985	Shore
cg00034376	0.0192144	0.544822	0.188515	2.66566e-05	negative	UGP2	53	Island
cg00034407	0.118129	0.267501	-0.501513	7.77881e-05	negative	KHDRBS2	711799	Island
cg00034416	-0.0368064	0.238572	-0.0564309	0.450895	negative	FDPS	18	Island
cg00034433	-0.277058	0.00226665	-0.386115	0.00116972	negative	CNIH3	340	Island
cg00034468	0.00251216	0.981178	-0.208379	0.137659	negative	ACTA1	1764	Island
cg00034555	0.0539159	0.0721208	0.0928761	0.0279133	negative	SAMD1	1098	Island
cg00034556	0.334338	2.63325e-07	0.322348	0.00189904	negative	OR4F29	55301	Island
cg00034559	-0.40185	3.3086e-06	-0.127467	0.337672	negative	TMEM178A	512	Shore
cg00034574	0.0309266	0.599105	0.325953	6.72978e-05	negative	SLC2A4RG	24883	Shore
cg00034604	NA	NA	NA	NA	negative	RGS20	5855	Shore
cg00034611	0.0568717	0.559217	0.0431596	0.751387	negative	LOC400558	3520	Island
cg00034639	0.0433082	0.563665	0.260097	0.00353239	negative	SRD5A1P1	242	Island
cg00034650	NA	NA	NA	NA	negative	LGALS3BP	11382	Island
cg00034731	NA	NA	NA	NA	negative	PJA1	37292	Shore
cg00034755	1.16793	7.49264e-30	1.05141	4.05917e-14	both_methylated	ADM2	1622	Shore
cg00034769	0.5218	4.7604e-19	0.567246	9.37867e-11	negative	LINC01550	71	OpenSea
cg00034852	0.0759389	0.106268	0.177468	0.00671633	negative	PQLC1	406	Island
cg00035000	-1.44261	2.47691e-22	-1.45792	1.40924e-10	both_unmethylated	RUNX3	1765	Shore
cg00035074	-0.491313	4.5588e-16	-0.598295	1.34907e-06	negative	TTYH3	14229	Island
cg00035197	-0.672439	4.38402e-18	-0.579084	6.63152e-06	negative	CBFA2T3	15420	Island
cg00035220	-0.656107	1.5555e-05	-0.602835	0.00467187	negative	MIR595	127523	Shore
cg00035237	-0.0296075	0.145464	-0.00761197	0.817983	negative	PUM1	115	Island
cg00035249	0.0433252	0.01763	0.0284825	0.330332	negative	ARF1	119	Island
cg00035268	-0.681582	4.08455e-15	-0.568598	0.00259087	negative	MLLT4-AS1	2080	Shore
cg00035316	-0.899543	4.7991e-12	-0.849843	0.000163084	negative	HOXD8	1403	Island
cg00035326	0.229234	6.30712e-07	0.390242	1.08901e-07	negative	MTG1	734	Island
cg00035347	NA	NA	NA	NA	negative	NT5C2	544	Shore
cg00035398	0.305065	0.00012255	0.488675	0.00194796	negative	WDR60	7350	Island
cg00035449	NA	NA	NA	NA	negative	THBS2	114489	Island
cg00035452	NA	NA	NA	NA	negative	BANP	14931	Island
cg00035453	0.402263	6.93649e-10	0.685248	2.0963e-13	negative	LINC00938	650	Shore
cg00035608	NA	NA	NA	NA	negative	ZNF790-AS1	0	Island
cg00035623	-0.157007	0.183392	-0.255152	0.122639	negative	UBE2S	510	Shore
cg00035630	0.0499148	0.702951	0.324315	0.0433525	negative	DEPDC7	744	Shore
cg00035636	0.129425	0.533666	0.340858	0.239286	negative	MIPEPP3	28326	Island
cg00035673	-0.276064	0.000758627	-0.0415107	0.755906	negative	ZBTB22	1784	Shore
cg00035812	0.0556338	0.0395989	0.0470547	0.310027	negative	ABI2	374	Island
cg00035847	NA	NA	NA	NA	negative	MECR	436	Shore
cg00035864	-0.12647	0.753222	1.69811	0.0677851	negative	TTTY18	1089	OpenSea
cg00035889	NA	NA	NA	NA	negative	KLF3-AS1	23479	Shore
cg00035923	-0.241842	6.00956e-08	-0.191965	0.00704772	negative	GPR146	6893	Shore
cg00035937	0.15519	0.186406	0.452912	0.00423843	negative	KRIT1	822	Shore
cg00035945	-0.0132043	0.881602	0.0151293	0.893122	negative	PARM1	926	Island
cg00035969	-1.12466	3.39048e-35	-1.12696	6.36281e-12	both_unmethylated	RAP1A	3306	Shelf
cg00035980	0.0430324	0.57485	-0.163331	0.120572	negative	MCF2L	22480	Shore
cg00036011	0.601167	0.00665185	0.122942	0.766374	negative	HIST1H3G	105	Shore
cg00036110	-0.685183	6.73092e-14	-0.604534	9.45803e-06	negative	NT5C1A	8949	Shelf
cg00036115	0.254523	6.22156e-05	0.467978	4.93754e-07	negative	LOC100507250	45	Shore
cg00036119	0.234611	0.000189172	0.0975472	0.317238	negative	RBFOX1	104916	OpenSea
cg00036137	-0.305901	7.37096e-05	-0.235585	0.0891134	negative	GALP	1049	OpenSea
cg00036258	-0.0979235	0.0397306	-0.0511419	0.510108	negative	CREBBP	99096	Island
cg00036263	0.268736	0.0379114	0.184422	0.305935	negative	KIF26B	42958	Island
cg00036299	-0.137062	0.442388	-0.0273641	0.922507	negative	GRIN2A	893	Shore
cg00036324	-0.156038	0.0670708	-0.291231	0.0126193	negative	CFAP46	36517	Shore
cg00036328	0.042921	0.356699	0.0891614	0.18048	negative	ARL6IP4	139	Island
cg00036347	0.126987	0.245802	-0.0646386	0.750095	negative	LOC100132111	977	Shore
cg00036369	0.0230891	0.790854	-0.390399	0.000115375	negative	PSMD6-AS2	1318	OpenSea
cg00036386	0.0273105	0.319396	0.0213829	0.629662	negative	MOGS	416	Island
cg00036408	0.50186	0.00100935	0.626626	0.0172602	negative	TMEM105	12366	Island
cg00036440	0.0559171	0.121859	0.022064	0.717449	negative	NAA60	115	Island
cg00036570	-0.0116587	0.826999	0.092566	0.287107	negative	USP40	13965	Island
cg00036585	0.207005	0.113107	0.320445	0.0830543	negative	QKI	605455	Island
cg00036588	-0.185888	0.00200131	0.118969	0.252236	negative	SLA2	1090	OpenSea
cg00036599	0.231858	1.93606e-06	0.0812571	0.342514	negative	CIART	2877	Shore
cg00036614	0.385126	0.000146897	0.440181	0.00268816	negative	TNS3	315374	Shore
cg00036664	0.223386	0.0548058	-0.0886754	0.664731	negative	HELT	1690	Island
cg00036723	0.685473	2.42924e-21	0.597895	3.75619e-09	negative	CCL1	1372	OpenSea
cg00036732	-0.0665065	0.331677	0.0146198	0.907986	negative	LZTS2	5252	Shore
cg00036788	0.466347	1.78444e-05	0.519895	0.00204472	negative	GSX2	8433	Island
cg00036871	0.733622	1.45242e-33	0.604677	8.83745e-14	negative	INHA	58	Shore
cg00036976	-1.25962	6.75039e-53	-1.16828	7.44311e-17	both_unmethylated	MIR5093	3349	Island
cg00037013	-0.143049	0.0764071	-0.263512	0.008427	negative	WNT6	2008	Shore
cg00037056	0.0850388	0.202128	0.0777777	0.50664	negative	DGKQ	10739	Island
cg00037058	0.0156354	0.673317	0.0733043	0.155583	negative	RBM45	158	Island
cg00037072	-0.0155996	0.603399	-0.0426889	0.361278	negative	RSRP1	43	Island
cg00037117	-1.20805	1.42053e-39	-1.16347	5.19079e-11	both_unmethylated	KDM6A	1703	Shore
cg00037153	0.557292	3.12547e-14	0.230545	0.205538	negative	GATA2	4668	Shore
cg00037186	-0.921136	1.92839e-09	-1.19208	3.55217e-08	negative	RRAD	35	Island
cg00037223	0.566223	1.05815e-05	0.458369	0.00616948	negative	PRRT2	1583	Shore
cg00037314	0.0850098	0.00499347	0.136359	0.00452793	negative	LOC100507373	26074	Island
cg00037388	0.0882428	0.105544	-0.367513	2.0664e-07	negative	EML6	840	Island
cg00037400	0.420017	0.00445402	0.263674	0.252431	negative	CPNE7	436	Island
cg00037406	-0.554122	9.6791e-07	-0.545939	0.00236193	negative	PRTN3	5836	Shore
cg00037441	0.294227	4.27356e-06	0.138999	0.132758	negative	RFX6	51	Island
cg00037450	-0.0718925	0.0170094	-0.13403	0.0149564	negative	PWP2	177	Island
cg00037457	-0.215168	0.0609037	-0.14291	0.437657	negative	TBX4	1964	Island
cg00037681	0.819678	1.46794e-09	0.837132	2.60143e-05	negative	PCED1B-AS1	144	OpenSea
cg00037763	-0.201409	0.000809238	-0.0380392	0.720163	negative	SETBP1	20899	OpenSea
cg00037856	-0.0664037	0.60628	0.118068	0.532088	negative	KBTBD12	689	Shore
cg00037930	0.239659	0.019911	0.443443	0.000947076	negative	ATP11A	6420	Shore
cg00037940	-0.124166	0.0219358	0.053507	0.592835	negative	PIK3CB	1083	OpenSea
cg00037952	0.87722	2.45858e-16	0.643301	0.00023506	negative	WBP1L	610	OpenSea
cg00038020	NA	NA	NA	NA	negative	CCDC185	9077	Shore
cg00038131	-0.153979	0.0143358	0.235398	0.0170404	negative	NBPF10	4226	Shelf
cg00038167	-0.237185	0.00829106	0.0133823	0.933046	negative	PNPLA6	598	Shore
cg00038233	0.251245	0.0949624	0.194574	0.378149	negative	OR10G8	1263	OpenSea
cg00038239	-0.184847	0.00022802	-0.23996	0.0553311	negative	TMEM101	1877	Shore
cg00038298	NA	NA	NA	NA	negative	CCDC36	826	Shore
cg00038342	-0.47884	1.0263e-11	-0.237686	0.117213	negative	PXDN	97159	Shore
cg00038436	0.128111	0.000842978	-0.0725853	0.29225	negative	TFAP4	539	Island
cg00038446	-0.0161551	0.842511	0.109263	0.301009	negative	FASLG	7482	OpenSea
cg00038584	NA	NA	NA	NA	negative	INSL3	916	Shore
cg00038665	NA	NA	NA	NA	negative	PLK4	3188	Shelf
cg00038675	-1.38299	7.81628e-34	-1.12736	1.17101e-10	both_unmethylated	SMCP	2744	OpenSea
cg00038711	0.129376	0.00686236	0.0312195	0.686179	negative	LGI3	154	Island
cg00038736	-1.4064	1.93634e-56	-1.15464	4.19973e-12	both_unmethylated	GGN	1532	Island
cg00038857	0.223977	0.0678485	0.0258396	0.899936	negative	CCL8	311	OpenSea
cg00038877	0.0907117	0.0943296	0.214018	0.00379568	negative	ADCK3	2008	Shore
cg00039016	-0.691929	9.10887e-12	-0.23109	0.213963	negative	FBXO31	4122	Shelf
cg00039044	0.0344135	0.127764	0.0182269	0.580449	negative	ENOPH1	42	Island
cg00039057	NA	NA	NA	NA	negative	ZMAT5	457	Shore
cg00039070	0.0765911	0.0228532	0.0751248	0.203321	negative	EXOC4	94157	OpenSea
cg00039129	-1.16699	1.39631e-19	-1.14155	1.63566e-07	both_unmethylated	PDE10A	24662	Shore
cg00039147	-0.090382	0.105476	-0.22543	0.000693926	negative	LHX1	100142	OpenSea
cg00039176	NA	NA	NA	NA	negative	PCDHGA6	573	Shore
cg00039177	0.00356022	0.939485	0.0239723	0.785665	negative	CUTA	213	Island
cg00039326	-1.77997	3.90088e-71	-1.46715	4.50827e-18	both_unmethylated	TRAPPC3	729	Shore
cg00039385	0.128143	0.127023	0.41459	8.74458e-05	negative	SEMA6B	1211	Island
cg00039441	NA	NA	NA	NA	negative	HOXD13	57	Island
cg00039463	0.233565	0.0245533	0.183717	0.304753	negative	CREBBP	1367	Island
cg00039478	0.0441837	0.366694	-0.0925001	0.157847	negative	MIR4717	22882	Island
cg00039480	-0.146029	0.00559878	-0.236946	0.00285795	negative	SLC47A2	223	Shelf
cg00039489	-0.00360598	0.980576	0.109131	0.531429	negative	TNRC6A	28525	OpenSea
cg00039505	0.228854	2.2113e-05	0.0078014	0.934385	negative	COX4I1	22006	OpenSea
cg00039564	0.254467	2.74114e-06	0.448098	3.32843e-07	negative	TAX1BP1	877	Island
cg00039627	0.026837	0.734984	0.0857705	0.27529	negative	LOC643387	2888	Island
cg00039793	0.00985298	0.605194	-0.0554305	0.0392668	negative	SFXN4	103	Island
cg00039794	0.0413285	0.244955	-0.0349498	0.570468	negative	CCDC138	148	Island
cg00039801	0.209079	0.000794421	0.242999	0.0830385	negative	CBX8	17968	Island
cg00039864	0.627843	8.04834e-07	0.652676	3.63181e-05	negative	COL23A1	66888	Shore
cg00039936	NA	NA	NA	NA	negative	TSKS	1365	Shore
cg00039960	0.0577731	0.285247	-0.0772889	0.329751	negative	PHF23	99	Island
cg00040007	-0.229676	0.121878	-0.0408229	0.848609	negative	DLL4	744	Island
cg00040008	-0.0869037	0.114403	-0.225742	0.00276582	negative	KLHL2	374	Shore
cg00040013	NA	NA	NA	NA	negative	ZNF692	15157	Island
cg00040016	NA	NA	NA	NA	negative	VMP1	48422	OpenSea
cg00040027	0.240177	0.000570269	-0.133962	0.140738	negative	SLC25A12	3332	Shelf
cg00040047	0.01008	0.832908	-0.126619	0.0512097	negative	TANK	4062	Shelf
cg00040067	NA	NA	NA	NA	negative	TMEM54	1248	Shore
cg00040103	NA	NA	NA	NA	negative	PRKCE	136362	OpenSea
cg00040268	-0.183786	0.0297395	-0.284713	0.0389516	negative	HOXA3	6313	Shore
cg00040312	-0.645946	2.63491e-05	-0.431797	0.099742	negative	HOXC5	2151	Island
cg00040322	-0.185088	0.000317806	-0.0338153	0.697152	negative	FLJ33534	31659	OpenSea
cg00040367	0.0246068	0.557266	-0.0221573	0.78934	negative	BLZF1	281	Island
cg00040380	-0.000977007	0.988392	-0.0490371	0.570388	negative	RPS27	130	Shore
cg00040411	-0.757861	4.11454e-16	-0.560972	4.05361e-05	negative	QKI	557489	Island
cg00040419	NA	NA	NA	NA	negative	TCEANC	563	Shore
cg00040423	NA	NA	NA	NA	negative	HCG17	39	Shore
cg00040426	-0.124271	0.0798632	-0.227545	0.0356174	negative	LCN1	29	Shelf
cg00040427	-0.16396	0.0345387	-0.0903704	0.524329	negative	PODNL1	4679	Shore
cg00040446	0.191796	0.0401864	-0.13854	0.265524	negative	MYCL	277	Island
cg00040455	-0.396237	6.84392e-08	-0.548923	2.21083e-06	negative	NR0B1	817	Island
cg00040466	-0.489716	1.7664e-12	-0.555082	1.40934e-06	negative	SMOC2	76765	Island
cg00040486	NA	NA	NA	NA	negative	ZHX2	3156	Shore
cg00040530	NA	NA	NA	NA	negative	RTP5	23477	Shore
cg00040566	0.0757672	0.360159	-0.0644243	0.582391	negative	MIR4297	4537	Shore
cg00040569	0.0500138	0.15848	-0.0410512	0.472664	negative	ZNF45	596	Shore
cg00040575	-0.725493	3.00152e-24	-0.429134	1.18159e-05	negative	MICAL3	1143	Shore
cg00040588	0.130669	0.183123	0.218131	0.160527	negative	MXRA8	3201	Island
cg00040590	-0.437008	9.37704e-07	-0.601789	3.87059e-06	negative	CECR2	57145	Island
cg00040646	NA	NA	NA	NA	negative	CCT2	129	Shore
cg00040708	NA	NA	NA	NA	negative	CDHR4	1372	Shore
cg00040749	NA	NA	NA	NA	negative	MIR5192	123117	OpenSea
cg00040837	NA	NA	NA	NA	negative	LYST	34088	OpenSea
cg00040861	0.125106	0.000132137	0.113244	0.0276633	negative	LSM7	221	Island
cg00040862	0.743459	1.0029e-06	0.84115	0.000303598	negative	TPO	342	OpenSea
cg00040873	0.243924	0.000894402	0.346437	0.000243708	negative	NDUFB10	358	Shore
cg00040923	0.401921	1.7658e-07	0.31151	0.0033718	negative	ARMCX1	1365	Island
cg00040945	0.0441777	0.0645272	-0.00946247	0.857592	negative	C15orf40	137	Island
cg00040986	-0.362658	1.34735e-06	-0.230616	0.0618645	negative	ARHGEF11	30282	OpenSea
cg00041014	-1.2253	9.36096e-40	-0.844802	1.33479e-07	negative	KTI12	1426	Shore
cg00041047	-0.0875627	0.216929	-0.301727	0.00350681	negative	SLC6A16	154	Island
cg00041084	0.109993	0.0137657	0.00975305	0.908633	negative	CWC27	334227	Island
cg00041270	-0.0414111	0.759274	-0.16896	0.33582	negative	SMIM20	100982	OpenSea
cg00041311	NA	NA	NA	NA	negative	SIAH1	2327	Shore
cg00041328	-0.0239659	0.567567	-0.19786	0.00129411	negative	NCBP3	260	Shore
cg00041368	-0.370823	2.13935e-05	-0.424456	0.00497457	negative	DLGAP1-AS3	950	Shore
cg00041401	-1.99508	1.27713e-52	-1.71827	1.0644e-15	both_unmethylated	PTPN22	32	OpenSea
cg00041467	0.0778804	0.112494	0.11944	0.0883983	negative	NIFK	225	Island
cg00041564	NA	NA	NA	NA	negative	RCVRN	502	Shore
cg00041575	-0.223376	0.0571318	-0.210505	0.248596	negative	C11orf21	400	OpenSea
cg00041599	-0.662791	0.000267142	-0.760421	0.00743987	negative	UNC5A	2477	Shore
cg00041636	0.471517	3.27732e-12	0.346748	0.000184518	negative	CHRNB4	807	Island
cg00041641	NA	NA	NA	NA	negative	C1orf56	4354	Shelf
cg00041666	-0.658395	2.93788e-17	-0.470742	5.15091e-05	negative	SYNE1	165	OpenSea
cg00041759	0.0944258	0.00331188	0.0505609	0.601708	negative	KLC2	148	Island
cg00041865	0.0697878	0.358544	-0.0427404	0.745772	negative	ANKH	32535	OpenSea
cg00041872	-0.839418	2.44245e-14	-0.79006	1.37621e-06	negative	TSPAN1	8057	Island
cg00041873	-0.880431	1.92486e-16	-0.866756	2.82131e-07	negative	FAM200A	10772	Shore
cg00041898	-0.161512	6.56359e-05	-0.0480093	0.47428	negative	TSNARE1	77696	Shelf
cg00041901	0.0866933	0.0226359	0.137204	0.0159462	negative	CD164	46	Island
cg00041989	-0.44914	5.23724e-14	-0.465523	8.03325e-07	negative	MRPS23	99393	Shore
cg00042059	NA	NA	NA	NA	negative	EML6	93530	OpenSea
cg00042081	0.192008	0.020952	0.102777	0.410587	negative	RSPO3	35684	OpenSea
cg00042144	0.971195	1.16983e-15	0.91399	0.000875397	negative	C1orf74	144	Island
cg00042156	NA	NA	NA	NA	negative	LINC00839	95	Shore
cg00042186	-0.363688	0.000167802	-0.251992	0.0888076	negative	KCNK12	48629	Island
cg00042208	NA	NA	NA	NA	negative	BOD1	683	Shore
cg00042246	NA	NA	NA	NA	negative	PURA	216	Island
cg00042254	NA	NA	NA	NA	negative	AKR1A1	3507	Shelf
cg00042263	0.0618391	0.679906	0.207599	0.294732	negative	DDX18	68857	OpenSea
cg00042325	-0.197919	0.000167277	-0.310954	3.96788e-05	negative	LOC728743	1814	Shore
cg00042335	NA	NA	NA	NA	negative	STOX1	138	Island
cg00042341	NA	NA	NA	NA	negative	PLB1	328	Shore
cg00042356	-0.0273645	0.464576	-0.032836	0.530696	negative	PARK7	247	Island
cg00042409	0.948171	4.34154e-28	0.896518	2.78887e-11	negative	SPICE1	719	Shore
cg00042478	0.157591	0.000816547	0.0592841	0.462611	negative	LOC100130744	2011	Island
cg00042568	0.244935	0.00798178	0.210235	0.159945	negative	FGD5-AS1	1071	Shore
cg00042611	-0.469744	1.29387e-10	-0.381589	0.0137403	negative	KATNB1	9543	Island
cg00042657	-0.0760373	0.161852	-0.149206	0.0857088	negative	METTL13	2866	Shelf
cg00042683	NA	NA	NA	NA	negative	SHF	5896	Shelf
cg00042837	1.84984	1.99354e-42	1.23782	3.28399e-09	both_methylated	LASP1	2537	Shore
cg00042874	-0.013428	0.670418	-0.115537	0.0115356	negative	PLEKHH3	1117	Island
cg00042882	-0.32084	0.0314784	-0.264698	0.207835	negative	AP1S1	875	Shore
cg00042914	0.2217	0.00128186	0.284358	0.00555249	negative	AQP4	594	Shelf
cg00043004	-0.368875	0.0057358	-0.604312	0.000986673	negative	NOXO1	656	Island
cg00043005	-0.201201	2.70612e-05	-0.257928	0.000832533	negative	MIR1227	6717	Island
cg00043043	0.128817	0.00138671	0.0813564	0.203348	negative	PEX1	3125	Shelf
cg00043076	NA	NA	NA	NA	negative	TRMT44	1244	Shore
cg00043080	NA	NA	NA	NA	negative	C19orf47	1159	Shore
cg00043095	-0.159438	0.13942	-0.127674	0.351018	negative	SGPP2	43	Island
cg00043284	0.390484	3.354e-07	0.433922	9.21158e-05	negative	TBC1D16	30685	Island
cg00043324	NA	NA	NA	NA	negative	ZNF695	24421	Island
cg00043364	-0.345995	1.62356e-05	-0.399951	0.00460158	negative	JADE2	16242	Shore
cg00043371	-0.0196267	0.5266	-0.112475	0.00548913	negative	COG1	746	Shore
cg00043379	0.0925428	0.578495	0.290987	0.24023	negative	FGF3	47	Island
cg00043444	-0.598031	4.78417e-08	-0.356457	0.0426959	negative	SLC2A12	10916	OpenSea
cg00043510	-1.16282	1.02056e-13	-1.0407	2.15629e-05	both_unmethylated	GNG4	79	Shore
cg00043524	NA	NA	NA	NA	negative	WDR27	108956	Island
cg00043564	NA	NA	NA	NA	negative	COL26A1	288	Shore
cg00043591	0.815192	3.81319e-17	0.885039	8.99861e-10	negative	UBE3C	56793	Shelf
cg00043599	0.0787362	0.246777	-0.098266	0.383791	negative	BTBD19	445	Shelf
cg00043788	0.461973	0.000153052	0.147876	0.468475	negative	VSX1	259	Island
cg00043790	0.269276	0.0242557	0.143373	0.440255	negative	KCNAB2	374	OpenSea
cg00043792	NA	NA	NA	NA	negative	MYO3A	3696	Shelf
cg00043800	0.233412	5.8809e-05	0.173043	0.0328701	negative	DCTN1-AS1	699	OpenSea
cg00043819	-1.5227	6.95498e-15	-1.63074	2.00799e-08	both_unmethylated	HELT	2445	Island
cg00043949	-0.267924	0.000103411	-0.277726	0.0117153	negative	WDR27	159959	Shore
cg00044050	0.16561	0.0268028	0.0559127	0.649911	negative	RMI2	398	Island
cg00044097	-0.263001	0.000156947	-0.319812	0.00122751	negative	FHL2	75	OpenSea
cg00044107	0.264249	0.0480427	0.401895	0.0674878	negative	COL12A1	103182	Island
cg00044170	-0.0562635	0.0269677	0.0166786	0.745242	negative	TULP3	15	Island
cg00044245	0.215536	0.00371933	-0.020737	0.871731	negative	EPHA7	409	Island
cg00044289	0.127023	0.0171617	0.00804382	0.934876	negative	POP5	401	Island
cg00044299	-0.250333	0.0570915	-0.42661	0.0355633	negative	KCTD1	2137	Shore
cg00044318	0.0173818	0.719692	-0.105928	0.110931	negative	WTIP	15870	Shelf
cg00044354	NA	NA	NA	NA	negative	WDR78	684	Shore
cg00044372	-1.66405	1.26547e-47	-1.30422	1.37033e-12	both_unmethylated	KIAA0513	9414	OpenSea
cg00044463	0.0494771	0.59801	-0.010801	0.941946	negative	COLGALT2	54	Shore
cg00044466	-0.366119	6.96425e-05	-0.287086	0.0369928	negative	MIR3180-4	10332	Island
cg00044501	NA	NA	NA	NA	negative	H1FNT	2984	Shelf
cg00044505	0.765984	1.98096e-12	0.898614	2.01107e-07	negative	CEBPD	1638	Shore
cg00044665	-1.41991	1.38236e-48	-1.35224	3.78001e-18	both_unmethylated	CDH5	112	OpenSea
cg00044729	NA	NA	NA	NA	negative	ENTHD1	1181	Shore
cg00044796	-0.125349	0.426777	-0.279101	0.241091	negative	NBPF13P	33536	Island
cg00044871	-0.553704	1.06102e-10	-0.481236	5.39964e-05	negative	ATP8A2	396	Shore
cg00044950	-0.161838	0.0114935	0.0605747	0.669267	negative	EHMT2	2373	Shore
cg00044995	-0.682936	2.42943e-06	-0.688893	0.00141293	negative	C2CD4C	485	Island
cg00045061	-0.251298	0.00398371	-0.185394	0.125777	negative	NSMAF	527	Shore
cg00045070	NA	NA	NA	NA	negative	PCSK9	498	Shore
cg00045114	-0.255381	0.00440599	-0.216053	0.104694	negative	FASLG	45973	OpenSea
cg00045118	-0.552268	4.42304e-06	-0.47433	0.0101322	negative	RUNX1T1	985	OpenSea
cg00045190	-0.0520111	0.419721	-0.0111687	0.899217	negative	HCG25	699	Island
cg00045227	NA	NA	NA	NA	negative	OR9G9	79	OpenSea
cg00045275	-0.426397	0.000438525	-0.481308	0.0020387	negative	SLC2A1-AS1	35075	Shore
cg00045303	-0.0322393	0.356021	-0.0474223	0.525664	negative	SETD4	8	Island
cg00045439	NA	NA	NA	NA	negative	TBCK	263	Shore
cg00045515	-1.40112	6.81545e-37	-1.28626	7.86702e-13	both_unmethylated	RBL1	1076	Shore
cg00045532	0.100293	0.123776	0.0849339	0.344526	negative	ALG10B	216841	Island
cg00045607	-0.458042	9.95065e-12	-0.516933	3.17377e-07	negative	ARHGAP30	68	OpenSea
cg00045689	0.119854	0.109995	0.081142	0.495605	negative	MIR1537	824	OpenSea
cg00045690	-0.0920494	0.273481	-0.0479461	0.757516	negative	PSMB9	3958	Shelf
cg00045748	0.138989	0.0120754	0.0476726	0.591356	negative	RRP7A	4123	Shore
cg00045753	0.817034	1.14016e-15	0.837025	8.17734e-10	negative	PHF19	612	Shore
cg00045762	0.0175952	0.916934	-0.0587469	0.802702	negative	TENM2	229	OpenSea
cg00045787	0.0149736	0.816482	0.228045	0.00397235	negative	VPS4A	27258	Shelf
cg00045900	NA	NA	NA	NA	negative	MIR937	2746	Shore
cg00045902	0.486915	1.21331e-14	0.448638	7.1049e-06	negative	PWWP2B	11515	Island
cg00045910	0.699639	4.54861e-14	0.6001	0.00048684	negative	PTF1A	15388	Shelf
cg00046018	0.0476724	0.0363355	0.048918	0.223609	negative	PPP1R12B	255	Island
cg00046021	-1.09379	3.3895e-47	-0.87471	1.72209e-08	negative	ZNHIT1	2532	Shore
cg00046026	0.559931	1.00395e-21	0.454069	1.4911e-07	negative	COL20A1	13395	Shelf
cg00046041	0.264889	1.75922e-05	-0.0651912	0.516387	negative	SMG1P3	260	Island
cg00046099	-0.213579	0.0114952	-0.0453335	0.733962	negative	GNL3L	199	Island
cg00046105	0.0454787	0.350731	0.17941	0.00459998	negative	NTPCR	26156	OpenSea
cg00046156	NA	NA	NA	NA	negative	IRX4	222491	Shelf
cg00046336	0.293208	2.64227e-05	0.249232	0.00804655	negative	DDX18	44974	Island
cg00046410	NA	NA	NA	NA	negative	ZMYM1	36089	OpenSea
cg00046499	-1.28769	1.3263e-15	-1.15854	2.06827e-06	both_unmethylated	GPR149	1319	Island
cg00046537	NA	NA	NA	NA	negative	TXNDC15	1246	Shore
cg00046560	0.102287	0.0946361	-0.141681	0.12016	negative	SNRPA1	163	Island
cg00046623	0.439128	0.000366061	0.102928	0.522848	negative	PXDNL	1856	Shore
cg00046625	-1.4873	1.28452e-13	-1.42792	6.2262e-09	both_unmethylated	PDE4B	94	Island
cg00046744	-0.020041	0.896141	-0.0266924	0.903731	negative	LRP6	1264	Island
cg00046802	NA	NA	NA	NA	negative	MIR3911	7600	Shore
cg00046815	0.270816	5.03551e-10	0.42212	1.62612e-09	negative	CAPS2	20	Island
cg00046899	-0.879211	1.26923e-21	-0.776048	7.00709e-08	negative	MBNL2	16398	OpenSea
cg00046913	0.052943	0.14496	-0.0533318	0.335994	negative	HAGH	43	Island
cg00046991	-0.221672	0.00410974	-0.123033	0.31036	negative	CDK5R1	92317	OpenSea
cg00047050	0.0206648	0.801192	0.349164	0.000822135	negative	CUL5	22	Shore
cg00047052	1.32844	3.77542e-20	1.39648	1.50453e-15	both_methylated	LINC01060	202109	Shore
cg00047079	0.00714285	0.929709	-0.218231	0.0453381	negative	POU4F1	11279	OpenSea
cg00047147	NA	NA	NA	NA	negative	HLA-DMA	1446	OpenSea
cg00047162	0.157289	0.00392703	0.100242	0.258701	negative	ANKRD30B	163285	Island
cg00047185	0.313438	0.000537394	0.231624	0.103844	negative	MIR526B	796	OpenSea
cg00047287	0.0482211	0.326952	-0.00251113	0.978289	negative	CPT1B	4	Island
cg00047338	0.791885	2.5479e-11	0.661706	2.62788e-05	negative	MIR3186	3478	Shore
cg00047469	0.14122	0.00167447	-0.122885	0.116328	negative	C9orf43	365	Island
cg00047501	1.22462	8.5775e-27	0.790388	2.21747e-07	negative	BZW1	3803	Shelf
cg00047532	NA	NA	NA	NA	negative	PTCRA	1319	Shelf
cg00047553	NA	NA	NA	NA	negative	HLA-DPB2	10010	OpenSea
cg00047683	0.88781	2.81833e-23	0.900036	2.84727e-10	negative	PKD1L3	244	OpenSea
cg00047694	-0.23039	0.0203006	-0.23836	0.0803292	negative	LINC00917	2230	Island
cg00047753	NA	NA	NA	NA	negative	ODF4	1747	OpenSea
cg00047815	-0.0937354	0.25675	-0.146802	0.203621	negative	PHF21B	93371	Shore
cg00047843	NA	NA	NA	NA	negative	TMTC2	240477	OpenSea
cg00047844	0.0130695	0.5085	-0.0121691	0.7009	negative	CBX2	464	Island
cg00048178	NA	NA	NA	NA	negative	GFOD1	387	Island
cg00048370	-2.23818	4.65619e-73	-2.05438	1.29501e-20	both_unmethylated	QKI	671263	Island
cg00048381	NA	NA	NA	NA	negative	ADAR	6782	OpenSea
cg00048436	-0.506719	1.12434e-09	-0.623117	5.6477e-06	negative	NPR3	1670	Shore
cg00048697	0.57261	1.0502e-08	0.733914	4.98572e-08	negative	PDCL2	875	Shore
cg00048705	NA	NA	NA	NA	negative	LOC154449	8329	Shore
cg00048743	1.24043	2.47815e-20	1.08979	1.5541e-07	both_methylated	PCDHGA9	151	Island
cg00048746	0.111208	0.00228931	0.0794691	0.159348	negative	EFTUD2	107	Island
cg00048759	-0.826962	4.42088e-20	-0.729119	9.04369e-08	negative	STAG3	114	Island
cg00048832	-0.569942	2.32467e-05	-0.708711	0.000266987	negative	GABRA1	52	Island
cg00048838	0.158151	0.0640148	0.114278	0.452581	negative	HIST1H2BN	30	Island
cg00049033	0.809616	5.80336e-09	0.760569	0.00145656	negative	CBLN1	1337	Island
cg00049047	-0.736411	7.99668e-07	-0.654444	0.00340204	negative	GDNF	1355	Island
cg00049102	-0.378048	2.47692e-07	-0.296001	0.075076	negative	DACH1	21029	Island
cg00049156	-1.22132	5.63372e-38	-0.94204	8.03691e-08	negative	TMED5	2341	Shore
cg00049253	0.102373	0.0857885	-0.107114	0.234895	negative	EXOC8	35	Island
cg00049286	-0.00501411	0.831845	0.0953415	0.00118657	negative	TMEM177	84	Island
cg00049323	0.540505	5.06631e-19	0.44763	5.4617e-05	negative	PP7080	514	Shore
cg00049330	-0.0124653	0.83366	0.0456658	0.619097	negative	PIGN	92	Island
cg00049380	-0.0799032	0.216909	-0.292594	0.0086463	negative	HSDL1	11924	Shelf
cg00049382	0.56747	3.70048e-15	0.70019	8.95861e-09	negative	STARD13	52	OpenSea
cg00049400	0.150886	0.000412413	0.0274388	0.719944	negative	TBX15	43562	OpenSea
cg00049411	0.124227	0.00528527	0.080566	0.257531	negative	ACBD4	135	Island
cg00049440	-0.904967	1.46222e-08	-0.850156	0.000511657	negative	KLF9	2928	Shore
cg00049475	-1.32713	8.84614e-32	-1.13859	3.90503e-07	both_unmethylated	SVIL	163	OpenSea
cg00049502	0.181916	7.06191e-06	0.187955	0.00253727	negative	MAPKAPK5-AS1	264	Shore
cg00049595	-0.643802	5.47752e-12	-0.686418	4.0493e-06	negative	TFEB	8515	Shore
cg00049616	-0.407572	2.64959e-11	-0.381143	0.000311856	negative	MIR4306	12872	Shelf
cg00049664	-0.0657841	0.609942	-0.0679107	0.736385	negative	CMTM2	15	Island
cg00049691	0.381557	4.49863e-09	0.459811	1.44817e-07	negative	HIST2H2AB	2666	Shore
cg00049709	0.444838	0.000194564	0.562125	0.000632601	negative	MIR4251	13270	Island
cg00049718	0.0294861	0.246922	0.0557449	0.132579	negative	CSDE1	110	Island
cg00049729	0.648942	2.7778e-22	0.436457	6.86776e-06	negative	ANKRD55	247158	Shore
cg00049868	0.609194	3.76949e-06	0.933491	3.92941e-07	negative	FLJ33534	26893	Island
cg00049883	-0.343538	0.000482119	-0.260393	0.0631899	negative	EEF2KMT	406483	OpenSea
cg00049892	NA	NA	NA	NA	negative	ENPP1	19960	OpenSea
cg00049894	-0.14418	0.00293277	-0.18085	0.0338465	negative	NOM1	18606	Island
cg00049947	0.0930588	0.0103344	0.166771	0.00229363	negative	RNF216	46	Island
cg00049973	0.0293103	0.459627	-0.0947255	0.242536	negative	APPBP2	16	Island
cg00050133	0.216393	0.0522439	0.255668	0.0884065	negative	NEIL3	63406	OpenSea
cg00050152	-1.06865	6.35771e-11	-0.738898	0.000312522	negative	BTNL9	12603	Island
cg00050224	-0.0145207	0.757666	0.222237	0.000303179	negative	RNF213	32092	Shore
cg00050247	0.0641453	0.331417	0.148765	0.122082	negative	HCG25	726	Island
cg00050250	NA	NA	NA	NA	negative	ACMSD	8265	OpenSea
cg00050271	0.261199	3.04386e-06	0.232895	0.00555166	negative	LOC100129617	44921	Island
cg00050289	0.0605586	0.472027	-0.1974	0.0696791	negative	CEP95	21910	OpenSea
cg00050294	0.832072	7.15402e-18	0.668981	7e-06	negative	ACTRT2	51226	Island
cg00050312	-0.446145	6.01623e-06	-0.502331	4.6559e-05	negative	PRKCA	138	Island
cg00050336	NA	NA	NA	NA	negative	C1QTNF7	1789	Shore
cg00050375	NA	NA	NA	NA	negative	ABCC10	1338	OpenSea
cg00050402	0.997994	1.27652e-27	0.879411	1.25515e-11	negative	EGFR	13701	Island
cg00050482	-1.06489	3.90866e-20	-0.799442	6.93213e-06	negative	HCCAT5	80964	Shore
cg00050496	0.439381	5.41045e-08	0.665763	1.05992e-07	negative	FAM222A-AS1	408	OpenSea
cg00050555	NA	NA	NA	NA	negative	PDPK1	312	Island
cg00050590	0.0719076	0.01825	0.140757	0.00949376	negative	SERPINB8	177	Island
cg00050618	NA	NA	NA	NA	negative	IL21R	934	OpenSea
cg00050654	NA	NA	NA	NA	negative	STX18-AS1	32634	Shore
cg00050692	-0.868595	5.28222e-26	-0.914564	3.72697e-11	negative	MIR1301	26711	Shore
cg00050792	0.0683389	0.633084	0.347757	0.100638	negative	COL4A1	154767	Island
cg00050872	-0.309186	4.93367e-05	-0.243496	0.0847843	negative	HILPDA	3658	Shelf
cg00050873	0.0204813	0.935234	-0.35755	0.574377	negative	FAM197Y2P	470	Island
cg00050938	-0.152697	0.000771422	-0.181725	0.0546182	negative	GNAI2	7258	Shore
cg00050984	0.073881	0.00338229	0.146059	0.00013969	negative	MAP2	195	Island
cg00051068	0.181568	0.00153347	0.0275521	0.754565	negative	JAG1	915	Island
cg00051154	NA	NA	NA	NA	negative	GBX2	2446	Shore
cg00051179	-0.622537	0.000141743	-0.546889	0.0127591	negative	GABRA1	9	Island
cg00051307	1.59179	1.90765e-60	1.5192	1.20868e-21	both_methylated	TMEM174	55169	Shelf
cg00051371	0.328675	2.97529e-07	0.186945	0.053269	negative	CCL24	412	OpenSea
cg00051483	-0.470848	0.000249777	-0.354759	0.0755288	negative	GIMAP7	132	Shore
cg00051510	NA	NA	NA	NA	negative	NCR2	34553	Shore
cg00051546	-0.473986	2.41095e-05	-0.552746	6.36194e-05	negative	CHRND	1967	Island
cg00051590	-0.124154	0.0437532	-0.00753506	0.946301	negative	VARS	4224	Shelf
cg00051595	0.0429448	0.487905	0.0135284	0.908898	negative	HSPA1B	5525	Island
cg00051623	NA	NA	NA	NA	negative	CASP1	1144	OpenSea
cg00051662	0.49935	1.70114e-05	0.633128	0.000255294	negative	CYP2C19	1375	OpenSea
cg00051704	-0.108173	0.00472555	-0.0318973	0.665418	negative	THAP7-AS1	2400	Shore
cg00051782	0.191879	1.40111e-07	0.100858	0.0820435	negative	HES1	5278	Shore
cg00051818	0.138116	0.00703964	0.163272	0.0264443	negative	TMEM248	18543	Island
cg00051952	1.11643	4.17638e-28	0.963583	7.06888e-11	negative	FLNA	2292	Shore
cg00051979	0.241048	7.24001e-05	0.292505	0.00218476	negative	FRA10AC1	166	Island
cg00052046	-0.125352	0.00547737	-0.153381	0.0380702	negative	SLC4A11	4689	Shore
cg00052246	0.0140688	0.846646	-0.0988217	0.367571	negative	FOXP1	7820	OpenSea
cg00052290	0.11468	0.00181363	0.227641	0.000150901	negative	CFL1P1	1	Island
cg00052385	-0.0509904	0.597653	0.150241	0.262851	negative	ST3GAL1	3601	Shore
cg00052422	0.0443855	0.0230627	0.109798	7.16452e-05	negative	CTNNB1	44	Island
cg00052433	0.167445	0.000928	0.0656253	0.389693	negative	ZCCHC14	10207	Island
cg00052482	-0.222837	0.0023824	-0.317668	0.0297354	negative	PSMD4	1056	Shore
cg00052550	0.0309723	0.407055	0.176453	3.30489e-05	negative	SCLY	106	Island
cg00052561	0.273894	3.74403e-10	0.304034	8.11737e-05	negative	ZNF627	301	Island
cg00052578	0.335309	0.00354952	0.495225	0.00633863	negative	TMEM108	104	OpenSea
cg00052588	-0.309179	0.00872108	-0.235098	0.163604	negative	DPEP1	7575	Shore
cg00052626	NA	NA	NA	NA	negative	CASP9	96	Island
cg00052665	NA	NA	NA	NA	negative	GAS7	1030	OpenSea
cg00052684	NA	NA	NA	NA	negative	FKBP5	2150	Shore
cg00052772	-0.635746	2.26342e-16	-0.626187	4.30407e-09	negative	B3GALT4	886	Island
cg00052853	NA	NA	NA	NA	negative	LINC00636	42981	Shore
cg00052903	0.201857	0.108025	0.466105	0.00857322	negative	PRB3	255	OpenSea
cg00052932	NA	NA	NA	NA	negative	ANKAR	558	Shore
cg00052964	0.0558229	0.352413	-0.044123	0.641221	negative	TMSB10	3059	Shore
cg00053010	0.261496	0.0334691	0.140928	0.518516	negative	MIR152	24823	Island
cg00053063	-0.686898	1.234e-37	-0.479688	7.40443e-06	negative	NCKAP5	12598	OpenSea
cg00053073	-0.487136	2.43279e-05	-0.503443	0.00154487	negative	PDE4C	176	Island
cg00053086	-1.3848	3.24968e-32	-1.04992	5.56295e-06	both_unmethylated	NTPCR	32925	Island
cg00053135	0.587479	8.12612e-07	0.362411	0.0118121	negative	RPS6KA2	8321	Island
cg00053261	-0.209569	0.0183471	-0.0145899	0.923069	negative	POM121L12	133	Shore
cg00053292	0.267913	1.92407e-06	0.345652	3.55138e-05	negative	TACO1	68	Island
cg00053361	-0.172274	0.0403468	-0.105249	0.461532	negative	LINC00861	286738	OpenSea
cg00053373	-0.281961	0.0121543	-0.385554	0.0162296	negative	ATP1B2	572	Island
cg00053393	0.996345	1.14302e-15	0.63772	0.00068354	negative	TENM3	750	Island
cg00053507	0.0326022	0.528107	-0.229852	0.00167091	negative	DGKH	637	Island
cg00053536	NA	NA	NA	NA	negative	CROCC	3487	Shelf
cg00053647	-0.0587645	0.327021	-0.136898	0.0315188	negative	CCZ1B	145	Island
cg00053661	0.0726493	0.115728	-0.0815937	0.29532	negative	CYP20A1	520	Island
cg00053728	-0.233664	0.00115776	-0.189102	0.20676	negative	ADI1	57349	Island
cg00053755	-0.0353711	0.587807	-0.105258	0.225446	negative	HBEGF	2522	Shelf
cg00053769	NA	NA	NA	NA	negative	GOT2	15342	Shore
cg00053851	NA	NA	NA	NA	negative	H3F3AP4	18763	Shore
cg00053870	-0.209649	5.41318e-05	-0.245742	0.00304544	negative	ESPNL	4272	Shore
cg00053916	1.0236	1.37488e-19	0.882789	1.20927e-07	negative	ZNF703	95970	OpenSea
cg00053927	-0.128293	0.0680242	-0.0678244	0.615948	negative	MCF2L	44	Island
cg00054173	0.00600583	0.96353	0.22089	0.165539	negative	LINC01548	103	OpenSea
cg00054197	0.0516824	0.246959	-0.0476697	0.504195	negative	UBTD2	54954	Shore
cg00054210	-0.692965	7.22152e-07	-0.657271	0.0035925	negative	CYP7B1	295	Island
cg00054243	NA	NA	NA	NA	negative	ZYG11B	1817	Shore
cg00054248	0.0571654	0.0244928	-0.0403894	0.240227	negative	QRICH2	36	Island
cg00054301	0.225556	1.76369e-05	0.0558647	0.482165	negative	MIR328	1249	Shelf
cg00054352	0.596932	3.16504e-08	0.740961	8.21872e-09	negative	RASA3	6421	Shore
cg00054408	-0.159179	0.0962437	-0.28322	0.0603297	negative	CELF5	1738	Shore
cg00054409	NA	NA	NA	NA	negative	MICA	19757	OpenSea
cg00054472	0.751816	4.70682e-15	0.748432	2.05534e-06	negative	TTLL3	707	Island
cg00054496	0.0746838	0.416511	0.415438	8.96345e-05	negative	TVP23A	13263	Shore
cg00054511	0.117897	5.72048e-07	0.135964	0.000161039	negative	PCBP2	54	Island
cg00054525	0.0149727	0.954109	-0.34272	0.346102	negative	CYBA	94	Island
cg00054572	0.0762027	0.298206	-0.147763	0.174955	negative	MRPS31	2258	Shore
cg00054639	NA	NA	NA	NA	negative	CPS1-IT1	216323	OpenSea
cg00054692	-0.145908	0.00628597	-0.0330023	0.633293	negative	MALSU1	188	Shore
cg00054702	-0.482818	0.000423971	-0.482269	0.00710023	negative	LOC389332	306	Island
cg00054706	0.0141855	0.710274	0.0109459	0.842481	negative	C1D	185	Island
cg00054741	0.989371	1.09249e-10	0.985742	8.45804e-06	negative	MIR523	390	OpenSea
cg00054771	-1.1098	2.42415e-23	-1.25466	3.12801e-11	both_unmethylated	SP9	2575	Island
cg00054774	-0.814489	6.21918e-19	-0.657932	3.82e-06	negative	C2CD2	918	Shore
cg00054791	-0.267354	3.67367e-05	-0.262353	0.000671449	negative	UBE2Z	317	Shore
cg00054890	NA	NA	NA	NA	negative	SMURF1	109687	Shore
cg00054971	-0.706537	4.39253e-11	-0.66134	0.0015942	negative	PTPRE	546	Island
cg00055052	-0.197933	0.000145176	-0.148864	0.0572765	negative	PAM16	8374	OpenSea
cg00055073	-0.31263	7.21302e-05	-0.342869	0.00176032	negative	ZFP36L2	55625	OpenSea
cg00055233	0.031772	0.713126	-0.151061	0.280388	negative	RLN1	194	Shore
cg00055292	-0.393246	5.99554e-11	-0.404247	5.62748e-05	negative	RADIL	3146	Shore
cg00055341	0.52602	4.90704e-09	0.581644	4.31218e-05	negative	SATB2	110855	OpenSea
cg00055359	-1.01957	4.22826e-33	-1.20388	1.20494e-19	both_unmethylated	NCKAP5	156149	Shore
cg00055434	0.618785	1.3705e-07	0.622757	0.000593267	negative	PLCH2	3720	Island
cg00055462	NA	NA	NA	NA	negative	STK24	150445	OpenSea
cg00055510	NA	NA	NA	NA	negative	PLEKHM3	17626	OpenSea
cg00055529	0.46714	0.00264401	0.41793	0.0938226	negative	FBXO47	179	Island
cg00055555	-0.470483	1.08225e-08	-0.614347	2.34388e-08	negative	BAMBI	44576	Shore
cg00055557	-1.34961	1.30994e-45	-1.33253	6.00889e-23	both_unmethylated	DOK5	207	Island
cg00055603	-0.493373	1.02916e-06	-0.0872438	0.617564	negative	TRABD2B	46276	OpenSea
cg00055617	-0.334966	0.0573899	-0.178959	0.486593	negative	CD7	1793	Shore
cg00055679	0.269502	0.000121052	0.109128	0.34342	negative	POU4F1	7263	Island
cg00055726	-0.112594	0.192364	-0.1449	0.215674	negative	FAM163B	56	Shore
cg00055764	1.23568	3.49394e-08	1.48089	3.87172e-06	both_methylated	RIMBP2	40742	Island
cg00055771	0.0331426	0.799063	0.06347	0.732882	negative	PRELID2	704435	OpenSea
cg00055811	0.493492	8.97871e-08	0.344878	0.0283936	negative	RERE	42830	OpenSea
cg00055848	0.0908321	0.0544228	0.142551	0.139108	negative	B3GNT2	276	Island
cg00055881	1.0493	8.43432e-15	0.955867	1.42159e-07	negative	CHD5	38733	Shore
cg00055981	-0.0463399	0.539944	0.0451003	0.676986	negative	GPSM1	6804	Shore
cg00055986	-1.03846	7.80446e-18	-1.05539	2.05859e-09	both_unmethylated	IRX2	214247	Island
cg00056002	-0.564901	1.70259e-13	-0.425993	0.00515883	negative	PABPN1L	927	Shore
cg00056066	-1.59885	4.0166e-18	-1.36863	2.84173e-07	both_unmethylated	ARHGAP21	468	Island
cg00056074	-0.62264	5.7202e-06	-0.595628	0.000622768	negative	GPR148	1491	Island
cg00056202	-0.617321	5.39483e-09	-0.442469	0.000743864	negative	MIR124-1	30367	Island
cg00056257	-0.322656	0.00456136	-0.355678	0.0298266	negative	GRM7	1148	Shore
cg00056268	NA	NA	NA	NA	negative	ZNF717	3072	Shelf
cg00056433	-0.862186	4.46169e-06	-0.56468	0.0524447	negative	CFAP126	54133	Island
cg00056489	0.0848857	0.39022	0.332889	0.0317457	negative	SH2B3	728	Island
cg00056497	0.552489	1.79458e-13	0.462837	6.51661e-05	negative	LINC01168	6482	Shelf
cg00056541	-0.202801	0.0425201	-0.00250591	0.988555	negative	QKI	452947	Island
cg00056578	-0.0865906	0.512106	-0.110856	0.579251	negative	KSR2	4	Shore
cg00056624	0.117652	3.20261e-05	0.0253827	0.634585	negative	CTDSPL	1438	Island
cg00056628	0.0907059	0.0085462	0.250974	5.91218e-07	negative	LRRC45	7	Island
cg00056676	-0.277861	0.00137488	-0.351001	0.000948613	negative	SLCO4C1	583	Island
cg00056719	0.0576784	0.00482328	-0.0341685	0.294311	negative	PCBP2	17	Island
cg00056754	-1.44394	8.13826e-55	-1.2503	5.7043e-16	both_unmethylated	DUSP27	111	OpenSea
cg00056767	-0.106972	0.0893951	-0.176932	0.0400045	negative	LACC1	235	Shore
cg00056985	-0.315825	0.0334587	-0.401775	0.11867	negative	TMEM246	14	Island
cg00057092	NA	NA	NA	NA	negative	CSNK1A1P1	80545	OpenSea
cg00057114	-0.03129	0.451272	0.0497847	0.41441	negative	GPR153	23326	Shelf
cg00057208	NA	NA	NA	NA	negative	TTLL4	2580	Shelf
cg00057231	-0.070266	0.371726	-0.153267	0.171867	negative	COL7A1	633	Island
cg00057240	NA	NA	NA	NA	negative	NEMP2	680	Shore
cg00057272	NA	NA	NA	NA	negative	ZFAT	959	Shore
cg00057317	0.0701675	0.051653	0.166421	0.000520175	negative	CTSB	152	Island
cg00057324	0.227298	0.000617164	0.285101	0.00341809	negative	OPN5	266	OpenSea
cg00057393	0.138747	0.114167	0.0204451	0.891066	negative	NR2F2	21226	Island
cg00057434	-0.139699	0.320131	-0.154991	0.527443	negative	ARMC4	46	Island
cg00057476	-0.578288	4.53375e-21	-0.473397	3.64921e-08	negative	RASL10A	3497	Shore
cg00057517	-0.195216	0.0352582	-0.532412	2.65878e-05	negative	CTAGE7P	1380	Shore
cg00057569	0.284395	0.000199643	0.290519	0.00954753	negative	FRA10AC1	218	Island
cg00057593	NA	NA	NA	NA	negative	GML	741	Shore
cg00057603	NA	NA	NA	NA	negative	LOC100289473	44120	Shore
cg00057661	0.000713262	0.980228	0.00730113	0.863169	negative	ARF5	541	Island
cg00057663	0.273242	3.52912e-09	0.0935692	0.197232	negative	TGFBRAP1	517	Shore
cg00057667	NA	NA	NA	NA	negative	LOC100132735	22478	OpenSea
cg00057676	0.0365924	0.348481	0.0221961	0.725308	negative	C1orf220	209	Island
cg00057700	0.0955654	0.0203504	0.0699276	0.447518	negative	ACADSB	30	Island
cg00057722	-0.807973	4.36933e-18	-0.765356	3.84846e-09	negative	ZBTB7C	1505	Shore
cg00057791	-0.121719	0.011054	0.0180474	0.831916	negative	SNORA59B	116	OpenSea
cg00057900	-0.280796	2.68065e-10	-0.0891532	0.19734	negative	KIAA1549	30493	Shore
cg00057966	-0.685877	7.31906e-13	-0.671185	2.089e-05	negative	MIR142	14	OpenSea
cg00058009	0.38303	1.07895e-09	0.317137	0.000851504	negative	TRPC3	502	Island
cg00058026	NA	NA	NA	NA	negative	KRT76	1028	OpenSea
cg00058113	-0.0536874	0.0619009	-0.161712	0.000353743	negative	RPS18	124	Island
cg00058163	0.442905	8.15424e-11	0.391529	0.000109366	negative	TMEM200C	153	Island
cg00058291	0.582057	8.56558e-09	0.717369	4.7818e-05	negative	RHOU	103308	OpenSea
cg00058296	1.25415	3.68582e-14	1.19697	2.5905e-07	both_methylated	RYR2	7709	Island
cg00058299	-0.662072	8.38301e-08	-0.866332	1.60755e-08	negative	SLC16A1	490	Island
cg00058329	-1.15447	1.00282e-07	-1.02877	0.00107425	both_unmethylated	P2RX2	307	Island
cg00058413	NA	NA	NA	NA	negative	MIR1244-2	39008	OpenSea
cg00058449	-0.763091	8.36832e-10	-0.793554	3.58317e-05	negative	C2	818	Island
cg00058515	0.63794	5.54788e-06	0.7486	0.000320913	negative	LRRTM1	3687	Shore
cg00058644	-0.131082	0.285677	0.0616392	0.734409	negative	ALYREF	5437	Shelf
cg00058708	NA	NA	NA	NA	negative	UBXN2A	806	Island
cg00058771	0.223163	1.91311e-06	0.145191	0.270737	negative	POLL	46	Island
cg00058786	0.0030522	0.960475	-0.192073	0.0129465	negative	WNT10B	174	Island
cg00058799	-0.0405627	0.407922	-0.0478036	0.484904	negative	PIGQ	1498	Island
cg00058857	0.0775473	0.133727	0.109033	0.132144	negative	TMEM30C	23322	OpenSea
cg00058879	-0.239886	0.00788677	-0.28719	0.0409925	negative	CACNA1I	88016	Island
cg00058887	1.05329	2.26586e-24	1.04862	3.41816e-10	both_methylated	STOX2	21291	Island
cg00058923	0.784378	7.15659e-14	0.903034	9.01499e-10	negative	KLHDC9	985	Shore
cg00058938	NA	NA	NA	NA	negative	TTC9B	426	Shore
cg00059015	0.123955	0.109654	-0.182288	0.0425099	negative	CYP2J2	51876	OpenSea
cg00059024	0.0714978	0.0437349	0.0416245	0.462068	negative	PEX11A	396	Island
cg00059034	0.248467	0.00618497	0.281561	0.0503334	negative	MIR137HG	1165	Island
cg00059053	-0.0779242	0.47551	-0.193556	0.243475	negative	PRMT8	1797	Island
cg00059089	-0.112286	0.325528	0.0198704	0.9202	negative	FMNL2	71536	OpenSea
cg00059161	-0.00552694	0.961198	0.0522644	0.751573	negative	SLITRK3	6761	OpenSea
cg00059165	0.023372	0.577746	0.0286276	0.652186	negative	PI16	2397	Shore
cg00059225	0.279129	0.000415382	0.215382	0.060255	negative	GLRA1	38	Island
cg00059240	0.204677	0.270736	0.473568	0.0802973	negative	PFKP	39	Island
cg00059246	-0.152461	0.0500682	-0.282629	0.0170808	negative	HOXC13-AS	4501	Shore
cg00059309	0.0815813	0.275686	0.080136	0.510118	negative	RNF213	31782	Shelf
cg00059374	NA	NA	NA	NA	negative	C17orf51	24	Island
cg00059399	1.24541	7.63621e-18	1.50114	5.87939e-09	both_methylated	IRX4	120978	Island
cg00059424	-0.0275523	0.409977	-0.0429659	0.378591	negative	PES1	220	Shore
cg00059459	-0.625329	3.81104e-13	-0.678514	1.80531e-06	negative	SLC45A1	40813	OpenSea
cg00059643	-0.607586	1.14132e-23	-0.482699	4.52108e-07	negative	TRIM41	2249	Shore
cg00059652	-1.22033	2.74545e-20	-1.16106	7.39605e-10	both_unmethylated	MAP2K6	103910	OpenSea
cg00059662	-0.510386	1.99232e-15	-0.528695	5.86357e-07	negative	GRTP1	4477	Island
cg00059699	0.180214	0.0517567	0.280173	0.0175431	negative	KLRD1	1260	OpenSea
cg00059707	-0.830746	1.61591e-08	-0.615476	0.00681897	negative	LINC00701	183642	Shelf
cg00059737	0.228834	0.00166257	0.133842	0.198328	negative	VPS13D	27289	OpenSea
cg00059740	0.0284776	0.534298	0.00893585	0.889399	negative	C7orf49	110	Island
cg00059782	-0.047697	0.589064	0.304584	0.00824749	negative	DDX11	63	Island
cg00059854	-1.30154	1.15607e-18	-1.10319	7.53877e-06	both_unmethylated	AGAP1	41123	Island
cg00059879	-0.273639	6.88758e-05	-0.286187	0.00520542	negative	GALK2	72248	OpenSea
cg00059911	-0.193325	0.0576165	-0.334351	0.020278	negative	LHX5	915	Island
cg00059930	-0.533636	5.32237e-12	-0.532173	7.32651e-05	negative	RB1	16498	Island
cg00060061	NA	NA	NA	NA	negative	CSMD3	713345	OpenSea
cg00060287	0.0734192	0.0353114	0.127772	0.0145519	negative	COL1A1	912	Island
cg00060304	0.652718	5.00747e-09	0.558511	0.00768471	negative	DKFZp686K1684	875	Island
cg00060320	-0.637207	0.000857709	-0.463107	0.0801135	negative	KY	109	Island
cg00060374	-0.0357071	0.817195	0.0438889	0.866622	negative	ANKRD65	1587	Island
cg00060403	0.158449	2.45325e-05	0.193775	0.00111028	negative	NME1	18	Island
cg00060484	0.0395718	0.562314	0.0975677	0.262417	negative	RGS12	7155	Island
cg00060500	0.154021	0.0529464	-0.399462	0.000103629	negative	RUBCN	37	Island
cg00060605	NA	NA	NA	NA	negative	ANKHD1-EIF4EBP3	4336	Shelf
cg00060606	-0.0255385	0.289085	0.0207419	0.616461	negative	C1orf228	45	Island
cg00060627	-0.227118	0.00186048	-0.164755	0.163881	negative	KCNS3	52775	Island
cg00060641	0.438542	8.38435e-10	0.528417	2.06656e-08	negative	HNRNPA1P33	1419	OpenSea
cg00060649	-0.143926	0.111715	-0.0498587	0.765277	negative	DYRK2	113710	OpenSea
cg00060715	-0.016502	0.75404	-0.0640795	0.410845	negative	CENPF	3124	Shore
cg00060762	0.0974469	0.269214	0.384724	0.000364492	negative	LEO1	174	Island
cg00060800	NA	NA	NA	NA	negative	SPRY4	103624	OpenSea
cg00060836	NA	NA	NA	NA	negative	SNORD87	470	Shelf
cg00060880	0.0786057	0.125817	-0.177423	0.0256622	negative	PYM1	68	Island
cg00060882	0.207608	0.0250762	0.183988	0.165293	negative	EIF2S3	252	Island
cg00060933	-0.0575678	0.616513	-0.445996	0.000895281	negative	MOG	7154	Shore
cg00060956	0.0829369	0.14313	0.159135	0.0746103	negative	CLDN19	3650	OpenSea
cg00060975	NA	NA	NA	NA	negative	ELF2	39116	Island
cg00061031	NA	NA	NA	NA	negative	ANP32B	1461	Shore
cg00061039	0.411011	4.81399e-06	0.510163	3.61392e-05	negative	F11	163	OpenSea
cg00061059	0.0613419	0.24902	0.387967	1.72826e-07	negative	TECR	603	Island
cg00061086	0.0164589	0.770471	-0.0956759	0.243392	negative	MGAT2	770	Island
cg00061150	-0.0783114	0.146251	-0.0485565	0.583503	negative	NRBP2	1027	Island
cg00061185	0.892275	2.80152e-13	1.09921	5.58189e-09	negative	LIMA1	1030	OpenSea
cg00061264	0.220181	6.88791e-05	0.0906319	0.317645	negative	UBE2E1	840	Shore
cg00061306	-1.08393	8.87378e-46	-0.848065	3.32168e-06	negative	FBF1	166	Shelf
cg00061413	0.322176	0.00142773	0.364409	0.00848194	negative	PANK3	724	Shore
cg00061520	-0.323718	0.00147239	-0.306114	0.0467793	negative	ADCY9	95813	OpenSea
cg00061551	0.0401112	0.836803	-0.634864	0.00864654	negative	ALG1	657	Shore
cg00061629	0.662794	1.74166e-06	0.184435	0.388061	negative	ALX4	6456	Island
cg00061635	-1.22274	5.11643e-48	-0.937695	9.65412e-12	negative	RNF222	10691	Island
cg00061678	-0.0321664	0.852194	0.276616	0.209932	negative	MROH9	127891	OpenSea
cg00061679	NA	NA	NA	NA	negative	DAZ1	31081	Shore
cg00061695	-0.476349	3.71826e-13	-0.36433	0.000170246	negative	NLGN2	186	Shore
cg00061764	0.0476005	0.424889	-0.082368	0.370026	negative	SUCLG2	14212	OpenSea
cg00061769	-0.0481794	0.207805	-0.258004	1.5552e-06	negative	YY1AP1	19	Island
cg00061792	NA	NA	NA	NA	negative	MSMB	7292	OpenSea
cg00061805	-0.460459	4.41922e-06	-0.330749	0.0461646	negative	SQSTM1	10562	Shore
cg00061811	NA	NA	NA	NA	negative	LOC154449	95810	Shore
cg00061860	0.379128	5.61982e-08	0.351924	0.0010875	negative	CHRNB4	153	Shore
cg00061989	0.0341065	0.495424	0.080179	0.321577	negative	CDK12	942	Island
cg00062020	0.714044	1.00022e-14	0.745758	1.68864e-07	negative	LINC01555	115	OpenSea
cg00062070	NA	NA	NA	NA	negative	C15orf41	1138	OpenSea
cg00062072	NA	NA	NA	NA	negative	SDF4	952	Island
cg00062119	NA	NA	NA	NA	negative	TEX15	63330	Island
cg00062245	-0.142408	0.0766841	-0.22183	0.0572727	negative	ITGA2B	3830	Island
cg00062282	-0.204377	0.00132373	-0.306531	0.00110507	negative	PLXNB2	1367	Shore
cg00062285	NA	NA	NA	NA	negative	COL8A1	164394	OpenSea
cg00062312	0.0765819	0.020895	0.126889	0.0082252	negative	KDM1A	402	Island
cg00062356	0.415306	6.06677e-10	0.657801	1.01372e-10	negative	OS9	192	Shore
cg00062367	NA	NA	NA	NA	negative	PLEKHD1	1353	Shore
cg00062437	NA	NA	NA	NA	negative	CES5AP1	4225	Shore
cg00062592	NA	NA	NA	NA	negative	CDK11A	11	Island
cg00062736	NA	NA	NA	NA	negative	MEF2A	1498	OpenSea
cg00062776	-1.03993	1.6774e-35	-0.950394	3.51571e-07	negative	TULP2	427	Shore
cg00062873	NA	NA	NA	NA	negative	POT1	195433	OpenSea
cg00063006	0.141177	0.13037	0.036599	0.819399	negative	LOC100294145	14421	Island
cg00063040	NA	NA	NA	NA	negative	SFSWAP	134093	Island
cg00063066	0.138066	0.0275035	0.445491	2.34661e-06	negative	CENPW	74	Island
cg00063077	0.0249607	0.768486	0.290685	0.0113206	negative	EXTL2	81	Island
cg00063111	0.336542	7.28868e-10	0.409428	2.916e-05	negative	RPSA	747	Shore
cg00063144	-0.0445711	0.387698	0.0583565	0.423777	negative	KRT31	210	OpenSea
cg00063174	0.741676	0.0014506	0.633574	0.104423	negative	DAW1	72	Island
cg00063246	NA	NA	NA	NA	negative	SOX17	127657	OpenSea
cg00063291	-0.470947	1.30875e-19	-0.434467	7.9548e-07	negative	MIR4635	7125	Island
cg00063346	NA	NA	NA	NA	negative	OBSCN	24082	OpenSea
cg00063357	-0.251974	0.000533107	0.049558	0.702172	negative	GRIA2	24066	OpenSea
cg00063369	NA	NA	NA	NA	negative	MIR4776-2	20417	OpenSea
cg00063456	NA	NA	NA	NA	negative	EGLN1	37530	OpenSea
cg00063471	-2.53473	8.07633e-33	-2.47227	1.54831e-14	both_unmethylated	TNFAIP8L3	11501	Island
cg00063477	-0.352454	0.415857	-0.312113	0.716084	negative	EIF1AY	4183	Shelf
cg00063503	-0.44772	6.97606e-09	-0.567342	2.31839e-05	negative	ARHGAP39	15987	Island
cg00063535	-0.00496983	0.914816	0.00542028	0.942453	negative	TPCN1	2429	Shelf
cg00063567	-0.0542913	0.00759573	-0.122075	4.80934e-05	negative	ASB3	314	Island
cg00063649	0.0261644	0.206296	-0.0177378	0.580934	negative	C15orf61	175	Island
cg00063699	0.119099	0.284085	-0.103837	0.522695	negative	PTPN14	14056	OpenSea
cg00063703	-0.193742	0.0834692	-0.493586	0.000466827	negative	PDE3A	1090	Shore
cg00063734	NA	NA	NA	NA	negative	PIAS1	85436	Shore
cg00063744	0.072939	0.469363	0.0599592	0.674346	negative	NEURL3	179	Island
cg00063748	0.53438	4.35875e-21	0.301169	0.000643806	negative	ARHGEF16	18159	Island
cg00063773	-0.0601519	0.51927	0.0823684	0.554127	negative	PLS1	734	Shore
cg00063828	-2.05883	1.16297e-62	-1.89668	1.5041e-20	both_unmethylated	MIR1910	25808	OpenSea
cg00063909	0.253082	0.00355794	0.396614	0.00295499	negative	SERTAD2	4038	Shelf
cg00063945	0.00393621	0.911863	-0.0428897	0.35493	negative	TGIF1	169	Island
cg00063979	0.0840441	0.0642906	0.382912	1.37062e-10	negative	CXXC5	46767	Shore
cg00063982	NA	NA	NA	NA	negative	ZCCHC11	21360	OpenSea
cg00064020	0.495227	8.84475e-08	0.517567	6.27857e-05	negative	AP2M1	21	Shore
cg00064051	0.092766	0.119746	0.0514551	0.4833	negative	ZNF263	244	Island
cg00064080	NA	NA	NA	NA	negative	WDR11	12431	OpenSea
cg00064235	-0.101665	0.342595	-0.28225	0.0417816	negative	LBX1-AS1	246	Island
cg00064255	-2.44467	4.97899e-36	-2.05955	4.66666e-12	both_unmethylated	LRRC8C	1367	Island
cg00064261	0.0879156	0.236144	-0.0308424	0.78871	negative	ACTA1	213	Island
cg00064284	-0.0151042	0.774135	0.157945	0.00848477	negative	YAP1	6	Island
cg00064296	0.183347	0.217217	0.50962	0.0168209	negative	DCAF4L2	174291	OpenSea
cg00064336	-0.429639	0.00039449	-0.469054	0.0361459	negative	BANP	140345	Shore
cg00064347	-0.0525415	0.132538	-0.0491159	0.45171	negative	FYTTD1	21	Island
cg00064415	0.138375	0.000438447	0.432971	1.23737e-13	negative	SPACA3	5602	OpenSea
cg00064531	0.116232	0.234056	0.0871171	0.606195	negative	RABL2A	40706	Island
cg00064589	-0.500951	2.51088e-08	-0.109889	0.526949	negative	MIR938	8	OpenSea
cg00064778	-0.245419	0.0671711	0.0586809	0.732567	negative	MEGF10	61712	Island
cg00064840	0.157993	0.0164096	0.00254482	0.98169	negative	AP5Z1	30775	Shore
cg00064950	0.171257	1.90475e-06	0.0623409	0.330403	negative	SLC2A4	836	Island
cg00065048	-0.324931	4.88107e-05	-0.18073	0.0991143	negative	FGR	309	Shore
cg00065071	0.189359	0.000186343	-0.195844	0.0158591	negative	CAPZA1	29	Island
cg00065088	-0.0513377	0.22319	0.157854	0.00964931	negative	EPPK1	3694	Shore
cg00065215	0.181487	0.450094	-0.418416	0.236531	negative	PAX7	1767	Island
cg00065226	-0.0649807	0.604639	0.0362903	0.84814	negative	USP17L1	327	Shore
cg00065302	NA	NA	NA	NA	negative	LTN1	972	Shore
cg00065368	NA	NA	NA	NA	negative	TRAP1	1321	Shore
cg00065385	-0.295603	6.46159e-10	-0.0804317	0.442329	negative	ACTL7A	1206	Shore
cg00065396	-0.384917	0.000478251	-0.27794	0.155707	negative	ABT1	2391	Shore
cg00065408	0.0416628	0.299344	-0.176817	0.000975886	negative	CACNB3	220	Island
cg00065569	0.0808056	0.0449292	0.123043	0.0249873	negative	LRIG2	51035	OpenSea
cg00065570	0.147308	0.00302486	0.04001	0.636826	negative	SLC39A4	73	Shelf
cg00065726	-0.687735	9.7723e-07	-0.564869	0.000581253	negative	FAM43A	306	Island
cg00065905	0.173167	0.12002	0.04929	0.78483	negative	NHLH2	2027	Island
cg00065919	0.00641301	0.888949	-0.257409	3.10426e-05	negative	ARIH2	120	Island
cg00065921	0.050241	0.387817	-0.267325	0.00108843	negative	CEBPZ	381	Shore
cg00065935	-0.537925	3.83555e-05	-0.426744	0.00897639	negative	STXBP5L	37	Island
cg00065957	0.0384891	0.657298	-0.200684	0.0657276	negative	FAM159A	285	Shore
cg00065998	NA	NA	NA	NA	negative	C4orf33	916838	Island
cg00066153	0.767467	1.21866e-11	0.951089	1.69469e-11	negative	ACRV1	47	OpenSea
cg00066184	NA	NA	NA	NA	negative	IGSF11-AS1	1773	OpenSea
cg00066198	0.062471	0.190046	-0.296469	3.53015e-05	negative	MPPE1	99	Island
cg00066239	-0.539005	1.447e-05	-0.476302	0.011432	negative	NPTX1	21754	Island
cg00066270	1.11902	2.40729e-23	1.11264	3.66117e-11	both_methylated	PRG4	133	OpenSea
cg00066351	0.455784	1.50469e-06	0.696701	4.30438e-08	negative	LINC00996	189	OpenSea
cg00066360	NA	NA	NA	NA	negative	MYO1C	13997	Shore
cg00066449	0.061232	0.169023	0.0314042	0.730583	negative	ATP5J2-PTCD1	84	Shore
cg00066468	0.104531	0.00120362	0.138187	0.0533424	negative	RPUSD2	253	Island
cg00066499	-0.0468767	0.237172	-0.0320565	0.674005	negative	HMGN2	27774	Shore
cg00066508	0.0715062	0.244137	-0.102171	0.184843	negative	TCHP	17278	Shelf
cg00066512	NA	NA	NA	NA	negative	PPM1H	128951	Shelf
cg00066554	-0.158805	0.00579883	0.119653	0.199463	negative	VANGL2	15271	Island
cg00066627	NA	NA	NA	NA	negative	HIST1H2AA	33649	OpenSea
cg00066663	0.60181	7.79321e-22	0.346046	0.000266618	negative	CHD3	504	Shore
cg00066668	NA	NA	NA	NA	negative	ADGRD1	43780	Island
cg00066671	-1.2228	1.60474e-14	-1.02954	1.29439e-06	both_unmethylated	OLFM3	198	Island
cg00066722	-0.154286	0.000406208	-0.10288	0.109987	negative	EBNA1BP2	3464	Shelf
cg00066729	NA	NA	NA	NA	negative	KLF5	69	Island
cg00066748	-0.539687	3.14359e-07	-0.423128	0.0334857	negative	TDRP	745	Island
cg00066750	0.353042	0.00129905	0.313646	0.0399851	negative	HEY2	9399	Shore
cg00066805	1.01924	3.3432e-18	0.865098	1.2675e-08	negative	THBS2	94739	Island
cg00066816	-0.105702	0.205079	-0.0794228	0.507757	negative	LOC285626	171	Shore
cg00066817	-0.00512994	0.954041	-0.0289763	0.840297	negative	ZADH2	140159	Shore
cg00066828	-0.664721	7.234e-24	-0.546448	1.42415e-05	negative	RTN4RL1	90564	Shore
cg00066854	0.0732324	0.519352	0.197587	0.206669	negative	GPAM	43838	OpenSea
cg00066919	-1.32815	1.3567e-69	-1.34639	8.72731e-20	both_unmethylated	GLI2	65457	OpenSea
cg00066925	-0.109607	0.100473	0.0172162	0.907939	negative	OR8S1	2564	Island
cg00066942	0.0348866	0.73869	0.316072	0.0063354	negative	EPC2	1110	Shore
cg00067018	-0.841129	1.73258e-09	-0.667336	0.00141152	negative	DBX2	487	Island
cg00067032	1.07756	1.37053e-12	1.08856	1.22532e-07	both_methylated	HLA-DOA	1571	Island
cg00067058	-0.0136285	0.811245	0.0220879	0.818785	negative	GPN2	4021	Shelf
cg00067102	0.0898912	0.0149661	0.0971574	0.0535927	negative	OPN3	332	Island
cg00067124	0.0910752	0.259698	-0.320682	0.0023769	negative	METTL6	2353	Shore
cg00067126	-0.2201	0.000302267	-0.379515	7.88424e-07	negative	NIFK	931	Shore
cg00067141	NA	NA	NA	NA	negative	LOC100288637	7816	OpenSea
cg00067196	-0.109056	0.00440306	-0.03677	0.587381	negative	GOLT1A	6021	OpenSea
cg00067274	0.819127	1.35518e-12	0.656215	0.00011309	negative	DCHS2	806	OpenSea
cg00067365	0.0362857	0.267139	0.0885666	0.0429428	negative	ZNF131	33	Island
cg00067414	-3.29415	3.1231e-92	-3.04977	7.25898e-33	both_unmethylated	MTHFD1L	449	Shore
cg00067471	0.21184	0.001283	0.101033	0.33608	negative	ATP5D	370	Shore
cg00067518	NA	NA	NA	NA	negative	CAMTA1	23076	Shore
cg00067528	0.288389	0.00393537	0.674489	9.41531e-08	negative	ANKRD53	14406	Shore
cg00067538	0.758847	2.09818e-19	0.850129	1.58729e-16	negative	SPATA3-AS1	799	Shelf
cg00067574	-0.104853	0.0590599	-0.0902039	0.218251	negative	RHOQ	413	Island
cg00067576	0.0769713	0.0221238	0.0871902	0.0808402	negative	GADD45B	1107	Island
cg00067588	-0.9987	1.52842e-12	-0.484115	0.0368498	negative	SFTA1P	275168	OpenSea
cg00067600	-1.52945	2.63713e-83	-1.27719	4.73982e-19	both_unmethylated	PDCD6IP	239010	OpenSea
cg00067606	NA	NA	NA	NA	negative	ADCYAP1	2932	Island
cg00067720	-0.780254	3.01858e-12	-0.593819	0.000201003	negative	PIK3R1	9556	OpenSea
cg00067742	-0.473998	0.00345551	-0.215625	0.42949	negative	MYT1L	145	Island
cg00067758	NA	NA	NA	NA	negative	MIR4643	45586	OpenSea
cg00067768	-0.503923	2.56003e-06	-0.516936	0.00170929	negative	DVL3	4393	Shore
cg00067814	0.303241	2.94152e-07	0.0059531	0.955356	negative	WDR91	40	Island
cg00067824	0.884099	9.39822e-12	0.587249	0.00416927	negative	PTF1A	11453	Island
cg00067884	3.39931	4.27411e-123	3.08086	2.39787e-39	both_methylated	USP3-AS1	77171	Shelf
cg00068038	-2.73468	3.23998e-82	-2.47101	3.36523e-22	both_unmethylated	CRIM1	105193	OpenSea
cg00068102	0.147096	0.0884948	0.192558	0.0902858	negative	GLI2	64393	OpenSea
cg00068153	0.019453	0.741144	0.0522164	0.512788	negative	KIF21B	35773	OpenSea
cg00068155	-0.132543	0.281862	-0.144692	0.410996	negative	CPNE4	153	Island
cg00068160	-0.920299	7.64276e-12	-0.804682	5.1898e-05	negative	SOX21	1416	Island
cg00068305	0.198131	5.66587e-05	0.306393	2.95321e-05	negative	CSNK1G3	111	Shore
cg00068316	0.101607	0.078595	0.22418	0.00467166	negative	ABCA1	39149	Shore
cg00068377	-0.0282419	0.885125	0.176994	0.542791	negative	ARHGEF16	95965	Island
cg00068408	0.332507	0.037915	0.433225	0.0875139	negative	CDH10	205	OpenSea
cg00068412	0.287131	1.23801e-06	0.224982	0.00759917	negative	HIVEP3	5231	Island
cg00068428	-0.247015	0.0309606	0.083033	0.664352	negative	EFCAB1	153144	Island
cg00068433	NA	NA	NA	NA	negative	ARHGEF19	1025	Shelf
cg00068503	0.032087	0.772083	0.0628925	0.640625	negative	COL9A2	266	Island
cg00068621	-0.00104332	0.988561	-0.162457	0.0775696	negative	RBM22	95	Island
cg00068622	0.464228	4.81301e-14	0.648739	4.59017e-10	negative	FAM151B	144	Shore
cg00068684	NA	NA	NA	NA	negative	CACNG3	119481	OpenSea
cg00068750	-0.497393	9.32463e-11	-0.394545	0.00547331	negative	TBC1D24	10078	Island
cg00068779	-0.0313126	0.83016	0.0685338	0.755663	negative	LINC01060	580224	Island
cg00068810	0.283305	0.000686071	0.0900577	0.503424	negative	PARM1	320	Shore
cg00068909	NA	NA	NA	NA	negative	SLC9B1	1929	Shore
cg00069002	-0.543194	1.48733e-18	-0.414157	3.92894e-06	negative	A3GALT2	13961	Island
cg00069003	NA	NA	NA	NA	negative	PCDHA1	1768	Shore
cg00069014	0.791452	6.74523e-16	0.710226	2.03311e-09	negative	PRDM2	80983	OpenSea
cg00069017	0.000249187	0.995216	0.0505025	0.370703	negative	KCNAB2	716	Island
cg00069059	-0.193391	6.99585e-06	0.0348914	0.638618	negative	CCDC17	2868	Shore
cg00069242	-0.241646	0.0454332	-0.177073	0.283474	negative	AJUBA	1319	Island
cg00069261	0.0963149	0.00814594	-0.0377305	0.498049	negative	CDR2	592	Island
cg00069309	0.201643	0.00107573	-0.195635	0.0310935	negative	KIF13A	55855	OpenSea
cg00069314	0.297612	9.09983e-07	0.404487	2.85917e-05	negative	CLCN3	366	Island
cg00069391	-0.0873918	0.484945	-0.0891221	0.689121	negative	SDK1	78224	OpenSea
cg00069417	0.0360361	0.582704	-0.021401	0.819593	negative	SLC7A5	28819	Island
cg00069432	-0.699348	2.17058e-24	-0.56175	6.06614e-05	negative	STK3	1519	Shore
cg00069642	-0.481868	5.00229e-13	-0.462563	4.81217e-06	negative	ARAP3	689	Shore
cg00069771	NA	NA	NA	NA	negative	NTPCR	2904	Shelf
cg00069815	0.309024	0.0822591	0.297472	0.237794	negative	ERICH1-AS1	22859	Island
cg00069860	0.145856	0.44538	0.0369809	0.906756	negative	RNF220	6267	Island
cg00069967	0.460621	2.41641e-07	0.305432	0.00436373	negative	DNAH12	24389	Island
cg00069969	-0.0385614	0.559082	-0.209126	0.034823	negative	KL	56191	OpenSea
cg00070042	-0.2237	0.108665	0.127941	0.546574	negative	ASS1	11498	Island
cg00070052	-0.176024	0.0529997	-0.00612506	0.964406	negative	C9orf43	961	Shore
cg00070162	NA	NA	NA	NA	negative	HFM1	13873	Shore
cg00070181	0.460985	1.41196e-05	0.548072	0.000396596	negative	GMDS-AS1	68719	OpenSea
cg00070235	-1.38425	3.41194e-13	-0.890258	0.002968	negative	CRAMP1	232	OpenSea
cg00070242	-0.254029	0.0191436	-0.142115	0.377209	negative	LOC654342	177062	Island
cg00070318	0.0658975	0.449665	-0.162788	0.231266	negative	T	91	Island
cg00070370	NA	NA	NA	NA	negative	SCARNA15	14329	OpenSea
cg00070383	1.43775	3.93267e-55	1.23829	2.38749e-16	both_methylated	HAND2	21154	Island
cg00070460	NA	NA	NA	NA	negative	CTBP1	8033	Island
cg00070529	-0.639954	1.97106e-14	-0.690222	1.50308e-07	negative	ENOX1	51441	Shelf
cg00070542	-0.0724564	0.349309	0.241553	0.0106204	negative	BRWD3	145058	Shore
cg00070680	-0.937822	5.17831e-14	-0.997174	5.44916e-07	negative	DGKI	346	Island
cg00070715	NA	NA	NA	NA	negative	TMEM173	452	OpenSea
cg00070814	-0.0209455	0.431579	-0.00514879	0.906157	negative	DDX21	78	Island
cg00070870	-0.108393	0.221574	-0.147468	0.246842	negative	TUBB	2471	Island
cg00070899	-0.944508	1.11057e-09	-0.726727	0.00329051	negative	GRM4	6535	Island
cg00070908	0.00370311	0.940656	-0.0324202	0.637613	negative	MIR4724	6466	Shore
cg00070912	NA	NA	NA	NA	negative	LINC00494	19423	Island
cg00071012	0.633285	4.62236e-13	0.656175	3.95258e-07	negative	OR4N3P	28585	OpenSea
cg00071026	-0.435531	9.78361e-13	-0.302173	0.000477082	negative	MCF2L	5090	Island
cg00071045	0.0956156	0.0454818	0.114494	0.113393	negative	ANKRD36B	761	Island
cg00071051	0.193844	0.000261783	0.121905	0.102624	negative	MIR4647	822	Shore
cg00071137	0.182188	0.00532837	0.297081	0.00117699	negative	JOSD1	381	Shore
cg00071161	-0.10471	0.00473346	-0.128434	0.0197439	negative	CAPN11	8973	Shelf
cg00071210	-0.911414	1.07561e-14	-0.631102	0.00187525	negative	SASH1	73212	OpenSea
cg00071241	0.0120622	0.930797	0.112087	0.487272	negative	INHBA-AS1	381973	OpenSea
cg00071250	-0.135333	0.0740755	-0.193912	0.0816465	negative	FASLG	77	OpenSea
cg00071265	NA	NA	NA	NA	negative	PSMA7	1354	Shore
cg00071274	NA	NA	NA	NA	negative	NUDT1	31384	Island
cg00071360	0.614603	9.35944e-06	0.427534	0.0677305	negative	SLC32A1	2310	Shore
cg00071381	NA	NA	NA	NA	negative	HAO2	826	OpenSea
cg00071391	NA	NA	NA	NA	negative	MIR2054	132099	OpenSea
cg00071408	0.0285145	0.459033	0.174394	0.000549701	negative	RHOBTB2	7815	Island
cg00071442	0.0367147	0.373773	0.0023439	0.974841	negative	ESR2	515	Shore
cg00071446	NA	NA	NA	NA	negative	LRRC58	42928	Shore
cg00071565	-0.0737532	0.208749	-0.0786199	0.268225	negative	ODC1	39	Island
cg00071575	NA	NA	NA	NA	negative	SLC7A14	67979	Island
cg00071618	NA	NA	NA	NA	negative	JPH3	9173	Shelf
cg00071658	-0.0783035	0.471211	0.0357149	0.857546	negative	DACH1	32581	OpenSea
cg00071727	1.39251	1.33752e-29	1.25985	7.24435e-15	both_methylated	MIR3170	9115	Shore
cg00071751	0.0641346	0.000388549	0.0830322	0.0113585	negative	KIF20B	171	Island
cg00071869	NA	NA	NA	NA	negative	ATP1B3	4431	Shelf
cg00071887	-0.0202469	0.82133	-0.153994	0.203996	negative	LOXL1	258	Shore
cg00071950	-0.189521	0.131925	-0.214824	0.239305	negative	SLC2A9	2230	Island
cg00071984	-0.170635	0.00633468	-0.120333	0.384177	negative	FHIT	619627	OpenSea
cg00071998	0.0170623	0.771829	-0.0151262	0.889947	negative	MSH5-SAPCD1	395	Island
cg00072099	-0.00603	0.884914	-0.0468777	0.466562	negative	PPM1K	90	Island
cg00072216	0.0524895	0.00324144	0.0754606	0.0113185	negative	MXD4	99	Island
cg00072288	-0.0918216	0.556747	-0.0496798	0.831691	negative	NAA10	113	Island
cg00072369	0.0880094	0.0174395	0.157283	0.00635257	negative	LOC257396	157	Island
cg00072407	NA	NA	NA	NA	negative	HOOK2	1089	Shore
cg00072426	0.250575	7.4431e-05	0.158276	0.0700629	negative	FLJ30679	3585	Island
cg00072587	0.148887	0.207296	0.37594	0.0133956	negative	MAP3K15	1810	Shore
cg00072675	0.666373	9.42526e-12	0.762921	1.42468e-08	negative	PLPP3	102627	Shore
cg00072689	-0.271663	0.0022671	-0.0579377	0.619433	negative	HOXB6	1221	Shore
cg00072711	-0.290359	0.0196815	-0.410417	0.0127591	negative	C9orf24	446	Island
cg00072720	0.478841	2.90246e-09	0.685975	1.31222e-07	negative	CLDN7	431	Island
cg00072799	0.439978	1.5218e-05	0.660351	6.97556e-06	negative	GPR174	1212	OpenSea
cg00072839	-1.25809	2.14976e-13	-1.27646	2.9875e-07	both_unmethylated	PCDH11X	1006	Island
cg00072957	-0.0316876	0.567947	0.220646	0.0020106	negative	SPIDR	7066	Shore
cg00073003	0.932494	5.45961e-14	0.792558	8.67102e-05	negative	SOX1	2669	Island
cg00073010	0.0996037	0.656117	0.047595	0.892831	negative	RAI1	42406	Island
cg00073090	0.430374	9.95619e-05	0.312771	0.0591467	negative	CIRBP	3386	Island
cg00073244	0.0416346	0.674658	0.00195985	0.988964	negative	MEGF6	1048	Shore
cg00073380	0.1371	0.016477	0.210458	0.0142079	negative	ALG1	234	Island
cg00073384	0.817675	1.22209e-09	0.890658	1.3897e-05	negative	OR2M2	362	OpenSea
cg00073460	1.15621	4.477e-31	1.06547	7.7051e-10	both_methylated	ZC3H12D	353	Shelf
cg00073543	-0.783206	3.1691e-12	-0.758801	7.91758e-06	negative	LINC01343	261442	Shore
cg00073549	NA	NA	NA	NA	negative	JPH3	26361	OpenSea
cg00073650	NA	NA	NA	NA	negative	TRAPPC2L	460	Shore
cg00073713	-0.00932071	0.813389	0.00511014	0.946655	negative	BHLHA15	40634	Island
cg00073716	0.209047	9.02271e-07	-0.2261	0.00205302	negative	FTSJ2	502	Shore
cg00073771	-0.153535	0.03091	-0.173585	0.034868	negative	OAT	190	Island
cg00073780	0.0350125	0.422478	-0.0613979	0.516625	negative	PKIB	37	Island
cg00073794	-0.413444	0.029105	-0.462367	0.119884	negative	ALK	103137	OpenSea
cg00073837	-0.228866	0.0158268	-0.446347	0.00431209	negative	PAX3	13292	Island
cg00074086	0.573625	1.02569e-09	0.490003	0.000516634	negative	PAPOLB	159	Island
cg00074145	0.989124	1.5211e-07	0.988342	0.000302486	negative	ONECUT1	2423	Island
cg00074184	0.103475	0.0431513	-0.148867	0.0704813	negative	SLC22A15	203	Island
cg00074244	0.193862	0.00267292	-0.0453939	0.727378	negative	DNAL1	11094	Island
cg00074313	0.0940291	0.512495	-0.596101	0.000315877	negative	TTN-AS1	16210	OpenSea
cg00074348	-0.0269527	0.847326	0.117039	0.50054	negative	APLNR	1345	Shore
cg00074365	-0.0907954	0.503974	-0.0241984	0.909797	negative	UGP2	18959	OpenSea
cg00074379	0.140874	0.0369891	0.24644	0.00646322	negative	HAX1	248	Shore
cg00074415	-0.237691	0.00051511	-0.144066	0.158606	negative	TCF7L2	100287	OpenSea
cg00074471	NA	NA	NA	NA	negative	PDE11A	21964	Shore
cg00074638	NA	NA	NA	NA	negative	ARSE	812	Shelf
cg00074746	0.726933	7.22986e-10	0.60681	0.000216903	negative	FAM26F	737	Shore
cg00074771	-0.387297	3.37804e-05	-0.857436	2.96684e-10	negative	WDR76	1228	Shore
cg00074818	-0.461044	3.61457e-13	-0.490489	1.68386e-05	negative	CLDN23	760	Island
cg00074851	0.143891	2.57709e-05	0.0136452	0.813044	negative	NCBP2	4801	OpenSea
cg00075011	0.0380035	0.526451	0.0974202	0.188389	negative	COG4	362	Island
cg00075103	-0.0694136	0.546278	0.119237	0.481795	negative	TBL1XR1	618872	OpenSea
cg00075123	NA	NA	NA	NA	negative	SHQ1	110636	Shore
cg00075192	-0.0224438	0.388976	-0.109475	0.000611769	negative	C7orf25	335	Island
cg00075204	0.286746	1.27357e-07	0.317088	0.00255989	negative	SFXN1	169	Island
cg00075467	NA	NA	NA	NA	negative	TAF1B	475	Shore
cg00075507	0.117839	0.290567	0.123458	0.476706	negative	SARM1	3461	Shore
cg00075589	0.0377126	0.485731	0.202843	0.0104507	negative	BCS1L	19	Island
cg00075608	NA	NA	NA	NA	negative	ADAMTS6	773	OpenSea
cg00075615	-0.399653	9.34035e-13	-0.305534	0.00104283	negative	ZFHX3	254469	Island
cg00075620	NA	NA	NA	NA	negative	CXCR4	304780	Shore
cg00075634	-0.603579	3.45684e-08	-0.66061	9.21294e-06	negative	HELT	511	Island
cg00075698	0.0154099	0.735867	0.195193	0.00184677	negative	JARID2	119847	Shore
cg00075768	0.0513744	0.0516313	-0.0314804	0.505735	negative	HMGB1	24	Island
cg00075844	NA	NA	NA	NA	negative	RAD54L2	21536	Island
cg00075920	NA	NA	NA	NA	negative	B4GALT7	927	Shore
cg00075956	-0.286342	0.00922844	-0.266241	0.117139	negative	ADARB2	53590	OpenSea
cg00075967	0.741266	4.25289e-10	0.770427	2.76143e-05	negative	STRA6	133	OpenSea
cg00075975	1.35859	5.14849e-17	1.32253	6.91378e-10	both_methylated	PGBD5	70031	Shore
cg00076056	-0.0158145	0.700103	0.0564072	0.291405	negative	KIAA0513	145	Island
cg00076195	-1.57104	7.02645e-24	-1.12709	1.67036e-06	both_unmethylated	DIAPH1	13349	Island
cg00076216	0.165312	0.0508951	-0.10584	0.460621	negative	RAP2A	62216	OpenSea
cg00076307	-0.345871	0.00299374	-0.498699	0.000766684	negative	SLC27A6	241	Island
cg00076313	0.208205	0.0391348	0.362911	0.0164847	negative	ELFN1	186	Shore
cg00076325	NA	NA	NA	NA	negative	DLX2	7151	Shore
cg00076353	0.0631648	0.0287144	0.0538575	0.30341	negative	TBC1D20	433	Island
cg00076487	NA	NA	NA	NA	negative	ANKRD30BL	21392	Island
cg00076497	-0.0131255	0.932445	-0.335889	0.120686	negative	GRM8	805	Island
cg00076538	-1.43253	1.10052e-25	-1.55538	1.85986e-11	both_unmethylated	EGFLAM	954	Island
cg00076543	NA	NA	NA	NA	negative	HLA-L	192	Shore
cg00076555	0.0462492	0.529195	-0.04945	0.648632	negative	APEH	5998	OpenSea
cg00076645	0.178875	0.000346936	0.317154	4.74172e-05	negative	UBTD2	766	Island
cg00076653	0.151686	0.181088	0.257059	0.157791	negative	C1QTNF7	317	OpenSea
cg00076774	0.0667092	0.357421	0.190656	0.0799821	negative	SIX3	152064	OpenSea
cg00076797	0.0889965	0.337904	0.184316	0.156453	negative	CYMP	472	OpenSea
cg00076854	-0.00375317	0.945799	0.051311	0.372651	negative	POMP	98	Shore
cg00076880	0.447279	5.61717e-05	0.434568	0.00994506	negative	UNC93A	12392	OpenSea
cg00076936	NA	NA	NA	NA	negative	TLDC2	585	OpenSea
cg00076998	-0.0351924	0.344019	-0.0625827	0.323725	negative	PIK3CB	74968	Island
cg00077017	0.000834711	0.978598	-0.0920782	0.0163394	negative	FLNB	145	Island
cg00077281	-0.125495	0.00729245	-0.0100962	0.88456	negative	ADAM10	73222	Shelf
cg00077285	-0.263917	0.00842588	-0.176195	0.21884	negative	MEIS2	34290	OpenSea
cg00077297	-0.842546	1.05372e-17	-0.882462	6.12944e-10	negative	MIR184	3490	OpenSea
cg00077299	NA	NA	NA	NA	negative	USP18	138	Shore
cg00077312	-0.541589	8.55948e-14	-0.399083	0.0161345	negative	EXD3	6692	Island
cg00077426	-0.0879503	0.199362	-0.165196	0.109975	negative	PP7080	9528	Shore
cg00077450	0.123067	0.0698463	-0.150622	0.105833	negative	ASB1	26321	Island
cg00077457	NA	NA	NA	NA	negative	GEMIN8P4	523	Shore
cg00077477	-0.213389	0.113599	-0.108769	0.629292	negative	ADRA1B	38246	OpenSea
cg00077547	2.16044	3.62776e-32	1.67871	1.29614e-14	both_methylated	TMEM26	4497	Shore
cg00077566	0.124196	0.0520058	0.132699	0.0761355	negative	LOC100507557	4069	Shelf
cg00077567	-0.516266	1.57597e-14	-0.404358	0.000184671	negative	ZDHHC11	4928	Shelf
cg00077586	NA	NA	NA	NA	negative	CXADR	346	Island
cg00077606	NA	NA	NA	NA	negative	C5orf42	634	Shore
cg00077738	NA	NA	NA	NA	negative	FGFR3	1226	Shore
cg00077838	-0.397851	7.07685e-12	-0.244089	0.00799672	negative	GRAMD4	1913	Shore
cg00077877	-0.739483	2.39646e-15	-0.640595	1.63041e-05	negative	ASAP1	41430	OpenSea
cg00077898	1.60899	5.71314e-16	1.81355	3.6481e-12	both_methylated	LINC01622	20421	Island
cg00077904	-0.461774	3.88101e-11	-0.500057	2.52028e-06	negative	SPARC	12293	OpenSea
cg00078025	0.0300104	0.722655	0.0631404	0.558388	negative	AKNA	775	Shore
cg00078085	-0.0207182	0.811528	-0.0249034	0.847488	negative	OXTR	706	Island
cg00078194	0.210285	1.30241e-05	0.248473	0.0135471	negative	MDK	254	Island
cg00078221	0.246814	0.0238686	0.312449	0.0256457	negative	EIF4EBP3	502	Island
cg00078245	-0.306814	7.57231e-07	-0.371351	0.000172898	negative	CSAD	3927	Shelf
cg00078259	NA	NA	NA	NA	negative	LINC01600	20933	OpenSea
cg00078270	0.18419	0.00214213	0.112173	0.189094	negative	MAD1L1	25069	Island
cg00078299	NA	NA	NA	NA	negative	ZHX1-C8orf76	2346	Shore
cg00078318	-1.35341	6.71352e-30	-1.16502	2.29606e-12	both_unmethylated	SOX11	4629	Shore
cg00078334	0.457481	3.80082e-14	0.336449	0.000788231	negative	MMP2	482	Island
cg00078348	0.0391307	0.722143	0.0415766	0.797712	negative	HTR3A	308	OpenSea
cg00078456	-0.512147	3.26441e-08	-0.404435	0.00528751	negative	MIB2	62	Shore
cg00078513	-0.15758	0.0210413	-0.256456	0.00751104	negative	SNORD115-40	645	OpenSea
cg00078746	-0.0178222	0.740792	-0.0327954	0.723927	negative	GPR68	10449	Island
cg00078759	-0.128483	0.156944	-0.0998893	0.477747	negative	TMEM204	17310	Island
cg00078857	-0.0411838	0.6964	0.0763832	0.606556	negative	EFCAB1	221336	Shore
cg00078861	0.623273	1.59935e-14	0.651394	6.45874e-09	negative	KIF4B	36301	OpenSea
cg00078867	0.461511	4.50788e-09	0.442971	0.000149039	negative	WAS	211	OpenSea
cg00078911	-0.264903	1.59559e-08	-0.0540084	0.579602	negative	TSSC1	130999	Island
cg00078940	0.171218	3.30759e-10	0.214874	5.81815e-07	negative	H2AFY	3	Island
cg00078968	-1.04856	1.35527e-07	-0.867643	0.000979909	negative	WNT3A	30935	Island
cg00078996	-0.881217	4.13306e-18	-0.527005	0.00318927	negative	MMP17	19610	Shore
cg00079023	-0.417973	3.56498e-12	-0.484165	2.35534e-08	negative	PURA	1171	Shore
cg00079056	NA	NA	NA	NA	negative	SPINK4	553	OpenSea
cg00079169	0.0700609	0.139247	0.264711	6.3956e-05	negative	THOP1	2142	Island
cg00079216	0.214171	0.00307718	-0.237724	0.0365619	negative	CHD4	5	Island
cg00079219	-0.530917	3.58318e-06	-0.359139	0.0651391	negative	HOTAIR	2407	Island
cg00079224	0.208234	7.80381e-06	0.241172	0.000118697	negative	HIRIP3	7683	Shore
cg00079302	-0.85569	3.1861e-10	-0.718938	0.000844678	negative	RPS15	1621	Island
cg00079375	1.38816	8.90942e-26	1.57841	4.66536e-21	both_methylated	ADAMTS7	22061	Shore
cg00079388	-0.341764	2.36092e-08	-0.149327	0.215251	negative	ZC3H15	4433	Shelf
cg00079477	NA	NA	NA	NA	negative	R3HDM2	44582	Island
cg00079485	NA	NA	NA	NA	negative	KCNJ12	12466	Shore
cg00079551	NA	NA	NA	NA	negative	THUMPD2	5192	OpenSea
cg00079563	-1.46938	4.24632e-14	-1.60206	5.36363e-10	both_unmethylated	ARFGAP3	112	Island
cg00079598	0.0123098	0.928748	-0.063432	0.740891	negative	OR6M1	152	OpenSea
cg00079638	0.109266	2.68128e-05	0.107108	0.00879057	negative	B2M	31	Island
cg00079764	NA	NA	NA	NA	negative	HIST1H4K	2246	Shelf
cg00079785	-1.00374	1.31171e-25	-0.624898	0.000290833	negative	SPIDR	723	Island
cg00079891	0.108943	2.69822e-05	0.0923352	0.030825	negative	RHBDF1	86	Island
cg00079898	0.258102	0.0702226	0.569867	0.00509956	negative	OR52N5	1346	OpenSea
cg00080012	0.033672	0.245885	-0.0363021	0.442444	negative	EED	115	Island
cg00080059	0.0320814	0.461323	0.0744596	0.330872	negative	DIDO1	446	Island
cg00080060	-0.106567	0.384632	0.00415138	0.983608	negative	SDK1	59926	Island
cg00080068	-0.119405	0.0266141	-0.112241	0.264838	negative	LOC728323	101640	Island
cg00080081	-0.437425	4.44427e-05	-0.632442	0.000177441	negative	SLFN11	1055	Shore
cg00080118	0.154045	0.0456637	-0.193048	0.0837164	negative	TCF19	128	Island
cg00080123	0.0262785	0.503895	0.04448	0.429182	negative	GRK6	239	Island
cg00080125	-0.349216	0.000975906	-0.252283	0.0928626	negative	C17orf82	1500	Shore
cg00080148	-0.415172	3.53102e-14	-0.402965	0.00167792	negative	EFCAB6	3032	Shelf
cg00080188	1.54078	6.97483e-55	1.23029	3.21082e-21	both_methylated	NEBL-AS1	94969	OpenSea
cg00080252	-0.593798	1.73704e-07	-0.248344	0.212179	negative	AARD	1698	Shore
cg00080312	0.154626	0.00910845	-0.103023	0.312138	negative	LIMD1-AS1	191	Island
cg00080333	0.0563224	0.406672	0.0684359	0.515792	negative	ING2	65533	OpenSea
cg00080418	0.0536745	0.365881	0.132745	0.110428	negative	ANAPC1P1	19800	OpenSea
cg00080423	-1.49653	1.36562e-48	-1.24417	6.93439e-11	both_unmethylated	SLC12A7	32777	Shore
cg00080682	NA	NA	NA	NA	negative	ACR	107	OpenSea
cg00080706	-0.0784036	0.0801708	0.159587	0.0117403	negative	GALNT16	848	Shore
cg00080972	0.831236	6.36123e-25	0.854477	8.40831e-09	negative	RUFY1	400	Shore
cg00080987	0.444468	1.03234e-16	0.288803	0.000439145	negative	PLXNA1	192133	OpenSea
cg00081019	0.0505611	0.266558	0.0530442	0.311698	negative	MIR4677	149321	Island
cg00081046	NA	NA	NA	NA	negative	METTL5	3854	Shelf
cg00081084	-0.0560453	0.235384	-0.127376	0.0743669	negative	POLR2I	6515	Island
cg00081087	-0.534326	3.34481e-09	-0.442996	0.00199566	negative	NPSR1-AS1	29	OpenSea
cg00081105	NA	NA	NA	NA	negative	OTOL1	177168	OpenSea
cg00081141	0.453103	3.18636e-08	0.598644	6.98815e-08	negative	WNT9A	24527	Island
cg00081251	0.177787	1.01907e-07	0.240189	0.000214091	negative	CCDC163P	70	Island
cg00081324	0.440056	2.17884e-18	0.323078	1.98542e-06	negative	SAMD14	287	OpenSea
cg00081347	-0.0214297	0.668178	-0.190988	0.00137529	negative	SGSH	5360	Island
cg00081404	0.971312	2.09273e-11	0.977511	4.89138e-08	negative	PLGLA	40846	Shore
cg00081417	-0.00659303	0.965218	0.167594	0.405341	negative	MIR3668	126250	OpenSea
cg00081439	-0.0737336	0.446212	-0.092817	0.510947	negative	DIP2C	8152	Island
cg00081445	-0.0812423	0.259398	-0.0281784	0.762708	negative	LPAL2	8962	Shore
cg00081465	1.02772	2.5842e-33	0.918566	1.56614e-12	negative	CTDP1	56190	Shelf
cg00081574	0.0160704	0.838109	0.274338	0.000419675	negative	EPHA4	825	Island
cg00081602	-0.447485	1.39774e-07	-0.253811	0.164073	negative	ARHGEF28	973	Shore
cg00081666	NA	NA	NA	NA	negative	DOPEY1	38	Island
cg00081714	0.696849	3.15258e-08	0.793476	3.39893e-05	negative	SEMA6A	395628	OpenSea
cg00081729	0.506677	4.06991e-06	0.335902	0.0459585	negative	FMN2	35942	Shore
cg00081799	-0.212819	0.0762884	-0.32766	0.130528	negative	ACOT7	28209	OpenSea
cg00081827	0.122946	0.0381586	0.0409734	0.712099	negative	FAM228A	1305	Shore
cg00081835	NA	NA	NA	NA	negative	COPG1	1787	Shore
cg00081852	NA	NA	NA	NA	negative	NBAT1	33395	Island
cg00081919	0.00295527	0.961419	-0.0398713	0.67992	negative	HAAO	167719	OpenSea
cg00081935	0.226147	1.07672e-05	0.323108	3.34719e-05	negative	TSPAN9	384	Island
cg00081975	0.31912	0.0144086	0.31338	0.079323	negative	ABCC3	151	Island
cg00082140	0.0162468	0.81697	0.00867938	0.934708	negative	GFPT2	36450	Island
cg00082178	NA	NA	NA	NA	negative	THBS2	28721	Island
cg00082182	0.118502	0.0215575	0.366542	6.37451e-06	negative	FNBP1L	1176	Island
cg00082219	NA	NA	NA	NA	negative	FEV	4078	Island
cg00082235	-0.0975206	0.315622	-0.0736939	0.640533	negative	IFFO1	711	Island
cg00082285	-0.239985	6.51721e-06	-0.255423	0.00186525	negative	MIR200B	5212	Island
cg00082310	0.0312044	0.713927	0.137737	0.131009	negative	PLD1	68	Island
cg00082384	0.126312	0.100583	0.127372	0.236527	negative	NISCH	2090	Shore
cg00082411	-0.0360859	0.381235	0.0823262	0.201323	negative	PTCD1	2090	Shore
cg00082426	0.134148	0.0051286	-0.161868	0.021082	negative	XPO1	506	Island
cg00082491	-0.0543227	0.0673293	-0.0398546	0.450845	negative	GPANK1	149	Island
cg00082497	0.15556	0.0243101	0.217278	0.0312176	negative	MARCKSL1	292	Island
cg00082540	0.0410527	0.487384	0.153182	0.0621809	negative	LINC00163	17225	Shore
cg00082656	NA	NA	NA	NA	negative	SRPK2	4288	Shore
cg00082664	-1.76771	2.80952e-26	-1.82189	1.3542e-11	both_unmethylated	SFRP2	567	Island
cg00082713	-1.30727	2.55659e-24	-1.384	8.3035e-16	both_unmethylated	MIR138-1	117218	Island
cg00082729	NA	NA	NA	NA	negative	LNX1	111976	OpenSea
cg00082770	0.39194	6.66304e-09	0.366696	0.000332392	negative	SATB2-AS1	80	Shore
cg00082787	NA	NA	NA	NA	negative	ZNRF3-AS1	2800	Shore
cg00082833	-0.242779	0.000117735	-0.202838	0.123987	negative	TMEM204	17465	Island
cg00082874	-0.00913527	0.911581	0.11748	0.180626	negative	SLC12A5	3098	Island
cg00082897	-0.648834	2.6073e-22	-0.582653	3.39081e-05	negative	TYMP	1120	Shore
cg00082912	-0.743367	4.88083e-06	-0.271258	0.244795	negative	KIF2B	294028	OpenSea
cg00082939	0.152732	0.0793035	0.307286	0.0208236	negative	ZNF503-AS2	1778	Island
cg00082954	0.150766	0.00572363	-0.0623533	0.467938	negative	MAP7	6361	OpenSea
cg00082981	NA	NA	NA	NA	negative	HLA-A	293	Island
cg00083018	-1.72587	2.4203e-43	-1.39943	1.04254e-15	both_unmethylated	GRIK2	6338	Shore
cg00083042	0.396711	0.000926318	0.624927	8.79009e-05	negative	KIAA1462	196	OpenSea
cg00083046	-0.514135	1.58264e-05	-0.780537	1.53938e-05	negative	SP9	5022	Island
cg00083059	0.342469	4.42255e-06	0.19243	0.150557	negative	MOCS1	57	Island
cg00083072	0.348029	0.00201813	0.608168	0.000590971	negative	MIR4489	1471	Island
cg00083139	0.0240781	0.389214	0.0760578	0.074364	negative	MOB4	20	Island
cg00083188	1.28078	1.38984e-21	1.32748	2.72578e-11	both_methylated	KCNMA1	82731	OpenSea
cg00083193	0.439608	4.60254e-08	0.535831	1.09693e-07	negative	SLC51B	281	OpenSea
cg00083194	0.0838093	0.108641	-0.375979	1.02741e-05	negative	DNM1L	782	Island
cg00083206	0.196386	0.0381152	0.243063	0.11365	negative	METTL24	10632	Island
cg00083223	-0.273669	0.00929551	-0.349824	0.0154058	negative	SOX1	115569	Shelf
cg00083262	-0.169871	0.00834759	-0.212367	0.031362	negative	ETV3	17142	OpenSea
cg00083265	0.0948398	0.00548129	0.0515579	0.416695	negative	AP5Z1	5617	Island
cg00083359	0.0103854	0.922416	0.127095	0.404928	negative	EEF1D	3446	Shelf
cg00083399	-1.07973	1.02431e-46	-0.92853	1.30986e-08	negative	FOXF1	21846	Shore
cg00083401	NA	NA	NA	NA	negative	RAD54L2	20983	Island
cg00083535	-0.403899	7.40109e-11	-0.320131	0.00417179	negative	KCNK9	155748	Shore
cg00083596	NA	NA	NA	NA	negative	SDK1	53740	Island
cg00083616	-1.2396	6.38806e-69	-1.16689	9.29855e-19	both_unmethylated	KRTDAP	60	Shore
cg00083652	NA	NA	NA	NA	negative	GBP5	794	OpenSea
cg00083659	-0.388082	0.00147049	-0.457982	0.00996227	negative	TEX33	699	OpenSea
cg00083685	-0.655229	1.69508e-20	-0.579923	3.56216e-06	negative	TFF2	3620	Island
cg00083765	-0.0159445	0.49903	-0.0324595	0.343907	negative	NRBP2	49	Island
cg00083790	-0.428298	6.42624e-05	-0.33013	0.0320526	negative	GALNT9	38104	Island
cg00083801	0.0487496	0.373141	0.1049	0.324277	negative	MYBBP1A	540	Island
cg00083833	-0.543814	7.3938e-09	-0.430762	0.0018062	negative	NKD1	1031	Island
cg00083937	0.500822	4.53961e-06	0.198337	0.238824	negative	MAPK8IP2	673	Shore
cg00083959	NA	NA	NA	NA	negative	DCAF13P3	7262	OpenSea
cg00083993	0.376833	0.0106923	0.384268	0.0553393	negative	PPP2R2B	124668	OpenSea
cg00084019	0.783398	3.6599e-18	0.838874	1.4333e-10	negative	FAM20C	16228	Shore
cg00084094	-0.418208	4.63272e-06	-0.37475	0.00424168	negative	CORO1C	568	OpenSea
cg00084131	NA	NA	NA	NA	negative	EOGT	25375	OpenSea
cg00084184	1.27672	2.95268e-40	1.24903	1.70851e-20	both_methylated	SLC2A9	4103	Shore
cg00084202	0.309599	1.67482e-07	-0.000189249	0.998658	negative	TSNARE1	75832	Shore
cg00084271	NA	NA	NA	NA	negative	ATP1A4	134	OpenSea
cg00084338	1.71681	1.46924e-16	1.74489	1.1217e-08	both_methylated	DLL1	3775	Island
cg00084347	0.53817	1.2816e-16	0.667281	1.46311e-12	negative	DNAH10	15682	Island
cg00084398	-0.207188	0.00211121	-0.259332	0.00603765	negative	TTBK1	480	Shore
cg00084432	0.000583841	0.993994	0.0297866	0.793565	negative	SPG20	153	OpenSea
cg00084435	-0.165027	0.000545304	-0.23593	0.00284747	negative	LRRC14B	3649	Island
cg00084577	-0.109386	0.019941	-0.138345	0.0640571	negative	SNORA30	717	OpenSea
cg00084604	-0.291839	0.000328364	-0.0457816	0.773366	negative	UNC5CL	77440	OpenSea
cg00084643	-1.28853	1.1617e-35	-0.827445	2.86757e-08	negative	PHAX	489	Shore
cg00084687	-0.0104514	0.548778	-0.0206012	0.434039	negative	GATAD1	133	Island
cg00084720	NA	NA	NA	NA	negative	LINC00535	184804	OpenSea
cg00084770	NA	NA	NA	NA	negative	GRID1	22959	Shore
cg00084798	1.08928	3.84426e-31	0.922975	7.74498e-07	negative	MROH5	324634	Shore
cg00084958	0.458383	1.43236e-06	0.437363	0.000533448	negative	PROKR1	9560	Island
cg00085013	0.740069	5.04914e-24	0.641871	3.32732e-07	negative	FGD5	11100	OpenSea
cg00085029	-0.286057	0.00334137	-0.321551	0.00461395	negative	PRR5L	857	Island
cg00085061	0.00218615	0.971615	-0.118869	0.0997056	negative	LINC00112	25027	Island
cg00085122	-0.616851	8.7858e-06	-0.755489	9.90482e-05	negative	FBXO2	5381	Island
cg00085123	-1.07617	4.83797e-16	-1.12849	5.99589e-08	both_unmethylated	ID2	98205	Island
cg00085199	NA	NA	NA	NA	negative	TRAPPC9	194752	Shore
cg00085256	0.526679	1.7815e-08	0.740085	1.10279e-09	negative	DIRC3	214104	OpenSea
cg00085281	0.133089	0.0296448	0.0117447	0.911142	negative	MAD1L1	74913	Shore
cg00085370	0.444439	7.23765e-09	0.349623	0.00180654	negative	IRX4	26899	Island
cg00085403	-0.0166815	0.46202	-0.0134097	0.695545	negative	PDE4DIP	174	Island
cg00085416	0.0241396	0.879787	0.00927779	0.971365	negative	STAU2	321	Island
cg00085430	NA	NA	NA	NA	negative	OR1G1	1028	OpenSea
cg00085434	-0.0686012	0.526638	-0.335648	0.0299982	negative	CYP2R1	13737	Island
cg00085438	2.58029	1.76215e-107	2.3843	2.32726e-31	both_methylated	TMEM14EP	8797	OpenSea
cg00085448	0.104778	0.414562	-0.147212	0.486583	negative	OAS2	167	OpenSea
cg00085486	2.4605	1.96216e-76	2.23244	7.32492e-21	both_methylated	SEMA3D	3630	Shelf
cg00085493	2.2307	3.2083e-105	1.86899	9.52986e-29	both_methylated	CD34	23632	Shore
cg00085619	1.1858	3.55137e-19	0.847309	0.000123725	negative	EN2	1923	Island
cg00085732	0.314075	0.000116947	0.344766	0.00200525	negative	SLC13A2	155	OpenSea
cg00085747	-0.0276571	0.526212	-0.0889267	0.156878	negative	NCBP3	14567	Island
cg00085790	-0.363336	8.01329e-06	-0.29705	0.0307235	negative	SLC30A1	29997	OpenSea
cg00085830	0.127773	0.0980887	-0.137284	0.224062	negative	DHX9	183	Island
cg00085889	NA	NA	NA	NA	negative	RPL32	38444	Shelf
cg00086113	0.1165	0.0336266	0.0445352	0.612775	negative	SIN3A	12698	OpenSea
cg00086171	NA	NA	NA	NA	negative	MMP19	32999	OpenSea
cg00086243	0.102525	0.142599	0.0315013	0.790843	negative	TNFRSF18	315	Shore
cg00086266	-0.0127592	0.640299	-0.00568907	0.899051	negative	ACAP3	372	Island
cg00086283	NA	NA	NA	NA	negative	MIR5707	24938	OpenSea
cg00086297	0.552733	2.17337e-14	0.504524	5.20903e-06	negative	SLX4	647	Shore
cg00086334	-0.334756	2.86739e-09	-0.393418	2.62646e-05	negative	TRAPPC2L	17794	Island
cg00086346	0.442622	2.83329e-08	0.27666	0.0109444	negative	ATCAY	1346	Island
cg00086426	-0.105745	0.322091	-0.292374	0.0651786	negative	TVP23A	21751	Shore
cg00086429	NA	NA	NA	NA	negative	NRP2	18665	OpenSea
cg00086488	-0.499256	0.000961321	-0.385355	0.150885	negative	MCF2L	7144	Shore
cg00086493	0.143746	0.0110593	0.0402555	0.620583	negative	KLK12	2647	Island
cg00086577	0.454076	3.02094e-09	0.298405	0.00244892	negative	PPT2-EGFL8	631	Shore
cg00086670	0.21139	0.153516	-0.00892919	0.974294	negative	AS3MT	86	Island
cg00086710	-0.816861	3.71589e-10	-0.671873	0.000204895	negative	PPM1K	1907	Shore
cg00086730	-0.0580853	0.174638	-0.0108805	0.887361	negative	PIEZO1	537	Island
cg00086809	NA	NA	NA	NA	negative	RAB40C	180	Island
cg00086871	0.355109	1.40446e-08	0.45879	1.8155e-05	negative	TBC1D14	243	Island
cg00087005	0.137669	0.00167025	0.105102	0.117856	negative	CTBP2	883	Island
[truncated: 483,578+ more rows]
