# Supplementary material for: Guanylate-binding protein-1 is a potential new therapeutic target for triple-negative breast cancer
Source: BMC Cancer. 2017 Nov 7;17:727. doi: 10.1186/s12885-017-3726-2 (PMC5688804; doi:10.1186/s12885-017-3726-2)
Supplement: Supplementary file 18 — Evaluation of external Array Express datasets. (A) E-MTAB-365, E-GEOD-65216, E-GEOD-12276, E-MTAB-1547, E-GEOD-3494, E-GEOD-4922 and E-GEOD-1456 expression profiles of ESR1, PGR and ERBB2 and bimodal adjustment (green for samples with lower expression and blue for samples with higher expression). (B) Number of tissues negative (pink) and positive (purple) for each marker as well as for all three markers. (C) Venn diagrams between our identified target list and the upregulated genes identified through TNBC versus non-TNBC analysis of all external datasets. At the intersection of the smaller (genes from our list) and larger circles (upregulated genes from the external datasets), the numbers and percentages of genes in agreement are provided, positioned upwards (XLS 47 kb) [file 12885_2017_3726_MOESM18_ESM.xls]

## Sheet: Plan1
Gene	θ-Score
MIR155HG	0.00517779
SFRS13B	0.00517779
PLA2G7	0.001604
ANKLE1	0.0015343
CD70	0.00102584
MCART6	0.000717694
LANCL3	0.000461955
TMPRSS5	0.000415084
PLAC8	0.00034807
POU4F1	0.000329804
TERT	0.000315616
TMCC2	0.000278597
ARHGAP22	0.000266208
KIRREL2	0.000255831
SYCP2L	0.000253729
SUSD5	0.000249912
TLR6	0.000249044
PRR18	0.000187288
C6orf147	0.000180666
FOXL1	0.000179632
GPR156	0.000167398
NDC80	0.000143156
KIAA1644	0.000129231
TBX19	0.000102206
COCH	8.17578e-05
GJB5	8.09571e-05
LPAR3	7.70001e-05
LY6K	6.31671e-05
ULBP2	5.94276e-05
SLC6A2	5.83102e-05
NKX2.5	5.04131e-05
CHST6	4.14952e-05
FAM64A	3.85664e-05
IL8	2.35707e-05
FAM26F	1.96473e-05
CENPV	1.81069e-05
TYMS	1.63864e-05
SKP2	1.54817e-05
FAM72B	1.51059e-05
NWD1	1.35567e-05
PANX2	1.17214e-05
CDC7	1.09831e-05
CLSPN	1.08149e-05
RNF182	9.10286e-06
CXCL11	7.28579e-06
MOXD1	5.61831e-06
PRKX	5.55224e-06
POLR2F	5.37711e-06
TMEM158	4.64438e-06
VASH2	4.29204e-06
PRTFDC1	4.27689e-06
SH3BP1	3.91374e-06
LYPD5	2.50867e-06
DNAH11	1.82215e-06
NCAPG	1.67938e-06
NUF2	1.39714e-06
RCN3	1.37201e-06
PTTG1	9.48094e-07
ITM2C	8.82474e-07
ETV4	8.19403e-07
BCAT1	8.14691e-07
TAP2	7.85085e-07
BUB1	7.26444e-07
CTPS	5.78955e-07
PFDN2	5.0822e-07
KLHDC7B	2.83362e-07
NFE2L3	2.81757e-07
BOP1	2.79122e-07
PTK7	2.70262e-07
ICAM1	2.08666e-07
DEK	7.10109e-08
SRPK1	6.97385e-08
GBP1	5.99418e-08
IRAK1	1.31456e-08
ADD2	0
LOC84740	0
FLJ40330	0
ANLN	0
ANP32E	0
ANXA8	0
ANXA8L1	0
APBA2	0
ARL9	0
ARNTL2	0
AURKB	0
BAG2	0
BATF3	0
BTG3	0
C11orf41	0
C12orf70	0
C1orf38	0
C6orf115	0
C8orf47	0
C9orf170	0
C9orf53	0
CA9	0
CCDC144C	0
CCDC18	0
CCDC67	0
CCL5	0
CDC20	0
CDC42EP1	0
CDCA2	0
CDCA7	0
CDKN2A	0
CEACAM19	0
CENPW	0
CEP55	0
CHAC2	0
CHI3L2	0
CHODL	0
CHRM3	0
COTL1	0
CPA4	0
CSTB	0
CXCL10	0
CXorf61	0
CYP27C1	0
DAPK1	0
DCLK2	0
DEPDC1	0
DIAPH3	0
DLGAP5	0
DLX6	0
DLX6AS	0
DMRTA2	0
DUOXA1	0
E2F3	0
EIF2C2	0
ELAVL2	0
EN1	0
EPHB2	0
FAM176A	0
FAM19A3	0
FAM81A	0
FANCB	0
FBXL13	0
FERMT1	0
FLJ30679	0
FOSL1	0
FOXC1	0
FOXD1	0
FOXD3	0
FOXQ1	0
FRMD5	0
FSCN1	0
FXYD5	0
GALNT13	0
GALNT14	0
GINS4	0
GJB3	0
GPR161	0
GPR19	0
GPR3	0
GPR55	0
GPX7	0
GSDMC	0
GSTP1	0
HAPLN3	0
HERC5	0
HIST1H1A	0
HJURP	0
HMGA1	0
HMSD	0
HOMER3	0
HORMAD1	0
IGF2BP2	0
IGF2BP3	0
IGFBPL1	0
IL12RB1	0
IL12RB2	0
IL31RA	0
IL1F5	0
KHDC1	0
KHDRBS3	0
KIAA0020	0
KIF14	0
KIF18A	0
KRT16	0
C14orf34	0
LMNB2	0
LMO4	0
C6orf150	0
MELK	0
MFI2	0
MGC27382	0
MLLT11	0
MND1	0
MTHFD1L	0
MYBL1	0
MYO10	0
NKX1.2	0
NLRP10	0
OTX1	0
PAPL	0
PAX6	0
PLAUR	0
PLOD1	0
POLR3G	0
POU5F1	0
PRG2	0
PSAT1	0
QPCT	0
QRFPR	0
RBP1	0
RGS20	0
RIOK1	0
C21orf96	0
RUNX3	0
RXFP1	0
SEL1L3	0
SERPINB5	0
SERPINE2	0
SH2D5	0
SKA3	0
SLC16A1	0
SLC36A4	0
SMOX	0
SPATA12	0
SRD5A1	0
STAC	0
STIL	0
SYT16	0
TFAP2E	0
TGFBI	0
TLX3	0
TMEFF1	0
TMEM171	0
TMEM45A	0
TNIP3	0
TOX	0
TPRXL	0
TPX2	0
TTC22	0
TTK	0
UBASH3B	0
UCHL1	0
UGT8	0
UPP1	0
VANGL2	0
VSNL1	0
WNT10A	0
ZNF280B	0
